# Supplementary material for: Identification of Known and Novel MicroRNAs in Raspberry Organs Through High-Throughput Sequencing
Source: Front Plant Sci. 2020 Jun 3;11:728. doi: 10.3389/fpls.2020.00728 (PMC7284492; doi:10.3389/fpls.2020.00728)
Supplement: Supplementary file 1 [file Table_1.XLSX]

## Sheet: Table S1
Supplementary Table S1 Primers for Real-time PCR
miRNA	Primer	Sequence
miR894-x	RT primer	CTCAACTGGTGTCGTGGAGTCCGGCAATTCAGTTGAGTGGTGAAC
	Forward Primer	ACACTCCAGCTGGGTTCACGTCGG
miR319-y	RT primer	CTCAACTGGTGTCGTGGAGTCCGGCAATTCAGTTGAGAGGGAGCT
	Forward Primer	ACACTCCAGCTGGGTTGGACTGAA
miR398-x	RT primer	CTCAACTGGTGTCGTGGAGTCCGGCAATTCAGTTGAGATGTGATC
	Forward Primer	ACACTCCAGCTGGGTGCCTGGCTC
miR2118-y	RT primer	CTCAACTGGTGTCGTGGAGTCCGGCAATTCAGTTGAGTAGAAATG
	Forward Primer	ACACTCCAGCTGGGTTTCCCATGC
miR408-y	RT primer	CTCAACTGGTGTCGTGGAGTCCGGCAATTCAGTTGAGGCCAGGGA
	Forward Primer	ACACTCCAGCTGGGATGCACTGCC
miR171-z	RT primer	CTCAACTGGTGTCGTGGAGTCCGGCAATTCAGTTGAGAGTGATAT
	Forward Primer	ACACTCCAGCTGGGTTGAGCCGCG
	Universal Reverse Primer	AACTGGTGTCGTGGAG
U6	Forward Primer	GTGCAGGGTCCGAGGTTTTGGACCAT
	Reverse primer	GGAACGATACAGAGAAGATTAGCA

## Sheet: Table S2
Supplementary Table S2 Abundance of classified mapped tags
sample	MR	MS	ML
total	35256638 (100%)	36068491 (100%)	36281612 (100%)
rRNA	4109418 (11.66%)	4383950 (12.15%)	2951994 (8.14%)
snRNA	31228 (0.09%)	27398 (0.08%)	58875 (0.12%)
snoRNA	47771 (0.14%)	58875 (0.16%)	35803 (0.10%)
tRNA	528742 (1.50%)	187186 (0.52%)	293964 (0.81%)
known_mirna	3227690 (9.15%)	11405914 (31.62%)	15798529 (43.54%)
novel_mirna	134987 (0.38%)	285206 (0.79%)	608788 (1.68%)
transcriptome	6449823 (18.29%)	6694742 (18.56%)	5784561 (15.94%)
unannotated	20726979 (58.79%)	13025220 (36.11%)	10765425 (29.67%)

## Sheet: Table S3
Supplementary Table S3 The list of known miRNAs and their counts.
mature_id	mature_seq	mature_length(nt)	hairpin_id	genomic_id	hairpin_start	hairpin_end	hairpin_strand	hairpin_length(nt)	hairpin_energe(kcal/mol)	hairpin_GC	hairpin_MFEI	mature_arm	hairpin_seq	hairpin_struct
miR530-x	TCTGCATTTGCACCTGCACCT	21	known-m0047	Unigene0075094	86	203	+	118	-46	39.83	0.98	5p	gtttcatttaTCTGCATTTGCACCTGCACCTattcggtcccaacagtggttttctcccaaataatcacttgaattcaaaagatcaataggtgcaggttcaagtgcatatgaatgcctt	....(((((((.((((((((.(((((((((((((.((((......((((((...........))))))(((....)))..))))))))))))))))).)))))))).)))))))....
miR162-y	TCGATAAACCTCTGCATCCAG	21	known-m0046	Unigene0070952	228	352	+	125	-49.7	48.8	0.81	3p	gacttgtggggtggagtcactggaggcagcggttcatcgatctcttcctgaaagttgtttgtcaaaacacgaaacatgaatgggTCGATAAACCTCTGCATCCAGcgctcactctgcttctgttt	(((..((((((((.((.(.(((((.((((.((((.((((((((.(((.((.....(((((....))))).....)).))).)))))))).)))).)))).))))).)))))))))))....))).
miR162*	TGGAGGCAGCGGTTCATCGATC	22	known-m0046	Unigene0070952	228	352	+	125	-49.7	48.8	0.81	5p	gacttgtggggtggagtcacTGGAGGCAGCGGTTCATCGATCtcttcctgaaagttgtttgtcaaaacacgaaacatgaatgggtcgataaacctctgcatccagcgctcactctgcttctgttt	(((..((((((((.((.(.(((((.((((.((((.((((((((.(((.((.....(((((....))))).....)).))).)))))))).)))).)))).))))).)))))))))))....))).
miR160*	GCGTATGAGGAGCCATGCATA	21	known-m0045	Unigene0063623	434	556	+	123	-59.9	47.15	1.03	3p	aatttatatcacaaagtatgtgcctggctccctgtatgccatttgcagagagctcatcgaacatcgatggcctccgtggatgGCGTATGAGGAGCCATGCATAtgtgctgtacatgatatggt	...((((((((...(((((((((.(((((((.((((((((((((((.(((.((.((((((...))))))))))).)))))))))))))).))))))).))))..))))).....)))))))).
miR396*	GTTCAATAAAGCTGTGGGAAG	21	known-m0044	Unigene0061678	177	317	+	141	-54.1	37.59	1.02	3p	atatgattctctttgtattcttccacagctttcttgaactgcatctttgtatgagatccttgaatgtgagacagaagtgagtctctaaatctggtttgcgGTTCAATAAAGCTGTGGGAAGatacaaacaggttcaagaaa	...(((.(((.((((((((.((((((((((((.((((((((((((((.....)))).((..((.(..(((((........)))))..).)).))..)))))))))).)))))))))))).)))))))).))).))).....
miR8016-y	TTTTTGAATGGAAGGCTCATGAG	23	known-m0042	Unigene0057684	693	805	+	113	-41.6	36.28	1.01	3p	ggtcctagttcacatgggtctttccttcaaaagtatatcttgttattggttacattttttttgttatcgtacttgatatgTTTTTGAATGGAAGGCTCATGAGtgctgtgacg	.(((.((((.(.((((((((((((.((((((((((((((..((...((((.(((.......))).)))).))..)))))))))))))).)))))))))))).).)))).))).
miR168*	CCCGCCTTGCATCAACTGAAT	21	known-m0041	Unigene0056651	2223	2368	-	146	-73.8	56.85	0.89	3p	gttactggcgggtctctaattcgcttggtgcaggtcgggaactgcttcggtttagatacagagccagatggcgcgacgccactggatggattcagcgaagcgggtCCCGCCTTGCATCAACTGAATcggagaccgcggtgaaacaa	.((((((.(((.(((((.(((((.((((((((((.(((((.((((((((.(...((..((...((((.(((((...))))))))).))..)).).)))))))).))))).)))))))))).))))).)))))))))))))).....
miR168-x	TCGCTTGGTGCAGGTCGGGAA	21	known-m0041	Unigene0056651	2223	2368	-	146	-73.8	56.85	0.89	5p	gttactggcgggtctctaatTCGCTTGGTGCAGGTCGGGAActgcttcggtttagatacagagccagatggcgcgacgccactggatggattcagcgaagcgggtcccgccttgcatcaactgaatcggagaccgcggtgaaacaa	.((((((.(((.(((((.(((((.((((((((((.(((((.((((((((.(...((..((...((((.(((((...))))))))).))..)).).)))))))).))))).)))))))))).))))).)))))))))))))).....
miR6284-y	TTGGACCATGGATGAAAATTC	21	known-m0040	Unigene0052477	280	527	-	248	-56.6	43.95	0.52	5p	cgaactttgtTTGGACCATGGATGAAAATTCtgcattgaggctcacttgaccactcgacgaacatgcccttggattagcatacccatgattcaagattctgcattgaggcttttctttctccacacctgagagatgtcttgggcctgtaaagattagcaggtaaaggcttccatttggtactcattgtttcacattcaatatcaccattttaatcgtagctacgggagagaggtatacagaggctcgg	.........((((((.((((((((..(((((.(((((((((.((....)).).)))))......)))....)))))..)))..))))).))))))........(((((.(((((((((((((...(((((((....)))))))(((((........)))))....((((.(.(((((((....((((.........))))...))))....))).).))))...))))))))).....)))).)))))
miR403-y	TTAGATTCACGCACAAACTCG	21	known-m0037	Unigene0046050	1977	2096	-	120	-45	52.5	0.71	3p	gggacacatccccagtttgtgtgtgaatcaaaccccatcatcagagccgtccgtcttcgtgacgtcactgcccagacactccaatggtgTTAGATTCACGCACAAACTCGcgatctgtct	.(((((.(((.(.((((((((((((((((.(((.((((.....(((..(((((((.....))))..........))).)))..)))).))).)))))))))))))))).).))).)))))
miR391-x	TACGCAGGAGAGATGGCGCCGC	22	known-m0036	Unigene0044438	1467	1561	-	95	-50.1	58.95	0.89	5p	aaaggttcgcTACGCAGGAGAGATGGCGCCGCcgtcacccatgaccttataggggctgggacgccagcgccatgtcttctgcataggaaaccttg	.((((((..(((.((((((((.(((((((.(.(((..((((.(.((((...)))))))))))).).))))))).)))))))).)))..)))))).
miR160-x	TGCCTGGCTCCCTGTATGCCA	21	known-m0035	Unigene0044216	1442	1555	-	114	-55.9	49.12	1	5p	agtgggtttaTGCCTGGCTCCCTGTATGCCAcaagcagaagccaatcttcttctcgcttggtttttgtgggtggcgtacgaggagccaagcatacatatataacatctaccacc	.((((...(((((.(((((((.((((((((((..(((((((((((.(........).)))))))))))..)))))))))).))))))).)))))...............)))).
miR167*	GATCATGTGGTAGCTTCACC	20	known-m0034	Unigene0043804	55	160	+	106	-54.6	43.4	1.19	3p	tatggtgcgtctccaatagttgaagctgccagcatgatctgagcttttcttgtataggaaagactaGATCATGTGGTAGCTTCACCtgtttgattgaagcaccaga	..((((((.((((.(((((.(((((((((((.(((((((((..(((((((.....)))))))..)))))))))))))))))))).))))).))..)).))))))..
miR167-x	TGAAGCTGCCAGCATGATCTG	21	known-m0034	Unigene0043804	55	160	+	106	-54.6	43.4	1.19	5p	tatggtgcgtctccaatagtTGAAGCTGCCAGCATGATCTGagcttttcttgtataggaaagactagatcatgtggtagcttcacctgtttgattgaagcaccaga	..((((((.((((.(((((.(((((((((((.(((((((((..(((((((.....)))))))..)))))))))))))))))))).))))).))..)).))))))..
miR11293-x	TTCTTCCTCAGGAACCTCCACC	22	known-m0033	Unigene0043083	904	1004	+	101	-63.8	46.53	1.36	5p	tccatgtgccTTCTTCCTCAGGAACCTCCACCttaaatattccagtgggtaatcgcacttcagtgtttaaggtggaggtcctgaggaagaaaacacaaggt	.((.((((..(((((((((((((.(((((((((((((((((..((((.(....).))))..))))))))))))))))))))))))))))))..)))).)).
miR8558-y	TTTCCAATACCGCCCATGCC	20	known-m0032	Unigene0041200	486	576	+	91	-42.5	50.55	0.92	3p	aggaggtggcaagtagtggggtttgggggtatctggaaaggaagggaattggagtctttccTTTCCAATACCGCCCATGCCtctcattttc	.((((((((........(((((.(((((((((.(((((((((((((........)))))))))))))))))).)))).)))))))))))))
miR408-y	ATGCACTGCCTCTTCCCTGGC	21	known-m0031	Unigene0037751	128	252	+	125	-57.7	52.8	0.87	3p	aaagaggctgataaataagacagggacgaggcagagcatggatggagttcccaacaggaaaatcgagctgttgtggctccactcATGCACTGCCTCTTCCCTGGCtttggctcctctcctcgttg	..(((((..(......(((.((((((.(((((((.((((((.(((((((..((((((..........)))))).))))))).)))))).))))))).)))))).)))...).)))))........
miR408*	CAGGGACGAGGCAGAGCATGG	21	known-m0031	Unigene0037751	128	252	+	125	-57.7	52.8	0.87	5p	aaagaggctgataaataagaCAGGGACGAGGCAGAGCATGGatggagttcccaacaggaaaatcgagctgttgtggctccactcatgcactgcctcttccctggctttggctcctctcctcgttg	..(((((..(......(((.((((((.(((((((.((((((.(((((((..((((((..........)))))).))))))).)))))).))))))).)))))).)))...).)))))........
miR384-x	TTGGCATTCTGTCCACCTCC	20	known-m0030	Unigene0037465	646	746	-	101	-46.5	45.54	1.01	5p	acagagtttaTTGGCATTCTGTCCACCTCCttccagtctctagatctctgtgtgtatttgaagatatgtggaggtgggcatactgccaactgagctctgtt	((((((((((((((((...(((((((((((.....((((.((((((.......).))))).))))....)))))))))))...)))))).)))))))))).
miR396-x	TTCCACAGCTTTCTTGAACTG	21	known-m0029	Unigene0035565	670	797	-	128	-49.3	39.84	0.97	5p	ccttgtgattTTCCACAGCTTTCTTGAACTGtgcagtgtttgggaactaggaagagattaacttccatgcaattccaatatatagcgagtacaagaacagttcgagaaagctgtgaaaaataacaggc	.(((((.(((((.(((((((((((((((((((((.((((((((((.(..(((((.......)))))..)...)))))).)))).))..........))))))))))))))))))).))))).))))).
miR159-y	ATTGGATTGAAGGGAGCTCTC	21	known-m0028	Unigene0035311	615	807	-	193	-101.9	46.11	1.14	3p	gatatgtatgagagctcccttcgattcaaatgcaggagtagagatggtgtacactgctcctaattcatggatacctctgggttgcgcaggatagagagactctactgcgcagcttaagggtttgcatgacctaggagctgtggtttctttctcctttccttgATTGGATTGAAGGGAGCTCTCactataattg	....(((((((((((((((((((((((((.(..(((((..((((.((....(((.(((((((..(((((.(.((((.((((((((((((..(((((...))))))))))))))))).)))).).)))))..))))))).)))....)).))))..)))))..)))))))))))))))))))))).))))....
miR172*	ACGGCATCATCAAGATTCACA	21	known-m0027	Unigene0033185	1200	1296	-	97	-43.6	43.3	1.04	5p	tctaggtggtACGGCATCATCAAGATTCACAtacttttaaccgaaaggttcatgcctttgaagtactgggaatcttgatgatgctgcatcagccagt	.((.(.((((.(((((((((((((((((.((((((((......((((((....)))))))))))).)).))))))))))))))))).)))).).)).
miR171*	TGTGATATTGATTCGGTTCATC	22	known-m0026	Unigene0032998	73	190	+	118	-38.5	40.68	0.8	5p	gcagacatggTGTGATATTGATTCGGTTCATCgatcaatccgagtcatattcttgctcaactcgatcatgttaatatgatttctgagacgagccgaaccaatatcactcttgtatgct	(((.(((.((.(((((((((.((((((((.((..(((....((((((((((..((.((.....)).))....)))))))))).))))).)))))))).))))))))).))))).))).
miR319-y	TTGGACTGAAGGGAGCTCCCT	21	known-m0024	Unigene0031499	109	302	+	194	-91.8	44.33	1.07	3p	attgaaggaagggagctttcttcagtccactcatgggtggcagtaggatttcaattagctgccgactcattcatccaaatactgggttatttgatcgatcaggacacacccagtaaatgtgtgaatgatgcgggagacaaattgaatcttaagcctcctgtacTTGGACTGAAGGGAGCTCCCTtatctaattc	.....((((((((((((((((((((((((...(((((.(((..(((((((.(((((.(((.(((..((((((((.((..((((((((..(((((....)))))....))))))))..)).))))))))..))).)).).)))))))))))).))).)))))...))))))))))))))))))))).))).....
miR172-y	GGAATCTTGATGATGCTGCAG	21	known-m0023	Unigene0028814	186	311	-	126	-57.6	46.03	0.99	3p	gtgttcgccggtggagcatcttcaagattcacaatcttttgggggcggctaaagctccattcgttaataaaagcctgccccttaaatttgatatgGGAATCTTGATGATGCTGCAGcggcaaacaa	.((((.((((.((.((((((.(((((((((.((((((((.((((((((((.....................)))).)))))).)))...))).)).))))))))).)))))).)).)))).)))).
miR1535-z	CTTGTTGGTGGTGATGTCGAG	21	known-m0022	Unigene0026797	368	716	+	349	-121.9	56.73	0.62	3p	cgacaagtactccgtcaacaccaccaacgacacatcaacccagagaaaacaacaattgtaccggagctccgatgagatcgataccgttacagagtcgccgtcaaagacattaaaacccggttcgaacaggtcgacgaccagcgcgtggatgaatgagttggacccacccacaagcacgggcactttcctccgagaaataacgccggaaactgcctgagccgcgagctcgcgaaactttgcgggagtaacctcgccgtcgagcgagtcgaactcgccgagcaaatggtgcgggacgccgagtcgctccggaacggggagCTTGTTGGTGGTGATGTCGAGtcccttgtac	..(((((.((((.(.((.((((((((((((....((..(((................((.(((((((..((((...))))...........((.(((.((((...............((((((((...(.((((((.(((((.(((......))).)))))............((.((((((.(((((..((........))..))))).)))))).)).((((((((((((....)))))))......))))))))))).)...)))))).))(((.((.....)).))))))).))).))))))))).)))))))..)))))))))))).)).)))))..)))))..
miR828-y	TGAGATACTCATTTGAGCAAG	21	known-m0021	Unigene0026215	283	418	-	136	-58.6	47.06	0.92	3p	tgtaatatttcttgctcaaatgagtattccagccgccacgcaacagttgctagtactggccgtcggtgcggccggtgcatatacgctagcttctgctgatcaatcTGAGATACTCATTTGAGCAAGcaacgttaaa	..((((.((.((((((((((((((((((.(((........((.(((..(((((((((((((((....)))))))))........))))))..))).))......))).)))))))))))))))))).)).))))..
miR858-x	TTCGTTGTCTGTTCGACCTGA	21	known-m0020	Unigene0025812	1293	1391	-	99	-22.7	45.45	0.5	3p	aaggccgggtgagtggattccatgctattcttgtcaagtcagcagtccttttgcaaattagtcttagtTTCGTTGTCTGTTCGACCTGAattaggcctc	.(((((....((((((........))))))...(((.((((((((.(....((.((((((....))))))))..).))))).))).)))....))))).
miR477-x	CTCTCCCTCAAAGGCTTCTC	20	known-m0019	Unigene0024932	1709	1837	-	129	-53.9	47.29	0.88	5p	tggttgatcaCTCTCCCTCAAAGGCTTCTCgccaaggtaaagcatgatatctttggtcgtccttaatttaaaggagacttggggtatttacacaaggctgtggagcctgcgagggggaatgaacaagct	.(.(((.(((.((((((((..(((((((.((((..((((......((((((((.((((.(((((......))))))))).))))))))))).)..))).).)))))))..)))))))).))).))).).
miR171-y	TTGAGCCGCGTCAATATCTCC	21	known-m0018	Unigene0023511	113	230	+	118	-48	38.98	1.04	3p	aaggtgtaaatatatacaataatgaaggtattggcgcgcctcaatttgaagacatggctatgaagtagtcttagtcttgtgttttgaTTGAGCCGCGTCAATATCTCCttttgcacct	.(((((((((...............(((((((((((((.(((((((.(((.(((.(((((.((.....)).))))).))).))).))))))).)))))))))))))...)))))))))
miR164*	CACGTGCTCCCCTTCTCCAAC	21	known-m0017	Unigene0020871	208	315	+	108	-52.3	56.48	0.86	3p	cgcgggtgagggcttctcgttggagaagcagggcacgtggaaactcgctttgtctaataagctcttgCACGTGCTCCCCTTCTCCAACctgggttcctcatctatgcc	.(((((((((((.(((..((((((((((..(((((((((.((....((((........))))..)).)))))))))..))))))))))..))).)))))))))..)).
miR164-x	TGGAGAAGCAGGGCACGTGGA	21	known-m0017	Unigene0020871	208	315	+	108	-52.3	56.48	0.86	5p	cgcgggtgagggcttctcgtTGGAGAAGCAGGGCACGTGGAaactcgctttgtctaataagctcttgcacgtgctccccttctccaacctgggttcctcatctatgcc	.(((((((((((.(((..((((((((((..(((((((((.((....((((........))))..)).)))))))))..))))))))))..))).)))))))))..)).
miR535*	CGTGCTCCCTCTCTTTGTCA	20	known-m0015	Unigene0019405	2389	2488	+	100	-60.3	51	1.18	3p	ttggatttgtgtgacgatgagagagagcacgcttgtcagcatccatgaaacgggcatgggtgtttacgggCGTGCTCCCTCTCTTTGTCAtacagtcgat	...((((.(((((((((.(((((.((((((((((((.((((((((((.......)))))))))).)))))))))))).))))).)))))))))))))...
miR535-x	TGACAACGAGAGAGAGCACGC	21	known-m0014	Unigene0019405	1539	1661	+	123	-54.9	47.15	0.95	5p	ttgtttggggTGACAACGAGAGAGAGCACGCttgtcagcatccatgaaaaggccataagtgtttacaggcgtgctccctcttgttgtcatacaattgaactgctcttgtccagttccattcgt	....(((..(((((((((((((.((((((((((((.(((((..(((.......)))..))))).)))))))))))).))))))))))))).)))..((((((........)))))).......
miR398*	CGTGTTCTCAGGTCGCCCCTG	21	known-m0013	Unigene0018517	82	238	+	157	-65.8	50.32	0.83	5p	ttgcattacaCGTGTTCTCAGGTCGCCCCTGcgggacttccctttaccacataaccgcgctttatgaaatgatgaatgtagagatgtttcccagtataagccagccataaagggtagagcagtcccacgggagcgacctgagatcacatgtgtgcac	.(((((.(((.(((.(((((((((((.((((.((((((...(((((((........((((((.(((...((..((((((....))))))..)).)))))))..)).......))))))).)))))).)))).))))))))))).))).)))))))).
miR398-x	GGAGCGACCTGAGATCACAT	20	known-m0013	Unigene0018517	82	238	+	157	-65.8	50.32	0.83	3p	ttgcattacacgtgttctcaggtcgcccctgcgggacttccctttaccacataaccgcgctttatgaaatgatgaatgtagagatgtttcccagtataagccagccataaagggtagagcagtcccacgGGAGCGACCTGAGATCACATgtgtgcac	.(((((.(((.(((.(((((((((((.((((.((((((...(((((((........((((((.(((...((..((((((....))))))..)).)))))))..)).......))))))).)))))).)))).))))))))))).))).)))))))).
miR171-z	TTGAGCCGCGCCAATATCACT	21	known-m0011	Unigene0017763	2982	3100	-	119	-45.9	45.38	0.85	3p	atcgatcaaaagcgatgttggtgaggttcaatccgaagacagatttacacatgtatggctgctgcgggccgcgtaaattgatctcagaTTGAGCCGCGCCAATATCACTttcttagtta	........((((.((((((((((.(((((((((.((.((..(((((((.(......((((......))))).)))))))..)))).))))))))).)))))))))).))))........
miR157*	GCTCTCTATGCTTCTGTCATC	21	known-m0010	Unigene0017707	95	217	+	123	-52.4	44.72	0.95	3p	tggtgatggtgatgatgttgttgacagaagatagagagcacagatggatggtttgcaatgaatatgcatctcactcctttgtGCTCTCTATGCTTCTGTCATCacctagctactcccaactgc	((((...(((((.........(((((((((((((((((((((((.((((((..((((.......))))..))).))))))))))))))))).))))))))))))))..))))...........
miR157-x	TTGACAGAAGATAGAGAGCAC	21	known-m0010	Unigene0017707	95	217	+	123	-52.4	44.72	0.95	5p	tggtgatggtgatgatgttgTTGACAGAAGATAGAGAGCACagatggatggtttgcaatgaatatgcatctcactcctttgtgctctctatgcttctgtcatcacctagctactcccaactgc	((((...(((((.........(((((((((((((((((((((((.((((((..((((.......))))..))).))))))))))))))))).))))))))))))))..))))...........
miR10986-x	TGGCACCAAAGTCACCACTAG	21	known-m0009	Unigene0015954	1908	1986	-	79	-42.2	37.97	1.41	5p	tttcatatctTGGCACCAAAGTCACCACTAGatcattatttacggtcctagtgatgattttggtgccaaggaatgaaaa	((((((.(((((((((((((((((.(((((((((.........))).)))))).))))))))))))))))).)))))).
miR2111*	GCCCTTGGGATGCGGATTATC	21	known-m0008	Unigene0015183	133	241	-	109	-55.3	46.79	1.08	3p	attattgcgtgaggatcgggtaatctgcatcctgaggtttagaactgcccatatgtttgttgtatctaGCCCTTGGGATGCGGATTATCtcgtcctcactggcaatgca	..((((((((((((((.((((((((((((((((((((.(((((..(((.((......))..)))))))).)))))))))))))))))))).))))))))..))))))..
miR2111-x	TAATCTGCATCCTGAGGTTTA	21	known-m0008	Unigene0015183	133	241	-	109	-55.3	46.79	1.08	5p	attattgcgtgaggatcgggTAATCTGCATCCTGAGGTTTAgaactgcccatatgtttgttgtatctagcccttgggatgcggattatctcgtcctcactggcaatgca	..((((((((((((((.((((((((((((((((((((.(((((..(((.((......))..)))))))).)))))))))))))))))))).))))))))..))))))..
miR482-z	TCTTGCCAATGCCTCCCATTCC	22	known-m0007	Unigene0014286	1302	1396	+	95	-38.6	40	1.02	3p	ggaaacgtgttggagtgggagggttggcaaaaaatgaacaggaaaaaaaaaatcaaaaccattTCTTGCCAATGCCTCCCATTCCtacaattttc	.((((..(((.(((((((((((((((((((.(((((.....((.........)).....))))).)))))))).))))))))))).)))..))))
miR482*	TTGGAGTGGGAGGGTTGG	18	known-m0007	Unigene0014286	1302	1396	+	95	-38.6	40	1.02	5p	ggaaacgtgTTGGAGTGGGAGGGTTGGcaaaaaatgaacaggaaaaaaaaaatcaaaaccatttcttgccaatgcctcccattcctacaattttc	.((((..(((.(((((((((((((((((((.(((((.....((.........)).....))))).)))))))).))))))))))).)))..))))
miR482-y	TCTTTCCTATTCCTCCCATCCC	22	known-m0006	Unigene0014286	132	222	+	91	-36.9	37.36	1.09	3p	gaagttgttgttggggtgggaggtttggaaagaaattatcgaaaatttgatccaatattTCTTTCCTATTCCTCCCATCCCtactgaattt	.(((((...((.(((((((((((...((((((((((.(((((....))))).....))))))))))....))))))))))).))..)))))
miR159*	GAGCTCCTTGAAGTCCAATAG	21	known-m0005	Unigene0012860	2192	2376	-	185	-82.7	44.32	1.01	5p	ttctggagtgGAGCTCCTTGAAGTCCAATAGaagatgctgctgggttgattgagctgctgagctatgaatcccacacttctatctctattgtatcaaagatgataggcttgtggcttgcatatctcaggagctgtattacctgagttgcatcatgttttggattgaagggagctctacatcatgg	...(((.((((((((((((..(((((((.(.(.(((((.(((.((.((((..((((.(((((.((((....(((((..(((((((((.(((...)))))).))))))..)))))....)))).))))).))))..)))).)).))).))))).).).)))))))..)))))))))))).)))...
miR156-x	TTGACAGAAGAGAGGGAGCAC	21	known-m0002	Unigene0006929	677	783	-	107	-58.6	49.53	1.11	5p	agagattgtgTTGACAGAAGAGAGGGAGCACaacccggcattggcgaaacagagctttgtcactgttgggagtgtgctctctcttcttctgtcaccatcgatcactt	((.(((((((.(((((((((((((((((((((.(((((((.(((((((.......))))))).)))))))..))))))))))).)))))))))).)).))))).)).
miR166-y	TCGGACCAGGCTTCATTCCCC	21	known-m0001	Unigene0006627	3806	3986	-	181	-62.5	40.88	0.84	3p	ggagctttagctttttgaggggaatgttgtctggctcgaggacccttttccttaaaagatctataaccctttagatcaatctctatatttctatatctatagatgatagatgatcatgactttttggtgaaacagtgtcgTCGGACCAGGCTTCATTCCCCccaattttatggcttccacc	((((((.(((....(((.((((((((..((((((.((((.(((.((((((.((((((((((((........)))))).((((((((...(((((....)))))..))))).))).......)))))).)))).)).))).)))).))))))..)))))))).)))..))).))))))....
miR166*	GGAATGTTGTCTGGCTCGAGG	21	known-m0001	Unigene0006627	3806	3986	-	181	-62.5	40.88	0.84	5p	ggagctttagctttttgaggGGAATGTTGTCTGGCTCGAGGacccttttccttaaaagatctataaccctttagatcaatctctatatttctatatctatagatgatagatgatcatgactttttggtgaaacagtgtcgtcggaccaggcttcattccccccaattttatggcttccacc	((((((.(((....(((.((((((((..((((((.((((.(((.((((((.((((((((((((........)))))).((((((((...(((((....)))))..))))).))).......)))))).)))).)).))).)))).))))))..)))))))).)))..))).))))))....
miR9560-x	ACAGGCGGTGGAACAAATATGAAT	24
miR950-x	TTCACGTCAGGTTCACGA	18
miR894-x	TTCACGTCGGGTTCACCA	18
miR8645-x	TGGTACCTGAACTTCACT	18
miR858-z	TCGTTGTCTGTTCGACCTTG	20
miR858-y	CTCGTTGTCTGTTCGACCTTG	21
miR8569-y	ATCCGGTAGGTCGGACCA	18
miR854-x	GAGGACACGGAGGAGGAG	18
miR838-y	TTTCCTTCTTCTTATTGC	18
miR8175-y	TCGATCCCCGTCGACGGCGCC	21
miR8155-y	AACCTGGCTCTGATACCA	18
miR8150-y	AGAACCTGAGTCAGATGATGATC	23
miR7837-x	TTGGGTGGGAGGGTTGGT	18
miR7836-x	TTGGGTGGGAGGGTTGGT	18
miR7782-y	AACCCGCTCTGATACCATGTT	21
miR7767-x	CCCCAAGATGAGTGCTCTCC	20
miR7741-y	AAAGCATGTGGAACTTCCA	19
miR7722-x	TCCTCCCGGTTCCCATCTTCC	21
miR7125-y	CGAACTTATTGCAACTAGCTT	21
miR7122-x	TTATACAGAGAAACCGCGGTCG	22
miR6478-x	CCGACCTTAGCTCAGTTGGCAGA	23
miR6300-y	GTCGTTGTAGTATAGTGGTA	20
miR6167-y	CCCCGGAGGAAGCTTTGACC	20
miR6142-x	ATTTTTTGGGCAACGACG	18
miR6118-y	TTTCCGAGTCCAGCCATTCC	20
miR6107-y	AAAAGGGACAATGTCTGG	18
miR5658-x	GAAGATGATGAGGATGAT	18
miR5575-y	GGATTTTGATCGTTTTGG	18
miR529-x	CGAAGAGAGAGAGCACAGCCC	21
miR5298-y	ATATGAAGCTGAAACAGA	18
miR5293-x	TGATGAAGAAGAAGAAGGAA	20
miR5235-x	AGGTCGATGATTGGGGTGA	19
miR5227-x	GAAGAGAAGAAGAATTATGA	20
miR5225-x	TTCGCAGGAGAGATGGCACCTT	22
miR5198-y	GGAAGAGAGATTGAGGGC	18
miR5185-y	GGAGGTTGGCTTAGAAGC	18
miR5168-y	TCGGACCAGGCTTCAATCCCC	21
miR5146-y	AACTAGTGATCCGGCACC	18
miR5141-y	GACCCGACGCGACTGACAGATAAG	24
miR5139-x	AACCTGGCTCTGATACCA	18
miR5083-y	TACAATTATCTGATCAAA	18
miR5082-y	ATGCGATGATGGCCGGGC	18
miR5078-y	TAGTTCGACCGTGGAATT	18
miR5077-x	TTCGCGTCGGGTTCACCA	18
miR5075-y	CCCCGTCGCCGCCGCCCG	18
miR5072-x	TCCCCAGCAGAGTCGCCA	18
miR5059-x	TCCTGGGCAGCAACACCA	18
miR5054-y	TCCCCACAGACGGCGCCA	18
miR5021-x	GAAGAAGAAGAAGAAATGA	19
miR4995-x	GTGGCTTGGTTAAGGGAA	18
miR479-y	AGAGCCGAACCAATATCACTC	21
miR4414-x	AGCTGCTGACTCGTTGGTTCA	21
miR4393-y	GAAAAGGGGCAACAGAGA	18
miR414-x	TCCTCAGCATCATCGTCT	18
miR399-x	GGGTAAGTTCTCCATTGGCAGG	22
miR399*	TGCCAAAGGAGAGTTGCCCTT	21
miR397-x	ATTGAGTGCAGCGTTGATGAA	21
miR397*	ACTCACCGGCGCTGAACTCAA	21
miR395-x	GTTCCCCTGAACACTTCACT	20
miR395*	CTGAAGTGTTTGGGGGAACTC	21
miR394-x	TTGGCATTCTGTCCACCTCC	20
miR393-x	TCCAAAGGGATCGCATTGATTT	22
miR390-x	AAGCTCAGGAGGGATAGCGCC	21
miR3699-y	TTGACAGAAGATAGAGATT	19
miR3633-x	GGAATGGACGGCTGGGAT	18
miR3633*	TTTCCCATGCCATCCATTTCTA	22
miR3630-y	GGGAATCTCTTTGATGCAT	19
miR3627-x	TTCGCAGGAGAGATGGCACCTT	22
miR319*	AACTGCCGACTCATTCATTCA	21
miR2916-x	CGGGGCTCGAAGACGATC	18
miR2673-x	TCTTCCTCTTCCTCTTCCACT	21
miR2218-y	TTTTCCCGATTCCGCCCAT	19
miR2118-y	TTTCCCATGCCACCCATTTCTA	22
miR2118*	TCTTGCCGATGCCTCCCATTCC	22
miR1918-x	CGGTGAGAGTTCGATTCT	18
miR1846-x	ACGAGGCGGCCGGGACCC	18
miR169-x	TGAGCCAAGGATGATTTGCCT	21
miR166-z	TCGGACCAGGCTTCATTCTTTAT	23
miR165-y	TCGGACCAGGCTTCATACCCC	21
miR165*	GAATGTTGTCTGGCTCGAGGAT	22
miR164-z	TGGAGAAGCAGGGCATTTC	19
miR156-z	TTGACAGAAGAGAGAGAGCAC	21
miR156*	GCTCTCTATGCTTCTGTCATC	21
miR1535-y	TCTTGTTGGTGGTGATGTCGA	21
miR1511-y	AACCTGGCTCTGATACCA	18
miR1510-x	TCTTTCCCATTCCTCCCAT	19
miR1507-y	CCTCATTCCACACATCATCCA	21
miR1448-y	TCTTGCCAATGCCTCCCATACC	22
miR1446-x	CTCTCCCTCAAAGGCTTTT	19
miR1440-y	AGGAAAGTGGAATTTGAG	18
miR11610-y	ACAGATATGGTAGAGGGG	18
miR11504-x	TCCAACATGAGGAGGAGCTCATT	23
miR11466-x	TCCACCGCCACAAGACTCTTG	21
miR11315-x	CTAGTCATTGGTCATAGCATC	21
miR11177-x	ACAATGGAACAATGGTGA	18
miR11117-y	TTAGTGAGGAAGAGGAAGAAG	21
miR10436-x	CAAAACAACTTTTAACAA	18
miR1030-x	TCTGCATTTGCACCTGCACCA	21

## Sheet: Table S4
Supplementary Table S4 Expression profile of known miRNAs
id	length	seq	total	MR1_count	MR2_count	MR3_count	MS1_count	MS2_count	MS3_count	ML1_count	ML2_count	ML3_count	MR1_TPM	MR2_TPM	MR3_TPM	MS1_TPM	MS2_TPM	MS3_TPM	ML1_TPM	ML2_TPM	ML3_TPM
miR166-y	21	TCGGACCAGGCTTCATTCCCC	26783298	724884	797305	1084784	3725884	3782153	2738663	4948967	4026199	4954459	784746	784175	762743	883427	877933	865143	831671	856294	150.136
miR396-x	21	TTCCACAGCTTTCTTGAACTG	706137	20641	23107	17442	68616	91351	66468	262420	60142	95950	22345.6	22726.5	12264	16269.2	21204.9	20997.2	44099.5	12791	0.8688
miR159-y	21	ATTGGATTGAAGGGAGCTCTC	684996	32362	29091	110174	83593	68304	78136	143101	40706	99529	35034.5	28611.9	77466.5	19820.3	15855.1	24683.1	24048.1	8657.37	993.953
miR482-y	22	TCTTTCCTATTCCTCCCATCCC	626543	39321	34867	34784	72610	72901	43316	115348	105309	108087	42568.2	34292.8	24457.6	17216.2	16922.2	13683.5	19384.2	22397.2	0.1738
miR535-x	21	TGACAACGAGAGAGAGCACGC	387340	10836	11091	28541	35625	39226	34951	71470	85021	70579	11730.9	10908.4	20068	8446.87	9105.34	11041	12010.5	18082.3	1.7377
miR168-x	21	TCGCTTGGTGCAGGTCGGGAA	282509	13670	10827	37212	30412	26898	26784	54825	40698	41183	14798.9	10648.7	26164.8	7210.84	6243.7	8461.06	9213.31	8655.67	2.4328
miR156-x	21	TTGACAGAAGAGAGGGAGCAC	118367	6453	14272	7191	11562	17717	7715	14326	20543	18588	6985.9	14037	5056.2	2741.41	4112.56	2437.17	2407.48	4369.09	284.806
miR894-x	18	TTCACGTCGGGTTCACCA	117897	4485	3562	8627	20539	18657	40660	6406	9241	5720	4855.38	3503.34	6065.89	4869.9	4330.76	12844.5	1076.53	1965.38	1.0426
miR482-z	22	TCTTGCCAATGCCTCCCATTCC	116370	5738	4212	4020	13002	9502	8303	28123	19861	23609	6211.85	4142.64	2826.58	3082.84	2205.65	2622.91	4726.06	4224.05	17.8981
miR162-y	21	TCGATAAACCTCTGCATCCAG	100182	3373	2521	5067	16501	12808	8804	13973	16377	20758	3651.55	2479.48	3562.75	3912.47	2973.06	2781.18	2348.16	3483.07	0.01
miR164-x	21	TGGAGAAGCAGGGCACGTGGA	79046	4335	2078	4585	9147	12241	8420	22292	10363	5585	4692.99	2043.78	3223.84	2168.8	2841.44	2659.88	3746.16	2204.01	0.3475
miR166*	21	GGAATGTTGTCTGGCTCGAGG	63891	6679	7430	13051	3585	7139	5242	2430	14473	3862	7230.56	7307.64	9176.53	850.022	1657.14	1655.95	408.36	3078.12	1.2164
miR319-y	21	TTGGACTGAAGGGAGCTCCCT	57583	1523	768	835	16799	14404	17959	1697	1044	2554	1648.77	755.352	587.112	3983.13	3343.53	5673.24	285.18	222.038	58.2123
miR167-x	21	TGAAGCTGCCAGCATGATCTG	55196	610	1528	1638	1117	764	832	16404	10495	21808	660.375	1502.84	1151.72	264.846	177.344	262.829	2756.68	2232.08	0.8688
miR10986-x	21	TGGCACCAAAGTCACCACTAG	42529	418	1458	957	1693	832	1205	8397	7191	20378	452.519	1433.99	672.894	401.419	193.128	380.659	1411.11	1529.38	3.4754
miR157-x	21	TTGACAGAAGATAGAGAGCAC	33394	110	95	143	5936	8558	4818	6555	2393	4786	119.084	93.4355	100.547	1407.46	1986.53	1522	1101.56	508.944	0.8688
miR160-x	21	TGCCTGGCTCCCTGTATGCCA	21943	2435	1887	2591	2616	2991	3067	2588	1716	2052	2636.09	1855.92	1821.81	620.267	694.286	968.864	434.912	364.959	0.01
miR398-x	20	GGAGCGACCTGAGATCACAT	21399	173	1235	961	307	214	472	2172	7650	8215	187.287	1214.66	675.707	72.7913	49.6748	149.105	365.003	1627.01	0.01
miR408-y	21	ATGCACTGCCTCTTCCCTGGC	17958	195	2129	1740	57	45	81	3181	4431	6099	211.103	2093.94	1223.44	13.515	10.4456	25.5879	534.565	942.387	0.3475
miR165-y	21	TCGGACCAGGCTTCATACCCC	15846	423	601	741	2063	2251	1625	2684	2457	3001	457.932	591.103	521.018	489.148	522.514	513.337	451.045	522.556	82.0185
miR5168-y	21	TCGGACCAGGCTTCAATCCCC	15343	430	492	612	2112	2178	1418	2754	2435	2912	465.51	483.898	430.315	500.766	505.569	447.946	462.808	517.877	0.6951
miR171-z	21	TTGAGCCGCGCCAATATCACT	13470	2175	3934	4165	828	736	906	423	141	162	2354.61	3869.21	2928.53	196.323	170.844	286.205	71.0849	29.9879	0.01
miR530-x	21	TCTGCATTTGCACCTGCACCT	13336	2	18	1	454	316	294	3375	2005	6871	2.1652	17.7036	0.7031	107.646	73.3515	92.8745	567.167	426.424	1.0426
miR408*	21	CAGGGACGAGGCAGAGCATGG	12280	248	2240	3800	111	141	109	789	2842	2000	268.48	2203.11	2671.89	26.3187	32.7296	34.4331	132.591	604.438	0.01
miR398*	21	CGTGTTCTCAGGTCGCCCCTG	11699	295	1955	1618	254	122	163	1730	1670	3892	319.361	1922.8	1137.66	60.2247	28.3193	51.4916	290.726	355.176	2.4328
miR11293-x	22	TTCTTCCTCAGGAACCTCCACC	10554	223	153	182	690	824	543	1581	3787	2571	241.416	150.48	127.969	163.603	191.271	171.534	265.686	805.421	0.3475
miR394-x	20	TTGGCATTCTGTCCACCTCC	9718	91	158	278	979	701	909	4512	598	1492	98.5149	155.398	195.47	232.126	162.72	287.153	758.239	127.183	0.3475
miR391-x	22	TACGCAGGAGAGATGGCGCCGC	9589	0	18	19	462	328	514	4510	926	2812	0.01	17.7036	13.3594	109.543	76.137	162.372	757.903	196.942	0.6951
miR384-x	20	TTGGCATTCTGTCCACCTCC	9385	81	158	261	941	653	882	4340	597	1472	87.6891	155.398	183.517	223.116	151.578	278.623	729.335	126.97	0.3475
miR403-y	21	TTAGATTCACGCACAAACTCG	7475	222	276	442	466	764	314	1542	2169	1280	240.333	271.455	310.783	110.491	177.344	99.1925	259.132	461.304	3.8229
miR168*	21	CCCGCCTTGCATCAACTGAAT	7324	435	792	672	370	790	486	546	2357	876	470.923	778.957	472.502	87.7289	183.379	153.527	91.755	501.288	0.01
miR171-y	21	TTGAGCCGCGTCAATATCTCC	7266	256	625	621	1068	632	586	2221	230	1027	277.141	614.707	436.643	253.228	146.703	185.117	373.238	48.9165	0.1738
miR156*	21	GCTCTCTATGCTTCTGTCATC	7136	770	1361	187	347	1564	566	318	1510	513	833.588	1338.59	131.485	82.2755	363.044	178.799	53.4397	321.147	0.1738
miR2118-y	22	TTTCCCATGCCACCCATTTCTA	5000	351	35	74	787	1192	770	417	562	812	379.986	34.4236	52.0315	186.602	276.693	243.243	70.0766	119.526	1.2164
miR858-x	21	TTCGTTGTCTGTTCGACCTGA	4890	24	47	42	473	353	274	1540	498	1639	25.982	46.226	29.5314	112.151	81.9402	86.5565	258.796	105.915	12264.4
miR157*	21	GCTCTCTATGCTTCTGTCATC	4809	90	86	14	316	1501	539	300	1463	500	97.4323	84.5837	9.8438	74.9252	348.42	170.27	50.4148	311.151	1193.96
miR477-x	20	CTCTCCCTCAAAGGCTTCTC	4315	111	170	240	600	441	447	1248	197	861	120.166	167.2	168.751	142.263	102.367	141.207	209.726	41.898	0.01
miR164*	21	CACGTGCTCCCCTTCTCCAAC	4264	34	72	84	463	652	545	691	894	829	36.8078	70.8143	59.0628	109.78	151.346	172.165	116.122	190.136	0.01
miR8175-y	21	TCGATCCCCGTCGACGGCGCC	4212	220	296	969	563	486	605	368	370	335	238.168	291.125	681.332	133.49	112.813	191.119	61.8422	78.6917	0.3475
miR11315-x	21	CTAGTCATTGGTCATAGCATC	3566	65	60	131	457	300	207	888	551	907	70.3678	59.0119	92.1098	108.357	69.6375	65.3912	149.228	117.187	0.6951
miR159*	21	GAGCTCCTTGAAGTCCAATAG	3518	130	109	166	637	782	483	331	457	423	140.736	107.205	116.719	151.036	181.522	152.579	55.6244	97.1949	0.01
miR5225-x	22	TTCGCAGGAGAGATGGCACCTT	3080	100	235	218	322	621	364	472	172	576	108.258	231.13	153.282	76.3479	144.15	114.987	79.3194	36.581	100.09
miR3627-x	22	TTCGCAGGAGAGATGGCACCTT	3031	90	135	117	284	613	279	385	231	897	97.4323	132.777	82.266	67.3379	142.293	88.136	64.6991	49.1292	0.6951
miR5072-x	18	TCCCCAGCAGAGTCGCCA	2726	51	70	105	367	370	823	237	395	308	55.2117	68.8472	73.8285	87.0176	85.8863	259.985	39.8277	84.0088	0.8688
miR396*	21	GTTCAATAAAGCTGTGGGAAG	2547	133	169	423	247	384	229	446	320	196	143.983	166.217	297.423	58.565	89.1361	72.341	74.9501	68.0577	506.012
miR7767-x	20	CCCCAAGATGAGTGCTCTCC	2390	34	73	40	210	265	297	276	723	472	36.8078	71.7978	28.1251	49.7921	61.5132	93.8222	46.3817	153.768	0.01
miR393-x	22	TCCAAAGGGATCGCATTGATTT	2171	27	36	32	164	242	113	622	446	489	29.2297	35.4071	22.5001	38.8853	56.1743	35.6967	104.527	94.8555	0.6951
miR162*	22	TGGAGGCAGCGGTTCATCGATC	1962	81	45	192	354	375	382	262	174	97	87.6891	44.2589	135.001	83.9352	87.0469	120.674	44.029	37.0064	2.4328
miR319*	21	AACTGCCGACTCATTCATTCA	1596	10	2	95	410	339	251	238	70	181	10.8258	1.9671	66.7972	97.2131	78.6904	79.2908	39.9958	14.8876	0.6951
miR4995-x	18	GTGGCTTGGTTAAGGGAA	1265	29	1	7	152	145	182	274	201	274	31.3949	0.9835	4.9219	36.04	33.6581	57.4937	46.0456	42.7488	0.01
miR2111-y	21	GCCCTTGGGATGCGGATTATC	1234	17	0	407	50	47	50	587	29	47	18.4039	0.01	286.173	11.8553	10.9099	15.795	98.6451	6.1677	7.472
miR169-x	21	TGAGCCAAGGATGATTTGCCT	1227	8	3	5	96	153	34	171	97	660	8.6607	2.9506	3.5156	22.7621	35.5151	10.7406	28.7365	20.63	0.3475
miR9560-x	24	ACAGGCGGTGGAACAAATATGAAT	1035	0	18	3	9	9	21	88	23	864	0.01	17.7036	2.1094	2.1339	2.0891	6.6339	14.7884	4.8916	0.01
miR390-x	21	AAGCTCAGGAGGGATAGCGCC	770	53	30	42	137	102	140	156	41	69	57.3768	29.506	29.5314	32.4834	23.6768	44.226	26.2157	8.7199	53.5206
miR399*	21	TGCCAAAGGAGAGTTGCCCTT	764	25	0	5	36	46	57	375	63	157	27.0645	0.01	3.5156	8.5358	10.6778	18.0063	63.0186	13.3989	8.6884
miR160*	21	GCGTATGAGGAGCCATGCATA	701	90	16	73	77	141	85	38	89	92	97.4323	15.7365	51.3284	18.2571	32.7296	26.8515	6.3859	18.9286	0.3475
miR8558-y	20	TTTCCAATACCGCCCATGCC	650	18	33	49	50	51	61	113	172	103	19.4865	32.4565	34.4533	11.8553	11.8384	19.2699	18.9896	36.581	2.259
miR1535-z	21	CTTGTTGGTGGTGATGTCGAG	425	11	31	54	70	53	46	81	42	37	11.9084	30.4895	37.9689	16.5974	12.3026	14.5314	13.612	8.9326	47.6124
miR4393-y	18	GAAAAGGGGCAACAGAGA	412	192	131	87	0	0	1	0	0	1	207.856	128.843	61.1722	0.01	0.01	0.3159	0.01	0.01	4102.49
miR172-y	21	GGAATCTTGATGATGCTGCAG	322	4	0	8	64	69	36	65	15	61	4.3303	0.01	5.625	15.1747	16.0166	11.3724	10.9232	3.1902	18782.1
miR5059-x	18	TCCTGGGCAGCAACACCA	292	5	4	20	37	29	73	33	41	50	5.4129	3.9341	14.0626	8.7729	6.7316	23.0607	5.5456	8.7199	5.7343
miR8150-y	23	AGAACCTGAGTCAGATGATGATC	290	61	0	0	26	17	40	8	118	20	66.0375	0.01	0.01	6.1647	3.9461	12.636	1.3444	25.0963	0.3475
miR397-x	21	ATTGAGTGCAGCGTTGATGAA	229	0	96	41	1	12	0	30	1	48	0.01	94.419	28.8283	0.2371	2.7855	0.01	5.0415	0.2127	149.614
miR171*	22	TGTGATATTGATTCGGTTCATC	226	27	25	28	13	26	18	77	6	6	29.2297	24.5883	19.6876	3.0824	6.0353	5.6862	12.9398	1.2761	0.01
miR5139-x	18	AACCTGGCTCTGATACCA	187	9	26	34	38	13	19	20	14	14	9.7432	25.5718	23.9064	9.01	3.0176	6.0021	3.361	2.9775	0.1738
miR6478-x	23	CCGACCTTAGCTCAGTTGGCAGA	179	20	6	13	20	40	31	20	15	14	21.6516	5.9012	9.1407	4.7421	9.285	9.7929	3.361	3.1902	1.0426
miR858-y	21	CTCGTTGTCTGTTCGACCTTG	174	0	0	42	14	2	9	81	12	14	0.01	0.01	29.5314	3.3195	0.4643	2.8431	13.612	2.5522	1059.81
miR167*	20	GATCATGTGGTAGCTTCACC	171	2	37	1	5	9	8	7	58	44	2.1652	36.3907	0.7031	1.1855	2.0891	2.5272	1.1763	12.3355	347.536
miR1511-y	18	AACCTGGCTCTGATACCA	170	8	26	13	31	5	22	35	11	19	8.6607	25.5718	9.1407	7.3503	1.1606	6.9498	5.8817	2.3395	222.423
miR165*	22	GAATGTTGTCTGGCTCGAGGAT	166	12	35	28	9	20	9	10	29	14	12.991	34.4236	19.6876	2.1339	4.6425	2.8431	1.6805	6.1677	27.2816
miR1535-y	21	TCTTGTTGGTGGTGATGTCGA	159	20	15	0	10	20	19	40	7	28	21.6516	14.753	0.01	2.3711	4.6425	6.0021	6.722	1.4888	0.1738
miR5185-y	18	GGAGGTTGGCTTAGAAGC	157	25	39	73	3	1	0	5	6	5	27.0645	38.3577	51.3284	0.7113	0.2321	0.01	0.8402	1.2761	676.305
miR172*	21	ACGGCATCATCAAGATTCACA	141	4	1	0	29	35	16	16	9	31	4.3303	0.9835	0.01	6.8761	8.1244	5.0544	2.6888	1.9141	1427.5
miR482*	18	TTGGAGTGGGAGGGTTGG	124	6	8	26	7	10	10	10	14	33	6.4955	7.8683	18.2813	1.6597	2.3213	3.159	1.6805	2.9775	0.5213
miR1448-y	22	TCTTGCCAATGCCTCCCATACC	115	6	7	4	10	11	15	25	19	18	6.4955	6.8847	2.8125	2.3711	2.5534	4.7385	4.2012	4.0409	8.3409
miR5078-y	18	TAGTTCGACCGTGGAATT	104	0	1	0	7	5	8	18	22	43	0.01	0.9835	0.01	1.6597	1.1606	2.5272	3.0249	4.679	34.0585
miR1446-x	19	CTCTCCCTCAAAGGCTTTT	104	0	0	0	10	18	29	7	20	20	0.01	0.01	0.01	2.3711	4.1783	9.1611	1.1763	4.2536	16673
miR5077-x	18	TTCGCGTCGGGTTCACCA	103	17	4	14	17	11	32	5	1	2	18.4039	3.9341	9.8438	4.0308	2.5534	10.1088	0.8402	0.2127	1.5639
miR8155-y	18	AACCTGGCTCTGATACCA	98	0	26	6	22	3	16	9	11	5	0.01	25.5718	4.2188	5.2163	0.6964	5.0544	1.5124	2.3395	2.259
miR5021-x	19	GAAGAAGAAGAAGAAATGA	93	4	25	5	6	9	9	7	15	13	4.3303	24.5883	3.5156	1.4226	2.0891	2.8431	1.1763	3.1902	259.262
miR828-y	21	TGAGATACTCATTTGAGCAAG	75	0	39	0	5	12	8	2	2	7	0.01	38.3577	0.01	1.1855	2.7855	2.5272	0.3361	0.4254	84.9726
miR6118-y	20	TTTCCGAGTCCAGCCATTCC	73	6	0	1	1	4	1	13	25	22	6.4955	0.01	0.7031	0.2371	0.9285	0.3159	2.1846	5.317	488.636
miR2916-x	18	CGGGGCTCGAAGACGATC	64	2	9	11	5	2	7	2	16	10	2.1652	8.8518	7.7344	1.1855	0.4643	2.2113	0.3361	3.4029	11.99
miR395*	21	CTGAAGTGTTTGGGGGAACTC	60	2	0	0	2	4	0	31	12	9	2.1652	0.01	0.01	0.4742	0.9285	0.01	5.2095	2.5522	255.787
miR1507-y	21	CCTCATTCCACACATCATCCA	58	0	0	7	12	8	4	6	10	11	0.01	0.01	4.9219	2.8453	1.857	1.2636	1.0083	2.1268	0.01
miR11117-y	21	TTAGTGAGGAAGAGGAAGAAG	57	2	9	28	0	1	2	8	5	2	2.1652	8.8518	19.6876	0.01	0.2321	0.6318	1.3444	1.0634	0.01
miR1510-x	19	TCTTTCCCATTCCTCCCAT	56	0	1	6	2	3	6	15	9	14	0.01	0.9835	4.2188	0.4742	0.6964	1.8954	2.5207	1.9141	0.01
miR5575-y	18	GGATTTTGATCGTTTTGG	55	20	33	0	0	1	0	0	0	1	21.6516	32.4565	0.01	0.01	0.2321	0.01	0.01	0.01	0.8688
miR2118*	22	TCTTGCCGATGCCTCCCATTCC	52	2	2	10	2	4	7	5	7	13	2.1652	1.9671	7.0313	0.4742	0.9285	2.2113	0.8402	1.4888	155.87
miR858-z	20	TCGTTGTCTGTTCGACCTTG	51	2	0	1	0	0	2	31	5	10	2.1652	0.01	0.7031	0.01	0.01	0.6318	5.2095	1.0634	443.804
miR5141-y	24	GACCCGACGCGACTGACAGATAAG	51	13	18	0	6	5	5	0	0	4	14.0736	17.7036	0.01	1.4226	1.1606	1.5795	0.01	0.01	31.452
miR395-x	20	GTTCCCCTGAACACTTCACT	48	0	0	0	0	2	0	4	29	13	0.01	0.01	0.01	0.01	0.4643	0.01	0.6722	6.1677	1.7377
miR535*	20	CGTGCTCCCTCTCTTTGTCA	46	0	0	0	4	4	0	5	26	7	0.01	0.01	0.01	0.9484	0.9285	0.01	0.8402	5.5297	0.3475
miR2111*	21	TAATCTGCATCCTGAGGTTTA	46	0	0	10	8	1	3	21	0	3	0.01	0.01	7.0313	1.8968	0.2321	0.9477	3.529	0.01	0.3475
miR529-x	21	CGAAGAGAGAGAGCACAGCCC	43	15	24	0	1	1	0	2	0	0	16.2387	23.6048	0.01	0.2371	0.2321	0.01	0.3361	0.01	141.1
miR4414-x	21	AGCTGCTGACTCGTTGGTTCA	41	0	0	0	14	7	19	1	0	0	0.01	0.01	0.01	3.3195	1.6249	6.0021	0.168	0.01	2.259
miR1440-y	18	AGGAAAGTGGAATTTGAG	40	0	34	6	0	0	0	0	0	0	0.01	33.4401	4.2188	0.01	0.01	0.01	0.01	0.01	8.1671
miR166-z	23	TCGGACCAGGCTTCATTCTTTAT	39	3	0	1	7	6	3	8	5	6	3.2477	0.01	0.7031	1.6597	1.3928	0.9477	1.3444	1.0634	0.5213
miR3633-x	18	GGAATGGACGGCTGGGAT	37	0	30	3	0	0	0	0	4	0	0.01	29.506	2.1094	0.01	0.01	0.01	0.01	0.8507	0.01
miR5658-x	18	GAAGATGATGAGGATGAT	34	4	1	4	4	10	4	5	1	1	4.3303	0.9835	2.8125	0.9484	2.3213	1.2636	0.8402	0.2127	0.01
miR3630-y	19	GGGAATCTCTTTGATGCAT	32	2	0	2	9	5	4	5	0	5	2.1652	0.01	1.4063	2.1339	1.1606	1.2636	0.8402	0.01	10.5999
miR8569-y	18	ATCCGGTAGGTCGGACCA	29	0	0	6	2	0	12	3	0	6	0.01	0.01	4.2188	0.4742	0.01	3.7908	0.5041	0.01	5.3868
miR164-z	19	TGGAGAAGCAGGGCATTTC	29	1	0	7	5	1	4	8	0	3	1.0826	0.01	4.9219	1.1855	0.2321	1.2636	1.3444	0.01	28.1504
miR7125-y	21	CGAACTTATTGCAACTAGCTT	28	3	0	0	4	5	0	4	6	6	3.2477	0.01	0.01	0.9484	1.1606	0.01	0.6722	1.2761	178.46
miR6107-y	18	AAAAGGGACAATGTCTGG	28	0	17	11	0	0	0	0	0	0	0.01	16.72	7.7344	0.01	0.01	0.01	0.01	0.01	1.0426
miR6167-y	20	CCCCGGAGGAAGCTTTGACC	27	0	0	0	2	2	6	5	8	4	0.01	0.01	0.01	0.4742	0.4643	1.8954	0.8402	1.7014	114.687
miR5298-y	18	ATATGAAGCTGAAACAGA	26	0	19	5	0	0	1	1	0	0	0.01	18.6871	3.5156	0.01	0.01	0.3159	0.168	0.01	152.221
miR11504-x	23	TCCAACATGAGGAGGAGCTCATT	26	7	0	0	0	0	0	2	0	17	7.5781	0.01	0.01	0.01	0.01	0.01	0.3361	0.01	7156.29
miR7122-x	22	TTATACAGAGAAACCGCGGTCG	24	0	0	0	6	15	3	0	0	0	0.01	0.01	0.01	1.4226	3.4819	0.9477	0.01	0.01	7.6458
miR156-z	21	TTGACAGAAGAGAGAGAGCAC	24	2	3	2	1	3	3	4	3	3	2.1652	2.9506	1.4063	0.2371	0.6964	0.9477	0.6722	0.638	3789.53
miR1030-x	21	TCTGCATTTGCACCTGCACCA	24	0	0	0	0	0	2	3	2	17	0.01	0.01	0.01	0.01	0.01	0.6318	0.5041	0.4254	1.0426
miR5083-y	18	TACAATTATCTGATCAAA	23	0	0	2	2	0	4	9	2	4	0.01	0.01	1.4063	0.4742	0.01	1.2636	1.5124	0.4254	860927
miR7741-y	19	AAAGCATGTGGAACTTCCA	21	0	0	0	0	2	0	15	0	4	0.01	0.01	0.01	0.01	0.4643	0.01	2.5207	0.01	671.092
miR7722-x	21	TCCTCCCGGTTCCCATCTTCC	20	0	0	0	11	1	4	3	1	0	0.01	0.01	0.01	2.6082	0.2321	1.2636	0.5041	0.2127	521.478
miR950-x	18	TTCACGTCAGGTTCACGA	19	0	0	3	3	2	4	2	0	5	0.01	0.01	2.1094	0.7113	0.4643	1.2636	0.3361	0.01	2.4328
miR5054-y	18	TCCCCACAGACGGCGCCA	19	0	2	1	1	0	4	0	9	2	0.01	1.9671	0.7031	0.2371	0.01	1.2636	0.01	1.9141	0.5213
miR6300-y	20	GTCGTTGTAGTATAGTGGTA	18	1	0	3	0	3	8	0	1	2	1.0826	0.01	2.1094	0.01	0.6964	2.5272	0.01	0.2127	144.054
miR8016-y	23	TTTTTGAATGGAAGGCTCATGAG	17	1	0	3	3	4	0	1	0	5	1.0826	0.01	2.1094	0.7113	0.9285	0.01	0.168	0.01	970.495
miR1918-x	18	CGGTGAGAGTTCGATTCT	17	6	4	6	0	0	0	0	1	0	6.4955	3.9341	4.2188	0.01	0.01	0.01	0.01	0.2127	3607.08
miR8645-x	18	TGGTACCTGAACTTCACT	16	0	0	6	0	0	2	5	2	1	0.01	0.01	4.2188	0.01	0.01	0.6318	0.8402	0.4254	16.8555
miR7837-x	18	TTGGGTGGGAGGGTTGGT	15	0	1	0	1	2	2	1	8	0	0.01	0.9835	0.01	0.2371	0.4643	0.6318	0.168	1.7014	15.9867
miR7836-x	18	TTGGGTGGGAGGGTTGGT	15	0	1	0	1	2	2	1	8	0	0.01	0.9835	0.01	0.2371	0.4643	0.6318	0.168	1.7014	356.572
miR5198-y	18	GGAAGAGAGATTGAGGGC	15	0	0	0	0	1	1	1	8	4	0.01	0.01	0.01	0.01	0.2321	0.3159	0.168	1.7014	17295
miR6284-y	21	TTGGACCATGGATGAAAATTC	14	0	0	0	2	5	5	0	0	2	0.01	0.01	0.01	0.4742	1.1606	1.5795	0.01	0.01	73.5039
miR1846-x	18	ACGAGGCGGCCGGGACCC	14	0	0	11	2	0	1	0	0	0	0.01	0.01	7.7344	0.4742	0.01	0.3159	0.01	0.01	86.884
miR10436-x	18	CAAAACAACTTTTAACAA	14	10	3	1	0	0	0	0	0	0	10.8258	2.9506	0.7031	0.01	0.01	0.01	0.01	0.01	831.654
miR854-x	18	GAGGACACGGAGGAGGAG	13	0	0	0	1	6	2	1	3	0	0.01	0.01	0.01	0.2371	1.3928	0.6318	0.168	0.638	0.5213
miR479-y	21	AGAGCCGAACCAATATCACTC	13	4	0	1	0	2	0	4	0	2	4.3303	0.01	0.7031	0.01	0.4643	0.01	0.6722	0.01	89.143
miR11177-x	18	ACAATGGAACAATGGTGA	13	3	10	0	0	0	0	0	0	0	3.2477	9.8353	0.01	0.01	0.01	0.01	0.01	0.01	3230
miR5146-y	18	AACTAGTGATCCGGCACC	12	0	0	0	0	3	0	4	5	0	0.01	0.01	0.01	0.01	0.6964	0.01	0.6722	1.0634	6.4294
miR397*	21	ACTCACCGGCGCTGAACTCAA	12	0	0	0	1	1	4	3	0	3	0.01	0.01	0.01	0.2371	0.2321	1.2636	0.5041	0.01	4.8655
miR838-y	18	TTTCCTTCTTCTTATTGC	11	0	0	0	3	0	2	4	0	2	0.01	0.01	0.01	0.7113	0.01	0.6318	0.6722	0.01	3.3016
miR5235-x	19	AGGTCGATGATTGGGGTGA	11	0	0	1	0	0	0	0	6	4	0.01	0.01	0.7031	0.01	0.01	0.01	0.01	1.2761	2.4328
miR5082-y	18	ATGCGATGATGGCCGGGC	11	3	8	0	0	0	0	0	0	0	3.2477	7.8683	0.01	0.01	0.01	0.01	0.01	0.01	1.9114
miR3633*	22	TTTCCCATGCCATCCATTTCTA	11	3	0	0	2	5	1	0	0	0	3.2477	0.01	0.01	0.4742	1.1606	0.3159	0.01	0.01	3.1278
miR414-x	18	TCCTCAGCATCATCGTCT	10	0	0	0	0	0	2	0	2	6	0.01	0.01	0.01	0.01	0.01	0.6318	0.01	0.4254	3.4754
miR3699-y	19	TTGACAGAAGATAGAGATT	10	0	0	0	0	5	5	0	0	0	0.01	0.01	0.01	0.01	1.1606	1.5795	0.01	0.01	0.01
miR399-x	22	GGGTAAGTTCTCCATTGGCAGG	9	0	0	0	1	2	2	3	0	1	0.01	0.01	0.01	0.2371	0.4643	0.6318	0.5041	0.01	0.1738
miR11610-y	18	ACAGATATGGTAGAGGGG	9	0	0	0	0	0	0	6	2	1	0.01	0.01	0.01	0.01	0.01	0.01	1.0083	0.4254	2.9541
miR5293-x	20	TGATGAAGAAGAAGAAGGAA	8	0	0	0	0	2	0	4	0	2	0.01	0.01	0.01	0.01	0.4643	0.01	0.6722	0.01	0.5213
miR11466-x	21	TCCACCGCCACAAGACTCTTG	8	0	2	0	0	0	0	0	3	3	0.01	1.9671	0.01	0.01	0.01	0.01	0.01	0.638	157.608
miR6142-x	18	ATTTTTTGGGCAACGACG	7	0	0	0	1	0	2	2	0	2	0.01	0.01	0.01	0.2371	0.01	0.6318	0.3361	0.01	446.758
miR2673-x	21	TCTTCCTCTTCCTCTTCCACT	7	0	0	0	1	0	0	2	2	2	0.01	0.01	0.01	0.2371	0.01	0.01	0.3361	0.4254	0.01
miR7782-y	21	AACCCGCTCTGATACCATGTT	6	1	0	0	0	1	0	0	2	2	1.0826	0.01	0.01	0.01	0.2321	0.01	0.01	0.4254	0.3475
miR5227-x	20	GAAGAGAAGAAGAATTATGA	6	0	0	0	3	3	0	0	0	0	0.01	0.01	0.01	0.7113	0.6964	0.01	0.01	0.01	3541.05
miR2218-y	19	TTTTCCCGATTCCGCCCAT	6	0	0	0	1	0	0	0	3	2	0.01	0.01	0.01	0.2371	0.01	0.01	0.01	0.638	0.01
miR5075-y	18	CCCCGTCGCCGCCGCCCG	5	0	0	0	0	2	2	0	1	0	0.01	0.01	0.01	0.01	0.4643	0.6318	0.01	0.2127	2.9541

## Sheet: Table S5
Supplementary Table S5 The list of novel miRNAs and their precursor characteristics.
mature_id	hairpin_id	genomic_id	hairpin_start	hairpin_end	hairpin_strand	hairpin_length(nt)	hairpin_energe(kcal/mol)	hairpin_GC	hairpin_MFEI	mature_seq	mature_length(nt)	mature_arm	hairpin_seq	hairpin_struct
novel-m0002-3p	novel-m0002	Unigene0000044	2801	2950	-	150	-62.6	42	0.99	AGAGGAGTCGCATTCATATGA	21	3p	tgtcatatgaatgctactcctctcatcaatttctcccagagtggaccatagctgttttagaaagtgcactcataatgcaactcctctcattccaagctatgcgactccttgagttcacacttgatgAGAGGAGTCGCATTCATATGAtaa	((((((((((((((.((((((((((((((...(((...((((.(..(((((((.....(((.((((((.......))).)))..))).......)))))))).))))...))).......)))))))))))))).)))))))))))))).
novel-m0002-5p	novel-m0002	Unigene0000044	2801	2950	-	150	-62.6	42	0.99	ATATGAATGCTACTCCTCTCA	21	5p	tgtcATATGAATGCTACTCCTCTCAtcaatttctcccagagtggaccatagctgttttagaaagtgcactcataatgcaactcctctcattccaagctatgcgactccttgagttcacacttgatgagaggagtcgcattcatatgataa	((((((((((((((.((((((((((((((...(((...((((.(..(((((((.....(((.((((((.......))).)))..))).......)))))))).))))...))).......)))))))))))))).)))))))))))))).
novel-m0006-3p	novel-m0006	Unigene0000175	305	554	+	250	-80.4	52	0.62	CGGCGGCGCGGGCTGGGCTTATC	23	3p	ttcatttctctagcctcttccagtagcttgctgctccttcttttcttcgttttttttctttcttctgcagtttctttgcttctttttcttccttgccggcctggtgatattgtggtgagcagcagcttgatgggatgctcatggcggtttggactctttgcggctatggaggagcggtggcgtcatgggtgatgtcggcggtggagaaatagcgacgCGGCGGCGCGGGCTGGGCTTATCtggaattgac	.(((.((((..(((((..(((.((.(((.(((((((((...((((((((.................((((.....))))......(((((((..((((....(((...(((((.(((((((....((....))..))))))).)))))....))).....))))...)))))))((.((((((((....)))))))).)).)))))))).)).)).)))))))))))))..))))).....)))).))).
novel-m0007-3p	novel-m0007	Unigene0000183	532	692	+	161	-36.5	39.75	0.57	TTCCACTCCATGACCTTGTTT	21	3p	cggaaataattaaggacaattcttatggatggataacatccaactttttcgtagaagaacttggttcactaatttgtccaggtttgtgaatgaagacccatctggagccgtggcttcttccgcaagtttcTTCCACTCCATGACCTTGTTTttcattttct	.(((((.....((((((((...(((((((((((.(((..((((.((((((...)))))).))))............(((((((..((........))..)))))))...((((......))))..)))...)))).)))))))..))))))))...)))))
novel-m0009-5p	novel-m0009	Unigene0000307	981	1089	+	109	-51.4	41.28	1.14	ATATATGGGTTTGGGAGCTAT	21	5p	tttgggtgctATATATGGGTTTGGGAGCTATccttggagtcaaactcaatcccaaaccaggtctcaaactcatatatatagctcctaaacccatatatagctcccaaag	((((((.((((((((((((((((((((((((.....((((...(((.............))).....))))......)))))))))))))))))))))))).)))))).
novel-m0010-3p	novel-m0010	Unigene0000307	979	1090	-	112	-51.5	41.07	1.12	AGCTCCCAAACCCATATATAG	21	3p	gctttgggagctatatatgggtttaggagctatatatatgagtttgagacctggtttgggattgagtttgactccaaggatAGCTCCCAAACCCATATATAGcacccaaata	..((((((.(((((((((((((((.((((((((......((((((((..((......))..))).....))))).....)))))))).))))))))))))))).))))))..
novel-m0011-5p	novel-m0011	Unigene0000404	889	1021	-	133	-39.8	46.62	0.64	GTTTGGGTTAGATCGTGGTGG	21	5p	cgctcattcattcatGTTTGGGTTAGATCGTGGTGGccatgtttcttcggcaaatggccgtatcattttctccctcaagaaggtgtcttagcagtaacagcagccatgatcttgcgaaagctattgctgagct	.(((((..((.....((((..((.((((((((((.((..((((.((.((((.....))))...((((((((......)))))))).......)).)))))).)))))))))).))..))))...)).))))).
novel-m0012-5p	novel-m0012	Unigene0000610	1693	1838	-	146	-72.2	50.68	0.98	GTGGGATTTGGCAGGAGGCCC	21	5p	cctgggtattGTGGGATTTGGCAGGAGGCCCcagtagtgtgctcttatttttgaatacccactttgcggaaccgggcctgatactggggcctcctgccagattccaccatctttaggagacatgaaactctagcaaatagctaggt	((((((.((.((((((((((((((((((((((((((....((((....(((((((........)).)))))..))))....)))))))))))))))))))))))))).)).))))))...........((((((.....)))))).
novel-m0022-3p	novel-m0022	Unigene0001460	746	870	-	125	-63.3	39.2	1.29	AACTCATATATAGCTCCCAAA	21	3p	cccaaacccaaacctatatttgggagctatatatgagtttgggagctattctaggagtcaaactcaattccaaaccaggtctcaAACTCATATATAGCTCCCAAAtctgaatttgagtttgggtt	(((((((.((((..((.(((((((((((((((((((((((((((.((......(((((........))))).....)).))))))))))))))))))))))))))).))..)))).)))))))..
novel-m0022-5p	novel-m0022	Unigene0001460	746	870	-	125	-63.3	39.2	1.29	TGGGAGCTATATATGAGTTTG	21	5p	cccaaacccaaacctatattTGGGAGCTATATATGAGTTTGggagctattctaggagtcaaactcaattccaaaccaggtctcaaactcatatatagctcccaaatctgaatttgagtttgggtt	(((((((.((((..((.(((((((((((((((((((((((((((.((......(((((........))))).....)).))))))))))))))))))))))))))).))..)))).)))))))..
novel-m0024-5p	novel-m0024	Unigene0001612	664	757	-	94	-34.1	32.98	1.1	TCAACCGGTAGATGAGTATTTTA	23	5p	actttcaaccTCAACCGGTAGATGAGTATTTTAgatgttagttgatatttagaaaactcataaaaagctcatccaatggttgagtttgaaagtc	((((((((.((((((((...(((((((.(((((((.(((..((((...))))..))))).))))).)))))))...)))))))).)))))))).
novel-m0028-5p	novel-m0028	Unigene0001719	13	96	-	84	-23.3	53.57	0.52	TCTCCCGAGAAGCTGATTAAC	21	5p	ctgtaccgtcTCTCCCGAGAAGCTGATTAACgggttcactgttctcgagatgttctccagggggaggtccaacttgaggtatgc	..(((((((((((((((((((.((....(((((.....)))))....))...)))))..)))))))).)........)))))..
novel-m0035-5p	novel-m0035	Unigene0002091	5942	6251	-	310	-86.51	45.81	0.61	GGCGGATGTAGCCAAGTGGA	20	5p	tagtacaaggGGCGGATGTAGCCAAGTGGAtcaaggcagtggattgtgaatccaccacgcgcgggttcaattcccgtcgttcgcccattttttttaagactttaagacgaagaaacaaattcgattttcccgcctatttactacggcgacgaagaatcaaattatcactatatttattcctttttctacttcttcttccaagtgcaggataaccccaaggggttgcgggtttttttctaccaattggggccctcccttcaccacccccatggggatggtctacagggttcataactactcctcttactac	(((((..(((((.((.(((((((..((((((((.(((.(((((((...))))))).(((.(((((.......))))))))..)))......((((((....))))))((((........)))).......((((..........))))..((((((....................................))))))...(((.(((....((((((..(((...(((......))))))..)))))).....))).)))..((((...)))).))))))))..)))).))).)).)))))..))))).
novel-m0048-3p	novel-m0048	Unigene0002915	352	527	+	176	-46	39.77	0.66	GGTAGAGGACTTTGTGATGCCAG	23	3p	attaatgaactggaagatgaagtccatcacctgccccatcctgacactgatcaagagtggaatgttcaagtattagaagaagatgatgaagatgaggaggaaggcatatatgagattaatgttttcgaccatattggggttttGGTAGAGGACTTTGTGATGCCAGtggaattttt	...(((..(((((...(((((((((.(((((.((((((......((((.......))))..((.((((..((((.......)))).)))).))..((..((((((((.((......))))))))))..))....))))))...))).)))))))))))....)))))...)))...
novel-m0049-3p	novel-m0049	Unigene0003239	997	1270	+	274	-84.8	58.39	0.53	CTCCCGAGGTCCGACTCCGAGA	22	3p	cacgtgaaggtgaggaagtccaacgcgtcgagacggtccctcggccccggctcgttctcggcattgacgcctcggccctccaacctcaccggagccgagatttacagcctgagctcttcccggaaccccactcccagaggttccaatttcaacccctccgatttttactccatgatgggagttcagggattcaataccaggcactccaatttcggacccgccgacttgtactcggttcagtcCTCCCGAGGTCCGACTCCGAGAccttccaatt	(((......))).(((((....(((.((((.(..((((....))))))))).)))((((((..(((..(((((((..((((.........))))((((((((....(((((......((((.((((((((.((...(((............................)))...)))))).)))).))))........))))).....))))))))....(((((.......))))).........))))))).)))..)))))).)))))....
novel-m0050-3p	novel-m0050	Unigene0003302	795	910	-	116	-26.3	37.93	0.6	TTGGCGAGATCTCCTATGAAT	21	3p	gagatggaagatgttggcgagcaatatttcaaagagttatgggccagatctttctttgaaaatgtgcaatttggcgatagttttaTTGGCGAGATCTCCTATGAATtttctatgca	........((((((((.....))))))))((.(((((((((((..(((((((((..(((((...(((......)))....)))))..)).))))))))))))))...)))).))..
novel-m0050-5p	novel-m0050	Unigene0003302	795	910	-	116	-26.3	37.93	0.6	TTATGGGCCAGATCTTTCTTTG	22	5p	gagatggaagatgttggcgagcaatatttcaaagagTTATGGGCCAGATCTTTCTTTGaaaatgtgcaatttggcgatagttttattggcgagatctcctatgaattttctatgca	........((((((((.....))))))))((.(((((((((((..(((((((((..(((((...(((......)))....)))))..)).))))))))))))))...)))).))..
novel-m0051-3p	novel-m0051	Unigene0003334	321	416	-	96	-32.1	55.21	0.61	TTGAAACTGGCAGGCTTGAGTC	22	3p	aagcgcacgcaggcggtctgtcaagtcggatgtgaaatccccgggcttaacctgggaactgcatTTGAAACTGGCAGGCTTGAGTCttgtagaggg	......(((.(((((((((((((..((((((((....((((.((......)).))))...))))))))...)))))))))...)))))))......
novel-m0052-5p	novel-m0052	Unigene0003384	1	299	+	299	-106.2	44.15	0.8	CCAGATCACTTCTTCCTCCATC	22	5p	tccttgcCCAGATCACTTCTTCCTCCATCatccatatcacttctgcaagttttccaccaccaccgacaacaacccttaagttttgggttgggtctttcgttttgggtttgttggatcgctgaggttggagcaatcagtgttgatggttgcgtcaaaatcgttgagattggagcaaccggtgttgatagttgcgtcgaaatcaattttaggttccattaattacggcaactcatcgatcttctcatcttaatcattgtagtaggatgatggaggaagaagcaatctgtgcagggaagaga	(((((((.(((((..((((((((((((((((((.........((((((....((((..((....(((..((((((.........)))))).)))....))..))))......((((((.((((.((((.(((((((.......))))))).))))....(((((..((((.(((((..((....)).))))).))))..)))))........((.........))...)))).))))))..............))))))..))))))))))))))))))..))))).))))))).....
novel-m0057-3p	novel-m0057	Unigene0003570	88	421	+	334	-81.8	41.62	0.59	AGAGGCAGAGAGCATGTTTTC	21	3p	ggtatgcatggtaatacatgtcaagtgtgcttcttggattgcaatcaataaatcaacaaaggtgaagtgtacatggtaatcaagcaatcgtgaatcatgcatattaaactcaaagcaaaccatatcaagccttaacaatgatcacagtctctagaacacaacaaaataagctcaattcatcattggggtcagagaaaatggacacaaaacacaaacaaaacacaaaagcaaacagaaaagccaaaatttcacaatcaggggctctggcgtccgggcgcctagtttgggcgtccgggcggatcaAGAGGCAGAGAGCATGTTTTCcgggattaca	.(((..(.(((.((.((((((....(.(((((((((((((..........))))......(((..(((((.((((((..(((........))))))))).)))))..))).........((((.((..(((((((..((((....(((.....................)))....))))..)))))))..))....))))...............................((((...(((.................))))))).((((((((((((((...))))))))))))))...))))))))).)..)))))).))))).)..))).
novel-m0062-5p	novel-m0062	Unigene0003897	347	477	-	131	-37.8	45.8	0.63	TCCCGGAACCACCAAGATTGA	21	5p	tgtgccccatTCCCGGAACCACCAAGATTGAgaattttaaccagaatattggagctctgtcggtgaaactgacaccagaagaattggttgagcttgaatcttttgtttctgcggatgctgttaagggtgcc	.(((((((((((.(((((.((..((((((.((...(((((((((....((((.....(((((((...))))))))))).....))))))))).)).)))))).)).))))).))))).......)))))).
novel-m0064-3p	novel-m0064	Unigene0003998	720	821	+	102	-39.4	61.76	0.63	TCCCCGACCGTCGATTCCTGC	21	3p	agggatcgtcggagggaacgatcggccggcgaccttctttttcgtactgtcgtacggccgccgccaccagaTCCCCGACCGTCGATTCCTGCgacataacca	((((((((.(((.(((...((((((.(((((.((.........((((....)))))).)))))...)).)))))))..))).))))))))............
novel-m0065-5p	novel-m0065	Unigene0003999	812	1012	+	201	-64	62.69	0.51	TCCCCGACCGTCGATTCCTGC	21	5p	cgccaccagaTCCCCGACCGTCGATTCCTGCgacataaccacctgtacggcgccaacactcccctgaatcgtcacgttgagcagcaacttcgtcagcttcggccgcacctcaagcgaagccgtcggtggcgtcgtgatacagactgcgttcctgtacaagaccatgtccgggaccgtcttcggccgccggagctgcggcgt	((((..(((.(((.((.(((..((((((((.(((((.......(((((((.(..(((.(....(((....((((((..(((......)))(((((.(..(((((((.......)))..))))..).))))).)))))).)))...).))))))))))).....))))))))))..)))..))).))..))).))).)))).
novel-m0068-5p	novel-m0068	Unigene0004124	455	597	+	143	-35.8	44.76	0.56	TAGGATTTTGAACTTTTGAT	20	5p	ggctgcattaTAGGATTTTGAACTTTTGATtggatttatggggtgcgtgtgcatttgtgaattggattttcagttggtggagggatgcacaagattcagttgtgggcgattcggatgggaagaaagggattttgtgtgtggcg	.(((((((.((((((((((...(((((.(((.((......((((.(.(((((((((...((((((....)))))).......))))))))).))))).((((....)))))).))).)))))...))))))))))))))))).
novel-m0070-3p	novel-m0070	Unigene0004407	55	209	+	155	-62.8	54.84	0.74	TGATGGTGGCCGGAGCTTGGA	21	3p	gtgtcctctccgagcttcgttttcatcgaagcatcaccatgaatagttggagcttttggcttcaaacccggatgggttaggatcactggaacggtctgcacccttttgtaggggcggtgacttgTGATGGTGGCCGGAGCTTGGAggctcgacgg	.((((.(((((((((((((...((((((..((((((((........((((((((...))))))))((((....))))..(((((........)))))((.((((.....)))))))))))..)))..)))))).)))))))))))))...)))).
novel-m0075-5p	novel-m0075	Unigene0004552	2072	2389	+	318	-128.4	53.46	0.76	TTCCTCCCTCCTGCAACTCCA	21	5p	ctttttcttcTTCCTCCCTCCTGCAACTCCAtggccaaatccatggcagctgcgaagctcgagaggaaaactcatcgccgtggatttcgaagaactgggcttgactcagagaagcccagcgaacttagtggtgcgtggcggagccaccgtgctcatatttcggcgagtcgaggagagaggaatcggagatccatttctccctcttcaagagctctctctcctccatgaacttgaagaacccataagccaccccccaccccctcccggtcttgaagaacccagaaggagttgcagcatagaggaagaagaagaaagaga	(((((((((((((.(((((.((((((((((.(((..(((((((((((((((....)))).(((((.....))).))))))))))))).......((((((((.........))))))))........((((.(.(((((.((((......))))....(((..(((((((((((((((((....(((((......)))))((((...)))).)))))))))))...).)))))..))).......))))).).))))..((....))(((...)))..)))...))))))))))...)).))).))))))))))))).
novel-m0076-5p	novel-m0076	Unigene0004552	2064	2387	-	324	-136.3	53.09	0.79	TCTTCCTCTATGCTGCAACTCC	22	5p	tctttcttctTCTTCCTCTATGCTGCAACTCCttctgggttcttcaagaccgggagggggtggggggtggcttatgggttcttcaagttcatggaggagagagagctcttgaagagggagaaatggatctccgattcctctctcctcgactcgccgaaatatgagcacggtggctccgccacgcaccactaagttcgctgggcttctctgagtcaagcccagttcttcgaaatccacggcgatgagttttcctctcgagcttcgcagctgccatggatttggccatggagttgcaggagggaggaagaagaaaaagagaaggaa	(((((((((((((((((((.(.((((((((((.(((.((((......)))).)))(((.(((((((((((((((((..(((..(.((((....((((((((((..((((...))))(((((......))))).....)))))))))))))).)..))).))))))).)....))))).)))).).))...(((...(((((((((.........))))))))).)))(.(((((((.(((..((((.......))))((((....))))))).))))))).)....)))))))))).).)))))))))))).....))))))).
novel-m0078-3p	novel-m0078	Unigene0004877	1603	1903	-	301	-102.8	56.81	0.6	TCGTACACGTCGTGGTCTCTAC	22	3p	aaagaggtggtggagccgcttgtgagcgtggaggaagcaagctcttcagcctcggattcagaggtcgcggtggtagtcgtcgtggtgctggccgctgtgacaaggaagagaaatgggtccctatgaccaagctcggccgtttggtgaaagacggcaagatctcctctctggagcagatccacctcccggccattcttcggcgttcgaattgctcactcaaaaccatctcgcctcggccttctctctcaagaacaaggacggccgctcccTCGTACACGTCGTGGTCTCTACtggaatcatt	...((..((((((((((((.((((.(((.((((((((......)))).(((((.......)))))((.((((((((((((((.((...((((((((((..((.(((.((((....((((.....)))).......(((((((......)))))))....)))).))).))..))))..........))))))..)).)))))............)))....)))))).))...(((((((((.((....))...)))).)))))))))..))).))))..)))).))))))))...))...
novel-m0090-5p	novel-m0090	Unigene0005427	30	314	+	285	-102.2	54.74	0.66	TGGGGTGAGCGGTGGGTGGTT	21	5p	tctctctctcTGGGGTGAGCGGTGGGTGGTTggagctctgcataatcaagctgctatgcttccgtgttcaccggaccaccgtggcttatgcagagcctcaacaattttgtacctttctctgttgctcttgtctgtcttggcctcaacctgtactgcttgctccaatggaaattgccaggctctagaagcttgtgctgcggccactgactgtgggccgggtctttactgtggcaactgccctgcttcgggcaagactcaacccgtttgcaccagaggccaagcgat	....((.(..((((((((((((((.(.((((((.((((((((((....((((((..((..((((.......)))).))..))))))))))))))))..(((((................))))).....(((......))).))))))).))))))))))))))..)))....((((((((.....)))))).))(((((((.(((..((((((..(((((((..(((.((((.......)))).)))..)))))))..)))....))).))).))))..)))..
novel-m0103-5p	novel-m0103	Unigene0006226	268	634	+	367	-69.5	31.88	0.59	CATTGACCGAGGCCGAAACGA	21	5p	cgattgacctCATTGACCGAGGCCGAAACGAtgacgaaatcggctaatttttttgacacaatgcttattaatacttgttaaatacatgagtgaagttaaaatttccattatacatttttaatttctcatatcgcaccaaatctctatatgtctactagtattgtcttatatgttcattagttatgcaaaaatatatacatatataaaccaacaagtggaggaagaataaattgagaaaattaaccgttggatgtgaagattaggataagataaacatatggttaaaatatcaactgttttcgtcttcgtttggatctcgatccatatgatcaagtatatacctatcaagaccaacaaggtggaggga	...((((..((((.((.(((((((.((((((.(((((((.(((.......(((((((.(((((.((((.....((((((......((((..((((((((((..............)))))))))))))).(((((((((.(((((((.(((......(((((((..(((((.(((((.....))).))..))))).))).))))......))).))))))).......((((.....)))).....)))).))))).......)))))))))).))).)))))))))......))).))))))).)))))))).))))).))...)))))))).......(((.((...(((.....))).))))).
novel-m0104-5p	novel-m0104	Unigene0006276	5954	6052	+	99	-41.4	42.42	0.99	TAGTGCAAAAAGTGTTGGGCC	21	5p	ggaactgttcTAGTGCAAAAAGTGTTGGGCCttatggcatcccctctctattgaactcttgatattaggcccaacattatttgctctaaaacagctcca	(((.(((((.(((.(((((.((((((((((((.(((.((.....((......)).....)).))).)))))))))))).))))).))).))))).))).
novel-m0105-5p	novel-m0105	Unigene0006298	3374	3662	-	289	-48.37	41.52	0.4	AAACAGATGGGCATGCAGGTC	21	5p	agaaccaaaaAAACAGATGGGCATGCAGGTCatttcactacccaatgtgggtatttttcattagtttctaaaaggtagggtaaaaatcatttcaagacccaaaatgtgggtatttttacaaatttctcttcagtcctttcacgttttctctaaatgacgcagactaaaaccgagtaaccgactggcactaatccaaattaacgtctcaccctcacttccttcgtgtcctccctctcttgcttccacgttttctcatggcccccatgtcacactttgttattccctccac	...........((((((((((((((..((((((.....((((((...)))))).......((((...))))......((((...............))))((((((((((((....)))............((((......(((((.....))))).....))))......((((((..((..(((((..................................))).))....))..)))))))))))))))...))))))..)))))).)).))))))...........
novel-m0107-5p	novel-m0107	Unigene0006408	4524	4641	-	118	-34.3	35.59	0.82	CACCAAACTGAGATGAAATTC	21	5p	cattgttctaCACCAAACTGAGATGAAATTCcattttgtgccactcaacttatgatttgaattcagacctagtgtagccataaaattgaaattcatctctgtttggtatggctgtctt	.......(((.(((((((.((((((((.(((.(((((((((((((.......(((.......))).....))))..).)))))))).))).)))))))).))))))).))).......
novel-m0114-3p	novel-m0114	Unigene0006929	678	783	-	106	-58.4	50	1.1	GCTCTCTCTTCTTCTGTCACC	21	3p	agagattgtgttgacagaagagagggagcacaacccggcattggcgaaacagagctttgtcactgttgggagtgtGCTCTCTCTTCTTCTGTCACCatcgatcact	...(((((((.(((((((((((((((((((((.(((((((.(((((((.......))))))).)))))))..))))))))))).)))))))))).)).)))))...
novel-m0114-5p	novel-m0114	Unigene0006929	678	783	-	106	-58.4	50	1.1	TGACAGAAGAGAGGGAGCAC	20	5p	agagattgtgtTGACAGAAGAGAGGGAGCACaacccggcattggcgaaacagagctttgtcactgttgggagtgtgctctctcttcttctgtcaccatcgatcact	...(((((((.(((((((((((((((((((((.(((((((.(((((((.......))))))).)))))))..))))))))))).)))))))))).)).)))))...
novel-m0117-5p	novel-m0117	Unigene0007035	544	615	+	72	-32	52.78	0.84	TTGGCACGGATGCAAGGTTGG	21	5p	tgtggttgagTTGGCACGGATGCAAGGTTGGgaactccccaacttgagttcgatccccaacttggcacacat	((((((((((((((..(((((...((((((((.....))))))))..)))))....)))))))))).)))).
novel-m0120-3p	novel-m0120	Unigene0007302	1731	1876	+	146	-48.7	33.56	0.99	TCAAAACTTCGCACCATAAAA	21	3p	gctaggaaaattcttactttttatgctacggagttttgatcatagtcgtcacatcagatgagatcatttagaacagttctgataacaatgatctgatggctgagaTCAAAACTTCGCACCATAAAAaagtaaagatttctttactt	..(((((....))))).((((((((...(((((((((((((.(((((((((.((((..((..((((.............))))..)).)))).))))))))).)))))))))))))...))))))))(((((((....))))))).
novel-m0120-5p	novel-m0120	Unigene0007302	1731	1876	+	146	-48.7	33.56	0.99	TTATGCTACGGAGTTTTGATC	21	5p	gctaggaaaattcttactttTTATGCTACGGAGTTTTGATCatagtcgtcacatcagatgagatcatttagaacagttctgataacaatgatctgatggctgagatcaaaacttcgcaccataaaaaagtaaagatttctttactt	..(((((....))))).((((((((...(((((((((((((.(((((((((.((((..((..((((.............))))..)).)))).))))))))).)))))))))))))...))))))))(((((((....))))))).
novel-m0122-5p	novel-m0122	Unigene0007755	86	207	-	122	-27.4	35.25	0.64	ATGAATTGTGCACTCATGAAGAA	23	5p	ttcaaaactcATGAATTGTGCACTCATGAAGAAcagtaaatgtatgaaaaatgcatacatgtggatatccaataggctcaagtcctcacaatttctgggtatgcatagtcatgtgttcaaat	.....(((.(((((.(((((((((((.((((........(((((((.......))))))).(((....)))...(((....))).......)))))))))..))))))))))).))).....
novel-m0124-5p	novel-m0124	Unigene0007777	534	627	-	94	-21.8	35.11	0.66	TTAATGATTAGGTCGATAGCT	21	5p	gatagggattTTAATGATTAGGTCGATAGCTatttcatttgcaactgtaaataaaaaccagcaattcgacactacatcagttagactcgttagc	..(((.((.(((((((((((((((((..(((.(((.((((((....)))))).)))...)))...))))).))).)))).))))).)).)))..
novel-m0125-5p	novel-m0125	Unigene0007797	289	492	-	204	-52.5	42.65	0.6	TCACCGATCCAGATCTGCTTC	21	5p	aattgtgataTCACCGATCCAGATCTGCTTCaagttaatctcaagaaggctttgactgggaagaagtttctctttgttcttgatgatgtttggaactatgattactgggattccttaaggggtccgttcgagtatggagcttgtgggagtaagatcattgtcacgactcgtaatgaaggggttgcattggtgatgggtactctt	....(((.((((((((((.(((..((.(((((.....((((((((((.(....((((.......))))......).))))))).)))..(((..((.((((((......((((((...(((.(((((......))))).)))..))))))..)))))).))..))).......))))).))))).))))))))))..)))....
novel-m0126-3p	novel-m0126	Unigene0007799	14	284	+	271	-71.6	43.54	0.61	CCCCCAAGAGACTTTGCAGCT	21	3p	ttcttctttttaggttgtaagagatcctcggccatccaaagcaaaatcaattcttgttttcgaaattgataagctttaggataaatcgaagaataggcaaaacaacgcttgagatgtggaggcaggtaacggtagcttaaccatagagctggcaaaatgttgcacttctcaggcagctcccatatgtggctctccagtacattttgccattcctcctcattcgatgtagagcgcaaaagaCCCCCAAGAGACTTTGCAGCTaaaggaaggc	.(((((((((..(((((((.(((.((((.((..(((((((((...(((((((.(((....))))))))))..))))).))))........((((.(((((((....((((((((.(((..((((......(.((((((.......)))))).)....)))).))).))))))))((((.(.....).))))..........)))))))))))(((..(((...)))..)))............)).)).))))))))))))))))))))).
novel-m0127-5p	novel-m0127	Unigene0007844	907	1157	-	251	-39.6	39.44	0.4	CATCCCTTTTAGAAACCTCTC	21	5p	acagttatgcCATCCCTTTTAGAAACCTCTCtgacattttccaaaaagcttgtggcttcaaattcgttgcaaacttcgttataaaaagctcgcgcaagagttgtcttgcctatcccgcccattcctgatatacctataaaatgaacatcattctctttttctgtacttgaacataactctattatctcctctaaacgagagcagattcccacaagcccaaggtcttttgaaaaaggtgacagtctagcaaa	...((((.((..((((((((((((((((...((........))....((((((((.........((..((.................)).)).((((((....))))))..............................(((((...)))))......(((.......)))............((((.((((.....)))).))))..))))))))...)))).))))))..)))).))..)).))))...
novel-m0131-5p	novel-m0131	Unigene0007974	1935	2173	+	239	-50.6	43.51	0.49	CGAGAATGACAGCGGACTCTGC	22	5p	tcaatatactCGAGAATGACAGCGGACTCTGCgattggttttccggcatgaacaagaaccggaaccttcttatgaactggattgtactctagaagacgatcactcttgttgtataccgcatcctcttctacatactcgtactctacacccttgagtttaagtgcccagataaccctgtaaacaaagggactaggaaataatcccaacagtgtaacttctgccattttcgctagctaggt	..........((((((((.(((.((((.(((.....(((..(((((............))))))))(((....)))((((...(((((.(((((((.((((................).))).))))))).........((((.........))))...)))))))))....((((........))))....(((.....)))...))).))..)).))).))))))))..........
novel-m0132-5p	novel-m0132	Unigene0007979	1256	1506	-	251	-93.6	52.19	0.71	TCCTAGCACCAACTTCCGACC	21	5p	gagaacatcaTCCTAGCACCAACTTCCGACCaccacacaccacggggcggcatttaccctcgttggatgtggcatcgagccacaccctcccctcctcatgtatctctcttttttccttttctgttgcgtagatttggtgtaggtttgagatcgactcggtctacattcagcaaggtcactggcttcacaaacagaaagagggtagtcaccagtgcatggtggtcgaagggtggtgccgggatggttttctg	.((((.((((((((.((((((.(((.(((((((((((((((((((((.(.......)))))).))).))))...((((((((((((.....((....(((((.(..................).)))))))....))))).)))))))(((((...)))))........(((.(((.((((.((((...........)))).)))).)))..))).))))))))).))).)))))).)))))))).)))).
novel-m0134-3p	novel-m0134	Unigene0007987	2758	2863	-	106	-49.6	46.23	1.01	AAACCCGAAATCCCCTTGTCC	21	3p	gttcgaggtttaagatttcgggacaagggaattttgggtttcggctacaccttaaatcttgatcaagtgtacccgAAACCCGAAATCCCCTTGTCCaagcccgata	..(((.(((((.........(((((((((.((((((((((((((.(((((................))))).)))))))))))))).)))))))))))))))))..
novel-m0138-5p	novel-m0138	Unigene0008198	3373	3491	+	119	-45	39.5	0.96	TTTCAGTAGAGTTGCCACCTT	21	5p	gacctaatgaTTTCAGTAGAGTTGCCACCTTtatctcttaatcttccagagcaaatcactgcattccatggtgctggtatgaagatttaagtggcaatgctactgagatcattaagtca	(((.(((((((((((((((.((((((((..(((..((((......((((.((..................)).))))....))))..))))))))))).))))))))))))))).))).
novel-m0139-5p	novel-m0139	Unigene0008212	339	477	+	139	-53.2	62.59	0.61	GGAGTTTGGACGGGATCGATC	21	5p	tgaatcgatcGGAGTTTGGACGGGATCGATCggtgctttggcgagtacgggtccggacgggatctgctgcaagtcgagcaggtgtaagcggggctgaccggagaggagaaggtgactgggtccgaggccgatcgggctg	....((((((((..(((((((.((.((.(((....((((..((.((.(((.((((....(.(((((((........))))))).)...)))).)))))))..))))....)))))))..))))))).))))))))....
novel-m0141-5p	novel-m0141	Unigene0008245	306	390	+	85	-28.9	36.47	0.93	TCTTGCTACTATCCTCATCATC	22	5p	tagtagttacTCTTGCTACTATCCTCATCATCtttcattcattatttgtgtgtgagagagtgagggagttagagagtcaaatatc	........((((((...(((.(((((((..((((((((.(((.....))).))))))))))))))))))..))))))........
novel-m0144-3p	novel-m0144	Unigene0008352	284	355	-	72	-31.8	52.78	0.84	GCCTTGATTTGGGCTTGGGCC	21	3p	aatatttcggggcccaattcggattgggcttgagcaattggGCCTTGATTTGGGCTTGGGCCttgatgggtg	......(((((((((((((((((((((((((((....))))))).))))))))).)))))))))))......
novel-m0144-5p	novel-m0144	Unigene0008352	284	355	-	72	-31.8	52.78	0.84	CCCAATTCGGATTGGGCTT	19	5p	aatatttcggggCCCAATTCGGATTGGGCTTgagcaattgggccttgatttgggcttgggccttgatgggtg	......(((((((((((((((((((((((((((....))))))).))))))))).)))))))))))......
novel-m0146-5p	novel-m0146	Unigene0008441	198	399	+	202	-52.9	39.6	0.66	TCGGATAAAGTTGGTGTCAT	20	5p	aataagggggTCGGATAAAGTTGGTGTCATtggaatttgcgggatgccgggagtaggtaaaacgacgattgcagaagttgttttcagaagaaattggcatcattttgaagccaacagtttcattgctaatgttggagagacacgtaagaagaagaatggtttattgcatatacagaatcaactttatcacgacttgttggat	....((.((((((((((((((((((.((..((.....(((((((((((((........((((((((..........)))))))).........))))))))......((((((....((((.((((...((((.....)))).)))))))).....)))))).)))))....)))))))))))))))).)))))).))....
novel-m0147-5p	novel-m0147	Unigene0008454	501	660	-	160	-32	40.62	0.49	TACCAGAAGGATTGCATCACC	21	5p	cttttgaaagTACCAGAAGGATTGCATCACCttacgtctcttcaacagctttgcatatttggatgttcaagtctggtttctttacctgatgttggtctgccaccttctcttaaaaccataacgattcgggagtgtcattctctgttgtactttgcaagat	.((((((((((((((((.((((.((((..((...(((..........((((.((((......))))..)))).((((((........((.(.(((....))).).)).....))))))..)))....))..)))).))))))))..))))))).))))).
novel-m0153-3p	novel-m0153	Unigene0008599	1	81	+	81	-19.4	44.44	0.54	CCTTCGTTGAATGATTGCACT	21	3p	atcgtgcaaccaataacgaagctcgttggatcatgtatatctggggacacCCTTCGTTGAATGATTGCACTtacttcctca	...((((((.((.((((((((.((.((((((.......)))))).))....))))))))..)).))))))...........
novel-m0154-3p	novel-m0154	Unigene0008626	1312	1459	+	148	-28.4	45.27	0.42	TTGCACGGAAGCTTTGAGAAAT	22	3p	ttgtacacggaagccttgaagtttctggacagagaagtgaggtaattgtgtttgcagagaggaccggagagaatttaggaatggtgagggactaggacagaaggcaattagaggaaTTGCACGGAAGCTTTGAGAAATtgatggagag	..............(((((((((((((..(((..........(((((((.(((......((..((......................))..))......))).)))))))......)))..)))))))))))))..............
novel-m0155-5p	novel-m0155	Unigene0008629	845	941	-	97	-21.7	44.33	0.5	TGGGATCCTGGAACTAATTTGGC	23	5p	tgatggggctTGGGATCCTGGAACTAATTTGGCtggaattggagttattgttagaaatacaggtggtcaggtggtttctggttcttctcttccttct	.((.((((...((((.((.(((((((.((((((((.........(((....))).........))))))))))))))).)).))))...)))).)).
novel-m0157-3p	novel-m0157	Unigene0008702	405	479	-	75	-23.4	52	0.6	AAGGCGGTTTTCTGGAGATGGTC	23	3p	accacttgtgccattccaggtagccgagccagttgctctacctgAAGGCGGTTTTCTGGAGATGGTCcaatttgt	.....(((.(((((((((((.(((((...(((.........)))....))))).)))))).))))).))).....
novel-m0157-5p	novel-m0157	Unigene0008702	405	479	-	75	-23.4	52	0.6	CCATTCCAGGTAGCCGAGCCA	21	5p	accacttgtgCCATTCCAGGTAGCCGAGCCAgttgctctacctgaaggcggttttctggagatggtccaatttgt	.....(((.(((((((((((.(((((...(((.........)))....))))).)))))).))))).))).....
novel-m0159-5p	novel-m0159	Unigene0008763	390	507	+	118	-31.1	35.59	0.74	TTGACAGAGCTTCCTCGGGGT	21	5p	attaattagcTTGACAGAGCTTCCTCGGGGTtaattagttagcttatacatgcttagattagcgaccattgcatatttaattgattagcttgacagagctttctcggagttaattttc	...(((((((((((.(((((((..(((((.((((((((((((..(((.((((((......)))).....)).))).)))))))))))))))))..))))))).)).)))))))))...
novel-m0160-5p	novel-m0160	Unigene0008766	61	178	+	118	-31.1	35.59	0.74	TTGACAGAGCTTCCTCGGGGT	21	5p	attaattagcTTGACAGAGCTTCCTCGGGGTtaattagttagcttatacatgcttagattagcgaccattgcatatttaattgattagcttgacagagctttctcggagttaattttc	...(((((((((((.(((((((..(((((.((((((((((((..(((.((((((......)))).....)).))).)))))))))))))))))..))))))).)).)))))))))...
novel-m0161-3p	novel-m0161	Unigene0008791	718	927	+	210	-22.1	37.14	0.28	TGACCCGTTGACCAAGCCTGT	21	3p	aagaaaagatgcgggctggagacgcacgggaaaagaagaagaaagaaagagaagaatggaaaagaagaagaaggatcagaaactaaaaaaaaaaagagagagaagaagtcaaagaaggagaaaaccggaaagaaaagaaaaaaaaaataataaatagaaaagaaaagtcaattgggcctTGACCCGTTGACCAAGCCTGTtgacccttga	..........(((((((((...((.(((((..(((.................................................................................((......))........................................(((.....))))))..))))))).)).)))))))..........
novel-m0163-3p	novel-m0163	Unigene0008813	955	1221	+	267	-60.3	37.08	0.61	TCGGGATTCGGAACGGTTTCC	21	3p	aaaggatgaatgagggagcccgtgaaggggtgtcgacggtggtggcagccgatagctgcaaagtcaaaaagagaaagaataaataataaaaaataataataacaatatcaataataaaaataataatttaaatagacaaaataattataagggaaaaataattagaggtttgaatttattttgccaccgcgtgtggtggttgcgctgttgtatgtggtggttcaccgacaatcgtgTCGGGATTCGGAACGGTTTCCaaaatcttcg	..(((((......(((((((.((....((((.(((((((((((((((((.....))))).........................................................(((((((..((((((((........(((((((.........)))))))...)))))))))))))))((((((((((((((((....)))))...))))))))))).)))).)).....)))))).))))...)))))))))...)))))..
novel-m0164-5p	novel-m0164	Unigene0008842	416	483	-	68	-22.7	42.65	0.78	TTGGAGAGCATTGATGAGGAT	21	5p	TTGGAGAGCATTGATGAGGATctgattctgcatgacaagctcctcatttttcttcatcagctcttcgt	.((((((((..(((((((((..(((....((.......))...)))....))))))))))))))))).
novel-m0165-3p	novel-m0165	Unigene0008843	15	87	+	73	-21.2	45.21	0.64	CTTCAGGTTGAGCAAATGACT	21	3p	cttcaggttgagcaatctctgcttcaggttgagcaatctctgCTTCAGGTTGAGCAAATGACTcaacatactg	......((((((..((...((((.(((.(((((((.....))).)))).))))))).))..))))))......
novel-m0167-5p	novel-m0167	Unigene0008970	383	469	-	87	-21.5	42.53	0.58	TCCCGAAGACCAGCAAATGCC	21	5p	gcTCCCGAAGACCAGCAAATGCCatctcagacaattgaggtcggtgattatgaaaaagattggcaacttgttgaatttgtaggagta	(((((((((...((((((.((((((((((....((((....)))).....)))....)).)))))..))))))..))))..))))).
novel-m0169-5p	novel-m0169	Unigene0009087	401	543	-	143	-31	13.29	1.63	CACATCAGTAACATTTCTCAA	21	5p	ttttcatagaCACATCAGTAACATTTCTCAAacccatttatttatttaattatttatttatttaattatttattcatttatttatttattttatatttaattagtgaataaatttgagaaatgttattatttgtttaattatt	......((((((.((.(((((((((((((((....(((((((((((.(((((..(((.....(((.((..((......))..)).)))....)))..))))))))))))))))))))))))))))))))).))))))......
novel-m0171-3p	novel-m0171	Unigene0009126	1198	1270	-	73	-24.9	61.64	0.55	TCCCCGTGCCACCCTTCTTTG	21	3p	gtcttgacaagaaaagaagtgggccgggggccttctacctccTCCCCGTGCCACCCTTCTTTGgcgtccgtgc	.....(((....(((((((.((((((((((............)))))).))).).)))))))...))).....
novel-m0172-3p	novel-m0172	Unigene0009146	1296	1372	-	77	-26.5	55.84	0.62	TCCCCGTGCCACCTTCTTTGG	21	3p	ttcaccggcaattaacaaagaaaattggccgggggccttcttctccTCCCCGTGCCACCTTCTTTGGcgtccgtgca	..(((.(((......(((((((...((((((((((...........)))))).))))..)))))))..))).)))..
novel-m0180-5p	novel-m0180	Unigene0009324	901	1143	-	243	-57.3	37.04	0.64	TTGGATGGCCGAGGATCTCTT	21	5p	tggttttgctTTGGATGGCCGAGGATCTCTTagaacctaaaaagaagaaaatgttggaagaagtgggagatgactacttcaatgatctaatttcaaggtctttttttcaacgttcagaggattataagggagacccttgtttcatcatgcatgatcttatcaatgatttagcaaagtttgtatctggagatttttgtgttagactggaggacaatgacttattcaacattatgggcaagactc	.(((((((((((((.(((((((((((((((.(((...............(((((((((((((((((.......)))))))...(((((.......)))))....))))))))))..((.((..(((((((...))))))).)).)).(((..((((........))))..))).........)))))))))))))).))))..))))))........(((((........)))))))))))).
novel-m0181-3p	novel-m0181	Unigene0009417	155	350	-	196	-52.1	35.2	0.76	TCGCCGGGGATTGTTTTTACT	21	3p	gacatagaaaagtagatacacaatcctctgtgggaaaaacttgtacttcccattatactattcaacgacaaatttgttaggaagtttaggtaatatattttgagaggctattttcctgcatcaattttggtgtatggaaaatccctaaacaattttggcgccgtcTCGCCGGGGATTGTTTTTACTttttactttt	......((((((((((...(((((((((.((((((...(((((.((((((.............(((((.....))))).)))))).)))))..............((..((((((((((((((....))))))).)))))))))(((((....))))).....)))))).))))))))).))))))))))......
novel-m0183-5p	novel-m0183	Unigene0009541	614	886	-	273	-45.5	40.29	0.41	CGAGAAAGCCTCCCCGGTAGT	21	5p	attttgaagaCGAGAAAGCCTCCCCGGTAGTtcatcatccttcaatcttgcaatttcttctctctcctcttttgtagcagaaataagtttgacataaatcctctccaatacatcccttacttgatattgatgagatatacatacccaagcgaaacaatcaaaatggtgcataacctctctatgatgataaacttgtttagcaagagtggtctttcctgaaccgcccatcccccaaatagaaacaactaggtggcgctgttcttccttcaccaa	....(((((..((((((((((.((.(((.(((((((((..........((((((((((.(((...........).)).))))))..(((((..........(((((((((((.........)).)))))..))))..........)))))................))))..........)))))))....(((((...))))).((((((......).))))).................)).))).)).)).))).))))).)))))....
novel-m0184-5p	novel-m0184	Unigene0009559	969	1153	+	185	-35.1	36.22	0.52	TTGAACTCAAGATGCCGAACA	21	5p	gatctacttgTTGAACTCAAGATGCCGAACAgccgtattaagcaactatggagcgaaacggtattgcattatatgtttttgttgtcctggattggatttgtgatgaagtaatccttttctttctattaagaaatttgtctcattagtcttgtgtttcttatgtcttaacaggtttctccggattg	((((((((((((((((..((((.(((((((..(((((.........)))))(((((((..((((......))))..)))))))((((......))))...((((((.(.......((((((......)))))).....))))))))).))).)).))))..)).)))))))))......))))).
novel-m0185-5p	novel-m0185	Unigene0009600	687	914	-	228	-56	39.91	0.62	TCTATAAGTCTGTAACTCTGT	21	5p	ggaaaattccTCTATAAGTCTGTAACTCTGTtggaatgttcctagcttcctgccattctgcaatactgctaatctgctattaagtatgtatgaagcctatgagcaatgagtgattgactgcagtacagtactgcagtggcagcagtgtgctatccgtcgaaaacttcaaacttcaattgttgaaaaaattaagaataatcatagagtggagacatggagtgatggcct	((.....((((((((..((((.((.((((((.((..(((((.(((((((.(((.((.((..((((..((......)))))).)).))))).)))).))).)))))..((((..(((((...((((((.(.((((....)))).).))))))....)))))..))))....(((.((((........))))))).....)))))))))).)))))))))).))...)).
novel-m0189-3p	novel-m0189	Unigene0009870	1414	1525	+	112	-44.9	30.36	1.32	TGCAGCAGGGTAGGATTTTCT	21	3p	atcaactaatcttttgaaatcctaccctcctgcatatgaaaacttctattcctttaactgtatacagttaaaattttcataTGCAGCAGGGTAGGATTTTCTtttagttttt	...((((((......(((((((((((((.(((((((((((((..........((((((((....)))))))).))))))))))))).)))))))))))))...))))))...
novel-m0190-5p	novel-m0190	Unigene0009932	1	299	+	299	-135.5	51.51	0.88	TGTCGCCGTCGAGCTACTAGC	21	5p	acTGTCGCCGTCGAGCTACTAGCtccggccattcttttcatcactgcgactgccaaatcgcgatggatcttcaaggtgttgctcctaatcatcttccaagttgatcgatggtgaggtgatgttagatcgtagctggaaatcggagatcggcgacgagtttgtggtgttgtgtgcagtggttgagggctactttcaacgaagaaaataggtgggctttgctcgccatcatctcccacgccttttggcagtggtggtgacgaaaaagcatggccgaagctagcagctcgacagcgacagta	((((((((.((((((((.((((((.(((((((.((((((.(((((((.(((((((((..(((.(.((((..(((((((...........))))))....)..)))).)(((.(((((((((((.((..((((((...(((((..(..((.(((((.........)))))))..)..)))))...))))))..)))))..........(((((((...)))))))))))))))))))))..))))))))).))))))).).))))).))))))).)))))).)))))))).)))))))).
novel-m0192-3p	novel-m0192	Unigene0010004	1	90	-	90	-52.6	52.22	1.12	GCTCTCTCTTCTTCTGTCACC	21	3p	gtgttgacagaagagagggagcacaacccggcattggcgaaacagagctttgtcactgttgggagtgtGCTCTCTCTTCTTCTGTCACCa	.((.(((((((((((((((((((((.(((((((.(((((((.......))))))).)))))))..))))))))))).)))))))))).))
novel-m0192-5p	novel-m0192	Unigene0010004	1	90	-	90	-52.6	52.22	1.12	TGACAGAAGAGAGGGAGCAC	20	5p	gtgtTGACAGAAGAGAGGGAGCACaacccggcattggcgaaacagagctttgtcactgttgggagtgtgctctctcttcttctgtcacca	.((.(((((((((((((((((((((.(((((((.(((((((.......))))))).)))))))..))))))))))).)))))))))).))
novel-m0209-3p	novel-m0209	Unigene0010402	7410	7651	+	242	-52.3	33.47	0.65	GGTAGTTCGACCGTGGAATT	20	3p	atggtaaagtagctcctggttggggaactactcctttgatgggtctcgcaatggctctatttgcagtatttctatctattattttggagatttataattcttccattttattggatggaatttcaatgaattagattcacaagaaccattaactagctttttcaatacaaagtgaagcatttagttttctgagttttatcccattctattttGGTAGTTCGACCGTGGAATTtctttttttc	.....((((....((((((((...((((((((.....((((((.((.((((.........))))))...(((((((((.((...((((((........)).))))...)).)))))))))......(((((...)))))..(((((((..((((((((((.............)))))...)))))...)).)))))..)))))).......))))))))))))).)))....)))).....
novel-m0210-3p	novel-m0210	Unigene0010402	7608	7875	+	268	-63.4	35.07	0.67	CCTCGCGGCCGGACTCCAAAA	21	3p	tcccattctattttggtagttcgaccgtggaatttctttttttctgtatttccggaatatgagtgtgtgacttggtataattgatcctatggctagtacagagaatgggtctgtcatcttgatagagatggttttacttcgtcggatattcattttagtatctggagcacggaatatataaaatagattacatagattacaaagtattagaactatgattcatacttaatagttagaCCTCGCGGCCGGACTCCAAAAaaatttttca	..........((((((.((((((.((((((....(((....((((((..(((((((((((((((((.((((..((((.((((.(((((((.(.....(((((.......))))).....).)))).))))))).))))..)))).))))))))....)).))))))).))))))....................(((((..((((((..(((......)))))))))..))))))))..)))))).))))))))))))..........
novel-m0210-5p	novel-m0210	Unigene0010402	7608	7875	+	268	-63.4	35.07	0.67	TTGGTAGTTCGACCGTGGAATT	22	5p	tcccattctattTTGGTAGTTCGACCGTGGAATTtctttttttctgtatttccggaatatgagtgtgtgacttggtataattgatcctatggctagtacagagaatgggtctgtcatcttgatagagatggttttacttcgtcggatattcattttagtatctggagcacggaatatataaaatagattacatagattacaaagtattagaactatgattcatacttaatagttagacctcgcggccggactccaaaaaaatttttca	..........((((((.((((((.((((((....(((....((((((..(((((((((((((((((.((((..((((.((((.(((((((.(.....(((((.......))))).....).)))).))))))).))))..)))).))))))))....)).))))))).))))))....................(((((..((((((..(((......)))))))))..))))))))..)))))).))))))))))))..........
novel-m0213-3p	novel-m0213	Unigene0010658	1578	1929	+	352	-80.6	38.92	0.59	TGGATTATTCTCTGTCGGAGAAA	23	3p	aagctccttgttctgctgattggaaggtccagttaaacttcatgctgctggatggaatgttataatgctttaggaatgcatatgaacagatagtgttaataattgtttgatggattatataggtagcgaacgttatagaagttgctcccatacgtgtatatgaagttgcaacattttattcaatgttcaatcggacaaaggtgggcaagtatcatcttttggtttgcggcacaacaccatgtatgattcgtggctcacgagatattgaatcagctttactgaaacacctaggagttaaacgcaatgaggtaaccaaggaTGGATTATTCTCTGTCGGAGAAAtggaatgcat	..(((((...((((.(((((.((((.((((((((..((((((((((.((((.((.....(((((.(((.........)))))))).((((((((.......))))))))(((((((((((((((.((((((.....(((.(.(((((((((...(((...(((..(((.((((((......)))))))))))).)))...)))))..)))).).)))....))))))........))).))))))))))))......(((....)))..((((.....))))..)).)))).)))........))))))))))......)))))..))))..)))))))))..)))..))..
novel-m0219-3p	novel-m0219	Unigene0011002	6	291	+	286	-109.8	55.94	0.69	CGAAGAGAGACCAGGAAAGAG	21	3p	tttttttttttttttttccggaacctctttttgtgcccccactgcagcagccatcgccgccagcctgcgcggctgggactgggtgtccggccggggctgtgggtcgggtggttttcagggctgggagaagtggatacgcctccaaattgggatagggtcgggtcttgggcagcgggttgggatcggagtctgatggtttggtcatttggtggcttccaagagagagagaaaagttgcagacttagagggggaagaCGAAGAGAGACCAGGAAAGAGaggggatgaa	.(((.((((((((((((((((...((((((((((.(((((.(((((((.(((((((((..((((((...(((((((.((.....)))))))))))))))..)))..))))))((((((.....((((..(((....)))))))...))))))((((.((.((((((((.(....).)))))))).)).)))).(((...((((((...)))))).)))..............))))))).......)))))...)))))))))).)).)))))))))))))).)))
novel-m0221-5p	novel-m0221	Unigene0011043	80	391	-	312	-112.3	35.9	1	TTTAGGGTCTTCAGCGATGGG	21	5p	tgtccacgTTTAGGGTCTTCAGCGATGGGaaaataggttctagttcatttgggggcggtgttacttataccttgcttaatataaggtgtttcagctatatgcttgtaaatataaaatctagcaatacgaagaattcttgtcgagactctcaaaatacattaagtactgaacttgtcagtttgttactgtcgcttcaatcatgttttcaataggaaaaaagttatgataacaggagtattggtgaatggttctgaaatatatttttgatctaggacctattttcccttcactgaagaccctgaatgtggacat	((((((((((((((((((((((.((.(((((((((((((((((.(((((((((((.(((((.....)))))(((((.........((((((((((.....)).)).)))))).......)))))..(((.((....)).)))...)))))))).(((.....))).((((..((.((((.....)))).)).))))(((((((((((.....)))))....))))))..(((((.((((....)))).)))))...........))).))))))))))))))))).)).)))))))))))))))))))))).
novel-m0227-3p	novel-m0227	Unigene0011208	2993	3313	-	321	-63.7	41.43	0.48	TTCCCAGGTTCATGTTCATCT	21	3p	ttgggtgaaaattggatggcaaagactttagggggtatccatgccagattagacacctcaactcatgagaaatgaactcaaagtctccactcaaatgttgtttacactgtatgatgccgttatcatggatttggagcagtcttagtttcttcattgtaacaaaagcctctgcatttaagtataccgcttttgcgttcgacaaatcaagggttataacttcaactgcttccgtaaccatattttgatctgacagacagttaattccttcgtgtccctgtaacctactgcgcTTCCCAGGTTCATGTTCATCTtcgtcgctga	.(.(((((.....((((((((..(((((..(((((((((.((((.((..((((((.(.........((((..((....))...)))).........).))))))..))))))))))))......((((...(((((((((...((((((((..((((..(((((((...(((......)))....)))))))......))))...)))).....))))...))))).))))...))))..........((((((..(......)..)).))))..((((......))))...))))))))..)).))))))...))))).)
novel-m0229-5p	novel-m0229	Unigene0011231	250	521	+	272	-68.7	41.54	0.61	TAATCATCCGGGGCTTCAGAC	21	5p	cttcaattaaTAATCATCCGGGGCTTCAGACtttgagcctccgttgttgcagagaacttaggagacttccgagcagcattcaccttaaatctcttaaagggaaacttgatctatctggctgctcaaatcttgagaaatttccagagatctcagaagatatgaaggagctaaaacatcttttattagatgagactgcaattacagggcttccctcatcaattaataacctttccgggcttcagactttgagcctccatggttgcagagaactt	..........(((((((..((((((.((((.(((((((((..((.(((((((........(((....)))(((((((.......((((.(((((...)))))...))))........)))))))...((((..((....))..))))(((((......((((((((.........))))))))....)))))))))))).))((((...))))....................)))).))))).)))))))))).)))))))..........
novel-m0230-5p	novel-m0230	Unigene0011243	921	1045	+	125	-30.1	37.6	0.64	TTGGATGGAGGTTTGAACATG	21	5p	caggcacattTTGGATGGAGGTTTGAACATGatcaggaaaaggctaggcaagaaaaaagttcttcttgtttttgatgatgtggacaatctagaacaagttgaaaccttgattggaaacaaacctt	.(((....((((.(((.(((((((.(((.((((((...((((((.(((.(((((.....))))))))))))))..)))).((((...))))...)).))).))))))).))).))))....))).
novel-m0233-5p	novel-m0233	Unigene0011270	2	143	+	142	-38.9	39.44	0.69	TGATTGTAGTCTCCTGTGGGT	21	5p	acttgagagaTGATTGTAGTCTCCTGTGGGTtggttttttctgaaggcatacttcataaagagttcatgagcttcatcatgacttaaatacttgggctcatataacgcatcgactccacgtagtgattgcttatctctagtt	(((..((((((((..((((((...((((((((((((((((.(((((.....))))).)))))(((.(((((((.((................)))))))))..)))..)))))).)))))....))))))))))))))))).
novel-m0234-3p	novel-m0234	Unigene0011286	3300	3648	+	349	-83	36.39	0.65	CTCAAGGTCTGCCTTTAGCACT	22	3p	ggggaaaaaagtgaagggtagagattggaatataataatggaaatgctaagtaagaagaaagttttacttgttctcgatgatgtggatgatgtagcccaaattgaaactttacttgggaagcattcatttggtggagggagtagaatcattataacaactagagatatgcaatcactaagtagagttgaatatctcatgtataaccccaagtgcttaagttactatgaagcgtatgaactctttatgaagtatgctttttgttcaaacaaaccttcgggagaatttgatctactcccatggcatgtcataaaatatgCTCAAGGTCTGCCTTTAGCACTcaaagtcttg	.((((....(((((((((((((..((((.((((....((((..(((((((((((((......)))))))....(((.((.(.(((((((......(((((.............)))))...))))))).).)).)))((((((((.(((........((..(((((((.(((((........)).))).)))))))..))....(((.(((..........((...(((((((((..............)))))))))..))..........))).)))......)))))))))))..)))))).))))...))))..))))..)))))))))..)))).....)))).
novel-m0235-5p	novel-m0235	Unigene0011320	2572	2806	+	235	-73.3	48.51	0.64	GTTATTTGTCGATGTCGGCGGC	22	5p	tcattttattGTTATTTGTCGATGTCGGCGGCtggaattctccgagatagaccagcggtgagcggcgattgagatgatgattgctgtgatggttggatttgcaggtgacctttggcagtccgagagatcgatctggggacgtcggattgagatggattgagcacaggctcaattgacttcaaaggaagctagagatttgatgtggacttcgatttggtgttcacggtggtgatgc	.(((((((((((((((.(((((.(((.(((....((((.(((.....(((((((((.((..(((((((((........))))))))).)).))))).))))..(((..(((((((.((((.......(((((((((.....)))))))))....((((((((....)))))))))))))))))))..))).)))))))..))).))).)))))..))))...))))))).)))).
novel-m0241-5p	novel-m0241	Unigene0011389	1180	1267	-	88	-34.1	64.77	0.6	TGCCACGTCCGGTCCTTCGCC	21	5p	cggccgcactTGCCACGTCCGGTCCTTCGCCcgcttcgctttcaggtacgggaagaggtacgagagcgtggaggagatgagacggcga	..(((((((((.(((((((((..((((..((((..((.......))..))))..))))..)).)).)))))..))).))...))))..
novel-m0243-3p	novel-m0243	Unigene0011570	1	108	-	108	-56.7	47.22	1.11	TTCCAATGGGCAACGTCTGAG	21	3p	agccaccataatgagactctcagacgctgcccattggaatttgcagagaagcttcttgtacatcgtcttctccgcgaaTTCCAATGGGCAACGTCTGAGattttctgt	............((((.(((((((((.(((((((((((((((((.(((((((............).)))))).))))))))))))))))).))))))))).))))...
novel-m0243-5p	novel-m0243	Unigene0011570	1	108	-	108	-56.7	47.22	1.11	CAGACGCTGCCCATTGGAATT	21	5p	agccaccataatgagactctCAGACGCTGCCCATTGGAATTtgcagagaagcttcttgtacatcgtcttctccgcgaattccaatgggcaacgtctgagattttctgt	............((((.(((((((((.(((((((((((((((((.(((((((............).)))))).))))))))))))))))).))))))))).))))...
novel-m0250-5p	novel-m0250	Unigene0011972	260	435	-	176	-54.5	45.45	0.68	ATGATGAGGAAAGCTGGTGTT	21	5p	aagactcttgATGATGAGGAAAGCTGGTGTTtattctccaagtttgcatttcctacaagcaagggactgtgccctgaggacaggcttgaaaaactagggaaagaactcttgaagaagtgtggtggactcccactcgcaatcaagacactaggatccttgttggcatcaaaggttga	..((((.(((((((((((((...(((((((((.((((.((((....(.((((((((((((......((((.((....)))))))))))......))))))).)....)))).)))).((((((((....)))).))))....)))))))))..)))))))...)))))).))))..
novel-m0252-3p	novel-m0252	Unigene0012003	1342	1450	+	109	-49	40.37	1.11	CGGTTCAGATCGCGGCGTGCA	21	3p	ttcggtacacggcacgccgcgatccgaaccgttcaaatgttaaaaaaaaaataacttattattctaactcaatttaaaCGGTTCAGATCGCGGCGTGCAaaagtactga	.(((((((...(((((((((((((.((((((((.((((((((......................))))...)))).)))))))).)))))))))))))....)))))))
novel-m0252-5p	novel-m0252	Unigene0012003	1342	1450	+	109	-49	40.37	1.11	CACGCCGCGATCCGAACCGTT	21	5p	ttcggtacacggCACGCCGCGATCCGAACCGTTcaaatgttaaaaaaaaaataacttattattctaactcaatttaaacggttcagatcgcggcgtgcaaaagtactga	.(((((((...(((((((((((((.((((((((.((((((((......................))))...)))).)))))))).)))))))))))))....)))))))
novel-m0256-3p	novel-m0256	Unigene0012243	408	545	-	138	-56.3	40.58	1.01	TTCCTTGATTTCCTACTGTTCGT	23	3p	gaggggagagaggagtggcaggaagttatggaatgcgggttctaggaaagatctccacaatattttaaaaatattgggtaaatcaattctttcctacacctctcaTTCCTTGATTTCCTACTGTTCGTctctttcact	...((((((((.((((((.(((((((((.((((((.((((..(((((((((...((.((((((((...)))))))))).........))))))))).))).).)))))).))))))))).)))))).))))))))...
novel-m0259-3p	novel-m0259	Unigene0012317	5314	5430	-	117	-27.3	41.88	0.56	CCAGAGTGATGAAGCGAATCTT	22	3p	tgaggatatgcagacaagcttacccaacaaaatttccgtcgtatttctggtctcttcactgagagatcaatctctttttctccaaCCAGAGTGATGAAGCGAATCTTgttgtccaag	...((.((.((......)).))))((((((.((((.(.((((..(((((((.........((((((....))))))........)))))))..)))).).)))).))))))......
novel-m0261-3p	novel-m0261	Unigene0012370	2304	2559	-	256	-59.8	41.8	0.56	TTTTGGATGATGTATGGCACC	21	3p	tggtgaagcaagtctatgatgatccagaagtgagaaaacatttcaaagtgcgtgcttggatcactgtcaatcagtccttcaaatctggagagcttctcaaagacatggttcagcaactgtttaaagcaaccaggagacaagttccacaagtagttgcaaacatggacaacaatcaactgaagacaacaatcaaggagtttcttcagcaaaggaggtacctgattgTTTTGGATGATGTATGGCACCtgtctgaatg	(((.(((((..........(((((((((((((......))))))..(((....))))))))))(((.....)))..(((((....))))).)))))))).(((((.(((((((((.(.(((((((((((.((((..((...((((.......(((((.......).))))......(((((((.(((.........))))))))))....)))))).)))).)))))))))))).))).))).)))))))).....
novel-m0263-3p	novel-m0263	Unigene0012442	62	313	+	252	-49	38.89	0.5	CATAAGTGAAAGGGAACCAGTC	22	3p	gctcaaacacctatatagatgttgttgattggtcaacccatgacaaattttttcatgcgaatcttcttgcaaagaagatgaagtgcctgcccatcagtctgacaagggaaatggactagaaagtcttcataaagcctggattcttgcacaattagatgctattacttccaaagcaggagaagaagttaattcattggttttgggaaatgaaactttgcttCATAAGTGAAAGGGAACCAGTCtggaattgag	.((((((((.((....)).))).(((((....))))).(((((.........)))))(..((((((((...))))))))...)......(((.(((...)))...)))....(((((....)))))......((.((((.(((((.(((..(((((.((((((..(((((((((.((.(((........))).)).))))))))))))).......)).)).))))))..))))).)))).))....)))))
novel-m0266-5p	novel-m0266	Unigene0012637	169	278	-	110	-22.4	40.91	0.5	GTACGAGGGGATATTTGTGGACCT	24	5p	ctgtaatgaGTACGAGGGGATATTTGTGGACCTatccaaccaccatgcggaccagttaaatatttttcatggtttaggttgatgtatcgacaaagtggtcacatgttaca	.((((((((.(((..(..(((((..((.((((((.......((((((.(((............))).)))))).)))))).)))))))..)...))).)))....)))))
novel-m0267-3p	novel-m0267	Unigene0012650	1007	1077	-	71	-32.7	52.11	0.88	GCTGTGCCGAGCATCTGGGA	20	3p	gttttccttgcctgggtgttttcctggtgcagctagagttaGCTGTGCCGAGCATCTGGGAtgaggttgaa	.....((((((((((((((((....((((((((((....))))))))))))))))))))).))))).....
novel-m0269-3p	novel-m0269	Unigene0012686	408	650	+	243	-65.5	39.92	0.68	TCCCGAGAAATCCCATGCAAC	21	3p	ttgtaaaagatgttgcgaaagggattgcttccagagatcaacacgtgttatcattaactcccgaaactgagttgcaagaatggctagataaggaagtctgggaaaagtgcacgatggtccatcttgaccaatgtaatattcccaagcttccggaagttttgcaatgccaaaaagtaacatttttttatttaaacagtagggacgatgactccTCCCGAGAAATCCCATGCAACttttttaaag	...(((((((.((((((...((((((..(((..(((........(.((((((......((((...((((.(((((((((.(..((......((((((.((((((...((((...(((((......))))).))))...)))))).))))))))..))))))))))...(((((((...)))))))........)))).)))).)))))).))))..))).)))))).)))))))))))))...
novel-m0270-3p	novel-m0270	Unigene0012720	67	218	-	152	-42.6	40.13	0.7	TTGTCCGGCCTCAGTGGCCA	20	3p	gaagaaattgttcattgagggcctagcaaagttgacgactatatggaacaatcaattatctgtggagagttcaaaacatctagagtcaatagaaattgtttcgtgtgagagtttgaaagtatTTGTCCGGCCTCAGTGGCCAgaggtcttca	(((((...((.(((((((((.((..(((((...(((...((((((((((((((.(((..((.((((..(((...))).)))).))..))).))..))))))))))))...)))........)))))..))))))))))).))....))))).
novel-m0270-5p	novel-m0270	Unigene0012720	67	218	-	152	-42.6	40.13	0.7	TTCATTGAGGGCCTAGCAAAG	21	5p	gaagaaattgTTCATTGAGGGCCTAGCAAAGttgacgactatatggaacaatcaattatctgtggagagttcaaaacatctagagtcaatagaaattgtttcgtgtgagagtttgaaagtatttgtccggcctcagtggccagaggtcttca	(((((...((.(((((((((.((..(((((...(((...((((((((((((((.(((..((.((((..(((...))).)))).))..))).))..))))))))))))...)))........)))))..))))))))))).))....))))).
novel-m0271-5p	novel-m0271	Unigene0012747	990	1276	+	287	-69.2	40.42	0.6	TTAGAGAGATTCCAAATATGT	21	5p	caccaataagTTAGAGAGATTCCAAATATGTatcggttctgcatggaaatcggatgatgtgaatgaagctctcaacacactaaagctcactcttactaccagcaacgagttgaacaatggtctaaaaatgttggtcaagagaactgaagacttgtacttagaggggacagagcgtgttaatgatagtattggctatcaagtaggtaccgatggttttcagcaactgaaacatctccatgtccgaaacaatgctgaatttgcgaatgtcattaatgggaaggttggtt	.((((((..(((((.((.(((((((((..((((.(..((.(((((((.....((((.((((..(((.....))).))))..........(((((...(((((((.....(((.((....)).)))...))))))).)))))..(((((((((.(((((((.....((((.....))))..(((((((....)))))))..)))))))....))))))))).........)))))))))))..))..).))))...))))).)))).)).)))))......)))))).
novel-m0273-5p	novel-m0273	Unigene0012776	142	460	-	319	-63.8	37.62	0.53	TTGGCCAACTAAGGAATTCCT	21	5p	agttgaaagaTTGGCCAACTAAGGAATTCCTtcaaaagtgcaccgcaatatccttcccttacagaattatgcccagctttcctgaagttttggaatgtccagaattgaaaatgtttattttgtggaataatgatgtcacatataaaattccatgcagcttttttgaagagatgaaaaaactcaaagttctagatttaacgcaaatgagtattttgccttcactacctccatcgctcaagttcctaacaagtcttctgacattgtgtttagatcattgcactttgggagacgtagctctagttgggcaactgggaaactt	((((...((.(((.(((((((((..((..((((.((((((((........((..((.(((.(((((...(((.(((.....))).(((((((((...)))))))))...............(((((((....((((...))))...))))))))))....)))))))).)).))...((((...))))...((((((((((((.(((((.......................)))))............(((....))).))))).)))))))..)))))))).))))..))..)).))))))).)))))....)))).
novel-m0274-5p	novel-m0274	Unigene0012782	4044	4191	-	148	-39.5	53.38	0.5	TGCGGCGGGCCTCTTTGTGCC	21	5p	aaatttcgccTGCGGCGGGCCTCTTTGTGCCccccctaacaatcagtcctggatccgccactggccccatccatgggagttgagatcagcggacatcaactatgcataattggtaacaccgtaggaagatccgttgcaagctacatac	.......((.(((((((((..(((((.(((................((((((((..(((...)))...))))).)))((((((..((....))..))))))..........(((...)))))).)))))))))))))).)).......
novel-m0280-3p	novel-m0280	Unigene0013164	376	646	-	271	-110.5	47.6	0.86	TGACAGAAGACCTGGTGAGGAT	22	3p	gaaggtaacatagttaacatcttccccagctctccgtcagattcttagatccgattcttccgctgcgtttttccaacggtgaggatctacggtcttcgatcgccgattcggcaaatcccaattcacactgattcgatgggttgatagtttgaagtgggatagccgaatagagggtcgagattgatggaactcctccgtttcgacacgcggcagaagcggattgttgtttTGACAGAAGACCTGGTGAGGATgctcactattttatcttgag	.(((((((.(((((...(((((((.((((.((((.((((((......((((((...((((.(((((((...((.(((((.(((..((((((((((.(((((..(.(((((((..((((((.((((.((((..((((....)))))))).)))).)))))).))))))).)..))))))))))).)))).)))..)))))..)).))))))).)))))))))).....)))))).).))).)))).)))))))...))))).)))))))...
novel-m0280-5p	novel-m0280	Unigene0013164	376	646	-	271	-110.5	47.6	0.86	CTTCCCCAGCTCTCCGTCAGA	21	5p	gaaggtaacatagttaacatCTTCCCCAGCTCTCCGTCAGAttcttagatccgattcttccgctgcgtttttccaacggtgaggatctacggtcttcgatcgccgattcggcaaatcccaattcacactgattcgatgggttgatagtttgaagtgggatagccgaatagagggtcgagattgatggaactcctccgtttcgacacgcggcagaagcggattgttgttttgacagaagacctggtgaggatgctcactattttatcttgag	.(((((((.(((((...(((((((.((((.((((.((((((......((((((...((((.(((((((...((.(((((.(((..((((((((((.(((((..(.(((((((..((((((.((((.((((..((((....)))))))).)))).)))))).))))))).)..))))))))))).)))).)))..)))))..)).))))))).)))))))))).....)))))).).))).)))).)))))))...))))).)))))))...
novel-m0281-3p	novel-m0281	Unigene0013164	468	551	-	84	-35	48.81	0.85	TGAAGTGGGATAGCCGAATAG	21	3p	tcgatcgccgattcggcaaatcccaattcacactgattcgatgggttgatagttTGAAGTGGGATAGCCGAATAGagggtcgag	((((((..(.(((((((..((((((.((((.((((..((((....)))))))).)))).)))))).))))))).)..)))))).
novel-m0282-5p	novel-m0282	Unigene0013180	688	846	+	159	-93.1	38.36	1.53	TTAGAGACTAAGCTGACCACT	21	5p	aagtggttgcTTAGAGACTAAGCTGACCACTaatcatatcttccttataagctaatgcactcttcgtattgtaatgaagaacgtaggaacgtagagtgcgttagcttataaagaagatagaattagtggtcagcttagtctctaagcactgttccatga	..((((.(((((((((((((((((((((((((((..(((((((.(((((((((((((((((((.(((.((.((.((.....)))).))))).))))))))))))))))))).)))))))..))))))))))))))))))))))))))).....))))..
novel-m0283-5p	novel-m0283	Unigene0013180	688	842	-	155	-90.9	38.71	1.51	TTAGAGACTAAGCTGACCACT	21	5p	ggaacagtgcTTAGAGACTAAGCTGACCACTaattctatcttctttataagctaacgcactctacgttcctacgttcttcattacaatacgaagagtgcattagcttataaggaagatatgattagtggtcagcttagtctctaagcaaccactt	.......((((((((((((((((((((((((((((.(((((((((((((((((((.(((((((.(((.....................))).))))))).))))))))))))))))))).)))))))))))))))))))))))))))).......
novel-m0284-3p	novel-m0284	Unigene0013213	2160	2328	-	169	-38.5	46.75	0.49	AAGATGATCGGTAGGCGGGTC	21	3p	cattgagctggatcgagtcaatccgagatcatcgtcatcgtcatcatcgtacaaagtacaaactcaaatcagttgcatgcataagctcagaaacgagatcgcagagcttatttccgagctctactggccaccaaaacaAAGATGATCGGTAGGCGGGTCtggaacaagc	..((((.((......))))))(((.(((((..(((((((((((((...((((...)))).((((......))))...(((.....(((......)))...)))((((((......))))))...(((...))).......))))).)))).))))))))))))......
novel-m0287-3p	novel-m0287	Unigene0013267	911	1044	-	134	-35	47.01	0.56	TGGGGACGCGGCTTTATTTGC	21	3p	ctgtgtattctctcttcaggtaaggaccgtggatttcatagggtgtaggataatgtgcaccttcacctgctctggctacttcaacaagcatgttcttgaaatgTGGGGACGCGGCTTTATTTGCagcgacacta	..(((.....((.((.(((((((((.(((((..((((((((((((((........)))))))...((......)).........((((......))))...))))))).)))))))))))))).)).)))))..
novel-m0300-5p	novel-m0300	Unigene0013874	1618	1902	-	285	-57.4	37.19	0.54	CGGGACTTCCATGATATGTTA	21	5p	gagtttcaccCGGGACTTCCATGATATGTTAaagcaaggattgaaggtgtttaatagctcaagcattaagggaaatgataatgaagtgcaaatattcaactggccggtactaattgatggaaatgacgaaatttgttgctcatgtgatcttagctttcttgtatttactgggaatatttggtaagactatttgttgagacttgagacttattaaagctcggactttgccaatctgaatttatacacatacagtgctgactacgtggaggttttgactgtttgcta	.(((..((..(((((((((((((.((.((((..((((((.((((..((.((((((((((((((((((......))))...((((...((((((.(((..(...(((...........)))....)..)))))))))...))))....(((((((......((.((((((((......)))))))))).....))))))))))))).).))))))))))))).))))))...............(((.....))).)))))))))))))))))))..))...))).
novel-m0304-3p	novel-m0304	Unigene0014195	483	647	-	165	-34.5	26.67	0.78	TTTGGTTAAGAAATGAGTGAGA	22	3p	cataattatatatgccatattttaaccatatttacttaaattgttacgtaccgtaaacctgaccaataattatgaaattcttcaaattacaatttcaggttctgagcttcgtttggatatacagatcataaaaTTTGGTTAAGAAATGAGTGAGAtatgattatt	.((((((((((.((((((.(((((((((.((((..........(((((...)))))((((((....(((((.((((....))))))))).....))))))((((....((.....))....)))).....)))).))))))))).))).)))..)))))))))).
novel-m0305-3p	novel-m0305	Unigene0014203	69	219	-	151	-32	35.1	0.6	TAGGGAATCAAATGGTATAGTC	22	3p	agttcattggagttcatcaatgattctcctattagaatcatcaaacttctaactttgttatattgtccatcaccagtccaaattaagcaagtgagtacaccatttcgaagggattttcaTAGGGAATCAAATGGTATAGTCcaagtcaaca	.(((..(((((.(..((((.((((((.(((((.((((((.............(((((..((..(((.(.((((..((.........))..))))).)))..))..))))).)))))).)))))))))))..))))..).)))))...))).
novel-m0307-3p	novel-m0307	Unigene0014222	322	403	+	82	-39.4	28.05	1.71	TTAGTGGGTTAGTTTATAAAA	21	3p	cttatgttccttttataaactaacccactaattttgattatgatgaacgttTTAGTGGGTTAGTTTATAAAAggaacactaa	....(((((((((((((((((((((((((((....................)))))))))))))))))))))))))))....
novel-m0308-3p	novel-m0308	Unigene0014222	322	403	-	82	-39.4	28.05	1.71	TTAGTGGGTTAGTTTATAAAA	21	3p	ttagtgttccttttataaactaacccactaaaacgttcatcataatcaaaaTTAGTGGGTTAGTTTATAAAAggaacataag	...((((((((((((((((((((((((((((....................))))))))))))))))))))))))))))...
novel-m0310-3p	novel-m0310	Unigene0014286	136	220	+	85	-36.4	37.65	1.14	TCTTTCCTATTCCTCCCATCCC	22	3p	ttgttgttggggtgggaggtttggaaagaaattatcgaaaatttgatccaatattTCTTTCCTATTCCTCCCATCCCtactgaat	.....((.(((((((((((...((((((((((.(((((....))))).....))))))))))....))))))))))).)).....
novel-m0310-5p	novel-m0310	Unigene0014286	136	220	+	85	-36.4	37.65	1.14	GGTGGGAGGTTTGGAAAGAAA	21	5p	ttgttgttggGGTGGGAGGTTTGGAAAGAAAttatcgaaaatttgatccaatatttctttcctattcctcccatccctactgaat	.....((.(((((((((((...((((((((((.(((((....))))).....))))))))))....))))))))))).)).....
novel-m0315-5p	novel-m0315	Unigene0014551	128	214	-	87	-36	58.62	0.71	TGTCTCGGAGCGGCGGCGACC	21	5p	atcgtcgaggTGTCTCGGAGCGGCGGCGACCtggaattctcggtggggatcgcttcggcgtcgtttccgattgacaatttctacgag	.((((.(((((((((((((((((((.(((...((...((((....))))...))))).))))).))))))..))).))))).)))).
novel-m0320-5p	novel-m0320	Unigene0014759	148	278	+	131	-51	38.17	1.02	TTTGAATCATCATTTCAACC	20	5p	tcaatggctcTTTGAATCATCATTTCAACCgcatctatttgttccagacgtttatattgcttccgccatttgaaccgatggttgtggatgcaaaaattgtggttgaaatgctgattcaaagatgtattgag	((((((..(((((((((((.(((((((((((((....(((((((((((.((.......)).)).((((((......))))))..)))).)))))...))))))))))))).)))))))))))..)))))).
novel-m0323-5p	novel-m0323	Unigene0014813	86	205	+	120	-45.4	63.33	0.6	TGGGGTAGACCTCGGAGGTGT	21	5p	ggaaggacctTGGGGTAGACCTCGGAGGTGTtgggataggagtgggtgccggggttagtcatgggctcgggggaagtggttcaggcgctggtgctggatctggctcagggtctggatccg	(((.((((((((((.((((((.((..((((((.((((.........(.(((((.(((....))).))))).)......)))).))))))..))..)).)))).))))))))))...))).
novel-m0327-3p	novel-m0327	Unigene0015000	404	741	-	338	-155.6	66.57	0.69	TCGGGAGGAGGGATTGGGGGT	21	3p	ctctgttcgggattgctctctaccccttgaatcgagcgtcgatggtcgagctcggggccgttcccgcgcttttcacgctggtggtgaacgacggccgcctggggatcgtggaggacgcgacggcggtgattgcgcaggtcgccgggtgcgaggagagcgaggacgcctttcgaagggtcgccggggttagggtcctggcggacattctcgatttctcgactggatcgagcttgaggagcagggagaacgccgtgtcggcgcttctcaacctggctcggtgcgccggcgagagggcggcggcggaggtTCGGGAGGAGGGATTGGGGGTcgtggatggg	.((((((((.((((.((((((.((.((((((((...(((((((((((........))))))..((.((((((((.(((.(((.((.....)).)))((((((.(((((((.((..(((....)))....)).))).)))).))))))))).)))))))).)).(((((((((..((..(((((((.(((((((((....)))).(((((((...(((((.....))))).))))))).....((((((((((...))))).)))))..))))))))))))..))..))))).)))).)))))..)))))))).)))))))...).)))).))))))))
novel-m0328-5p	novel-m0328	Unigene0015003	1176	1442	+	267	-63.1	36.7	0.64	GGATTTTGATGATTGGGGTTA	21	5p	atggaagtctGGATTTTGATGATTGGGGTTAtggaatgggcggtggaagaccatcaagatcagattggaggtacaggccatactagagatgcgtctctggatttgcacttgatctcgagtaatgtcaaaaaaaatgccatgcatgttttgttaattgatttgtataagattaaggatcctatccacacgttgcttaattttattgcttcatcttctgaactttttcatttcaaacagttccaattgttatttaccagtaagaacata	(((.....((((....((((((((((((((.(((((((((.(((((....)))))(((.(((((...((((((...((....(((((((....)))))))....))(((((....)))))...(((((((((.((((...)))).)))).....)))))....(((((((((((.(..............).)))))))))))))))))....))))).))).))))))))))))...)))))))))))....))))......))).
novel-m0329-5p	novel-m0329	Unigene0015015	195	341	+	147	-46.3	45.58	0.69	TCAATTCCCCGTGCCTTCATC	21	5p	ccatcatcctTCAATTCCCCGTGCCTTCATCtctctcaccaccgctttttctctcttgctccgatgaagaatgctagaggagagaagaagaagaagaaagaggacagaagagagaatgaaggacgaaagaaacagaagagagaagga	((.((.((((((..(((..(((.((((((((((((((.((....((((((((.((((.((((..((........))..))))..)))))))))))).....))...).)))))).))))))))))...)))...)))).)))).)).
novel-m0334-3p	novel-m0334	Unigene0015148	1662	1784	+	123	-71	56.1	1.03	TGTGTGTCCGGTGTTTGGGGC	21	3p	tatgggcattagccccgagccgcgaacactggacatgcagacctggatttgactctcagcgtctgggtctcacatccaagtcTGTGTGTCCGGTGTTTGGGGCtcatggacagcgccaatagt	...((((....)))).(((((.((((((((((((((((((((.(((((.(((..(((((...)))))..))).))))).)))))))))))))))))))).))))).(((......))).....
novel-m0334-5p	novel-m0334	Unigene0015148	1662	1784	+	123	-71	56.1	1.03	CGCGAACACTGGACATGCAGA	21	5p	tatgggcattagccccgagcCGCGAACACTGGACATGCAGAcctggatttgactctcagcgtctgggtctcacatccaagtctgtgtgtccggtgtttggggctcatggacagcgccaatagt	...((((....)))).(((((.((((((((((((((((((((.(((((.(((..(((((...)))))..))).))))).)))))))))))))))))))).))))).(((......))).....
novel-m0335-3p	novel-m0335	Unigene0015148	1682	1778	-	97	-41.8	57.73	0.75	CAAATCCAGGTCTGCATGTCC	21	3p	ggcgctgtccatgagccccaaacaccggacacacagacttggatgtgagacccagacgctgagagtCAAATCCAGGTCTGCATGTCCagtgttcgcg	((.(((.......))).)).(((((.(((((..(((((((((((.(((..(.(((...))).)..))).)))))))))))..))))).)))))....
novel-m0336-3p	novel-m0336	Unigene0015177	488	691	-	204	-47	42.16	0.55	TCCCACAACATTTCAACCCTG	21	3p	tgtggactcaaccgatgagtcaggagtagaggtggatgtgaatgctaaatccttttcagtgatgagcaaattgagatacctgaagattgattgtagtaacttacctgttgggcttgattgtcttcccaatagtttacgaattcttagatggactgggtatccgtcaaaatctcTCCCACAACATTTCAACCCTGagaagctgct	......((((.....))))(((((.((.((((((..((((..((((..(((((....)).))).))))..(((((((((((..((.((.(((..((........((((((((...((...))..))))))))..........))..))).)))))))))))..)))).........)))).)))))).))))))).........
novel-m0340-5p	novel-m0340	Unigene0015377	907	1039	-	133	-33.7	37.59	0.67	TCTGCAACAGCTTAAATTGGC	21	5p	tggatcaatgTCTGCAACAGCTTAAATTGGCatctagcaaacaatgctttgctaggttctgtgaagaacatcttattgctcagtttcaatgatttgccgtaccgattgaagcattgtttcttatattgttctc	.(((.((((((..(.((((((((.((((((...((((((((......))))))))(((((....)))))...((((((........)))))).........)))))).))))..)))).)..)))))).))).
novel-m0341-3p	novel-m0341	Unigene0015400	1708	1952	+	245	-137.1	37.96	1.47	CAATTGCCTGGTCCATGTTCC	21	3p	aacaatattcaggaacatggaccaggcaattggatcggagcaacctcccaaagaacacaggtatatatacatgcacatacttgattttagatattcagttttcaaacaattcgtttgctttcatacttgagtcggtaattcgatgaagtgtttgaaaatcgaatatcggaaataagtatgtgcatgtatacctgcgttctttgtgaggttgctcCAATTGCCTGGTCCATGTTCCtagatatagt	.((.(((((.((((((((((((((((((((((((.....((((((((.((((((((.((((((....((((((((((((((((.((((.(((((((.(((((((((((.((((((((((((((....))))..))))....)))))).))))))))))).))))))).)))))))))))))))))))))))))).)))))))).)))))))))))))))))))))))))))))))).))))).))
novel-m0341-5p	novel-m0341	Unigene0015400	1708	1952	+	245	-137.1	37.96	1.47	AACATGGACCAGGCAATTGGA	21	5p	aacaatattcaggAACATGGACCAGGCAATTGGAtcggagcaacctcccaaagaacacaggtatatatacatgcacatacttgattttagatattcagttttcaaacaattcgtttgctttcatacttgagtcggtaattcgatgaagtgtttgaaaatcgaatatcggaaataagtatgtgcatgtatacctgcgttctttgtgaggttgctccaattgcctggtccatgttcctagatatagt	.((.(((((.((((((((((((((((((((((((.....((((((((.((((((((.((((((....((((((((((((((((.((((.(((((((.(((((((((((.((((((((((((((....))))..))))....)))))).))))))))))).))))))).)))))))))))))))))))))))))).)))))))).)))))))))))))))))))))))))))))))).))))).))
novel-m0343-5p	novel-m0343	Unigene0015494	1429	1729	-	301	-110.5	37.87	0.97	TACCCGCCGTTAATAATCCAG	21	5p	ccaacattaaTACCCGCCGTTAATAATCCAGttaaaaccaagctcacgtgacttttttgcatgggcaatttggtccttctaggtctgttcttcttcttcctagctttcttcctttatttgggtcaaaggtcgtgagggagagagattgaagaaaaagagatccggaagaaagaagagattagtccaaaaaaagaaatgaaaaaagtctgatgaagagaaagacgaaattgcccatgaaaaaaagactaatgagcttgagtttaatagggttattgacggtgagtactaatgttagattgga	(((((((((.(((.(((((((((((((((.((((((..((((((((...(.(((((((.((((((((((((.((((((((.(((((.((.((((((.......(((((((((((.((((.......))))...)))))))))))...)))))).)).))))).)))))......((......)).....................(((.....)))....))).)))))))))))).))))))).)...))))))))..)))))).))))))))))))))).))).)))))).....))).
novel-m0346-5p	novel-m0346	Unigene0015954	1898	1999	+	102	-45.6	41.18	1.09	TTTTCATTCCTTGGCACCAAA	21	5p	ggttaaccatTTTTCATTCCTTGGCACCAAAatcatcactaggaccgtaaataatgatctagtggtgactttggtgccaagatatgaaaaattaccccgccc	(((.....(((((((((..((((((((((((.(((((((((((..(((.....))).))))))))))).))))))))))))..)))))))))......))).
novel-m0348-3p	novel-m0348	Unigene0016005	1387	1551	-	165	-54.1	31.52	1.04	TGGCCGATTCGTGATATTACA	21	3p	aaagtgttacgtgtaatatcaccaatcggccaacccgataataatttccttaatcattcgtgattttacaatcaccattttgacagttggaaaacactataaaaactaatttaaggaggaaatcattatcatttTGGCCGATTCGTGATATTACActtatcattt	.(((((.((.((((((((((((.((((((((((...((((((.((((((((..(((...((((((....)))))).....))).((((((...............))))))....)))))))).))))))...)))))))))).)))))))))))).)).)))))
novel-m0350-5p	novel-m0350	Unigene0016125	1250	1551	-	302	-76.4	41.06	0.62	TTGATGAAGATGGCCGCTGGAT	22	5p	gattttagaaTTGATGAAGATGGCCGCTGGATgctgctgggatggaaaggaagaatccgcatggctctttctttctggaagcctacctaggtaaaagcatagtaatgttgcgaatccttcagtttttgtgtagcctttcgtccgtgggacaaagtcactttcactagctttctgatcacggcttagtgaagtaatcgtatatttctattcatctctgccaattggagtttgatctagtcatttgaaccaagcttgatcaaggctctaattcatatcatgccatctgcttctaattcatatca	(((....(((((((...(((((((...((((((..((.((((((((((((((((..((....)).)))))))))).(((((.((((..(((.....(((.........)))....)))...........)))).)))))((((...))))........(((((((((((..........))).))))))))..................)))))).)).(((((((((((((((.(((............))).)))))).)))))))))))).))).)))))))...)).)))))..))).
novel-m0358-3p	novel-m0358	Unigene0016571	484	802	-	319	-69.1	42.32	0.51	TCCCGACGAACAATTTCCCAA	21	3p	agctttttagatgggaaattttctggcaataactctgaaggatatccatgccattcaataactactaactcagtagacagataattgagaccttgaggaaggagcacatcagaaattttgagaaatctcaattttttcatctttaagaaggcgtcactgtccaactcttcttgaggcaagcttaggaccatccctcgcaccgcatctgttcccttatcatttgtcatcacatcaagcacatcatcatactgccacaatctactgcggtttccaggttcttcagggcatTCCCGACGAACAATTTCCCAAcccatctcct	...........(((((((((((((((.(((..(((((((((((......(((..................(((((((..(((...((((((..(((.((.((((((.....((((..(((((....)))))..))))...(((((((((((.((.........)))))))))))))...((..(((......))).))........)))))).)).)))...))).))).)))..(((...........))).....))))))).)))......))))))))))).))).)))..))).)))))))))...........
novel-m0361-5p	novel-m0361	Unigene0016629	946	1300	+	355	-81.1	38.87	0.59	TTCCATGGACAACAGAATGCA	21	5p	agaagcatttTTCCATGGACAACAGAATGCAttaagggtcttagatgtcagccacaatagaatttcttcactaccctcatcattgagttgcctagtcaacctccaagctttgtatttagatttttgtgaagatatagttgacatatccggactcggaaacctgaagaagcttgaaattcttagtatgagagaattatgtctcaagaaattgccggaagaaattggacatttagccaatctaagaattttggacgtcacggctggatgtgttgatacagttccatgtaaagtgatatcaaggttgtccagactagaagaactgtacctgcaatgttgtttttgggacgatcctcat	...((.(((.(((((.((((((((...((((...(.((((((((.((.(((((.........((((((((.....((((....)))).......((((((..........(((((((..((....))..)))))))))))))...((((....))))....))))))))...(((((((((((..(((((........))))).................(((((........)))))))))))))))).((.(((((.((((((..(((....)))..)))).))...))))).))..)))))..))..)))..)).))).)...)))).)))))))).))))).))).))...
novel-m0362-5p	novel-m0362	Unigene0016632	79	287	+	209	-42.8	37.8	0.54	TTCCTAGTCAACCTCCAAGCT	21	5p	atcattgagtTTCCTAGTCAACCTCCAAGCTttgtatttagattcttgtatctatatagctgacatatccatactcggaaaactgaagaagcttgaaattcttagtatgacaagatcaaggctcaaggaattgccgaaagaaattggacatttagccaatctaagaatgttggatgttacggctggacatgttgtcagggttccatgta	..(((.(((..((((.(.((((.((((.(((...(((.(((((......))))).)))(((((.((.((((...((((....((...((..(((((...((((........)))))))))..))..)).....)))).......)))).)))))))..((((((.....)))))).....)))))))...)))).)))))))).)))..
novel-m0364-3p	novel-m0364	Unigene0016739	234	363	-	130	-39.2	34.62	0.87	AAAACACCCCATGGATTTACC	21	3p	ctgattttcaaataaatccatgagctgtttttggtatgagaaagtcttctattatgccatcagaccacatacgtgcaaatgtataaaaaatccataccaAAAACACCCCATGGATTTACCcgaaaatttg	..(((((((...((((((((((.(.(((((((((((((.((..((((..............))))...((((((....))))))......))))))))))))))).).))))))))))...)))))))..
novel-m0365-5p	novel-m0365	Unigene0016756	137	348	-	212	-114.3	34.43	1.57	AAAACTATCACTTTGGTACCTGA	23	5p	acctgacatatgAAAACTATCACTTTGGTACCTGAcctttcaaactcactatcactttggtatctaccgttaataactccgtgaaaaaaaaaattctcaaggacaaaaaagccgtgtgtacatgttttaaacggagttattaacggtatgtactaaaatgatagcgagtacgaaatgttaggtaccaaagtgatagttttcatatgtcagat	..((((((((((((((((((((((((((((((((((.((((..((((.((((((.((((((((.((((((((((((((((((..((((.......(.((.((.(......))).)).)......))))..)))))))))))))))))).)))))))).)))))).))))..)))).))))))))))))))))))))))))))))))))))..
novel-m0368-3p	novel-m0368	Unigene0016780	2985	3082	-	98	-38.2	46.94	0.83	CATGTGATTATGGCTGTCGTA	21	3p	aggggttgggaagacaaccatggtgaaacatgtgggtgcacaagcccaaaagaatgggctttttcatCATGTGATTATGGCTGTCGTAtctcaaaccc	.(((..(((((.((((.(((((((....(((((((.((...(((((((......)))))))...)))))))))))))))).))))...)))))..)))
novel-m0369-3p	novel-m0369	Unigene0016801	141	267	+	127	-25.4	38.58	0.52	CAATTCCAGCTTGAGTCCGCC	21	3p	gagaattcgcaaggaatcagggaggaatttggggcatgaatgaatgataagattattaagttctaaaaacgttagtttgaacatcttagagaagctatcaCAATTCCAGCTTGAGTCCGCCtcttct	.((((...((..(((.(((((..((((((((((((............((((((......((((...((((....)))))))))))))).....))).))).))))))..))))).)))))...))))
novel-m0370-5p	novel-m0370	Unigene0016809	1839	2054	-	216	-57.7	44.44	0.6	TATCCCGGATGACATCATGCA	21	5p	tgcatggctgTATCCCGGATGACATCATGCAtccttacacatccattcctttcactctccaaaagcaagctagaatttttcaggtacttgaccactgtatctgctgttcctctggcttcgttgattgtgtcggcatctcgaaacagtcctttcccgattgcatacttgaacaagtcttctattgggatgtcatagtcttctgggaataggcaacaa	....((.((((.(((((((.(((...((((((((.............................(((((((((((......(((((((.........))))))).......)))))))).)))((((((.(((......))).))))))......((((.....((((....)))).....))))))))).))).))).))))))))))).))....
novel-m0371-5p	novel-m0371	Unigene0016817	1703	1797	-	95	-26.1	40	0.69	TTCCAAGCATCTTCTTCTGAT	21	5p	cacaaacaagTTCCAAGCATCTTCTTCTGATaagatatcgagatgaatgtttgcttggctctccattgtatggcaaacatgcaaaatccttgtgg	(((((...((..(((((((.((((.(((((((...)))).))).))).)..)))))))..))...(((((((.....))))))).....))))).
novel-m0372-3p	novel-m0372	Unigene0016821	498	687	+	190	-38.1	35.79	0.56	TGAGAAAAAAGATTGTGGGATC	22	3p	atctcaagcttcttcagtttcccaagtatagaaatgtcaattacgttctcacaagaatctaaatacaaagcttgcaggttggttaggaaactgattgattggggtagtaatgaaatatgagtgtggctcatatctaagactcttaactctttctgactTGAGAAAAAAGATTGTGGGATCtccttgaaat	((((((....((((...((((.(((((.((((((..(((.((((..(((((((((...............))))...(((((((((....))))))))))))))..))))))).((((((((...))))))))................))))))))))).)))).))))...))))))...........
novel-m0373-5p	novel-m0373	Unigene0016842	30	303	+	274	-56	40.88	0.5	CTGCGGAAACCGGGCTCACGA	21	5p	acacaaacgaCTGCGGAAACCGGGCTCACGAgactctcgacggacaatttccaatgccatttcttgtatcaaatcatgcatctctacggtctcgacattcttggatctcccaatagttaagagagatttctcaatgagatcagttatcctcgaaagactggaaaagttataagttatgtctagtatttcaattaattcatgcttgtccttccccttgtggaagaaagcaacatcaagaagaatgctctggctcatttcacacagtccatcataa	........(((((.(((((..((((.((.(((.((.((((.(((.((((.......((......(((((......))))).......))((((...(((.((((.....)))).)))...))))((((((.....)))))))))).))))))).))((((((................))))))...............(((((...(((((......))))).))))).(((........)))))))))))).)))).).)))))........
novel-m0374-5p	novel-m0374	Unigene0016883	132	472	+	341	-98.2	46.04	0.63	TTAAGTCGCGACGACCATACT	21	5p	ctcctcttgtTTAAGTCGCGACGACCATACTtgacgccgatgtccgaaattcgattattgtcccctatattgtcgcaaactcgattaccgcaaactgtataagatgtcgttttgtctgcagctggtttgcttctgttgggcttggttttattaggtggagcaggagcaagctgtacaggacctgggattgcataatacggatcgtgatgatatgatgacgatgataatgatccatatggggcatcaggatgagcaggagctggagaatgaggataaaccaaatacggattaggaggataacccgaataaggaaatggtgcctgcgacattggatctggagc	((((....((((((((((((...(((((.((((...(((((((((.(.....((((((((((......(((((((.....(((((((.(((...((((((...((((.(((((((((...((.((((((((((((((..(((((((...)))))))..))))))))))))))))...))))..))))).)))).))))))...))).)))).))))))))))))))))))))....).))))))).)).(.(((....))).).......((.....)).....(((.(((......))).)))..))))...)))))...)))))).))))))..)))).
novel-m0379-5p	novel-m0379	Unigene0016932	1288	1512	+	225	-49.7	41.33	0.53	CAGGACAACAACTATAACAG	20	5p	taacccgaccCAGGACAACAACTATAACAGtgggattttcgttatacgacacatgcagcaccacggcaacaactggtatacccatgtaaggcccacaatttttaaatgggtgcatctgatacattcttatttggtactggtctcatcctgatgacctataaccctccatactagaatcagatataaggtttctttgttgtggtattgttgtttgagaagatagcc	.........(..((((((((((((((((((.(((((((((((...))))..........((((.(.......))))).(((((((.(((((........))))).))))))).(((((((....(((....(((((..(((((((...))).))))..)).....)))....))))))))))...))))))).))))))))))..))))))))..).........
novel-m0381-5p	novel-m0381	Unigene0016980	30	255	-	226	-65.4	47.35	0.61	GGTGGAGGATTGGAGATGGTAA	22	5p	tttatgcagtGGTGGAGGATTGGAGATGGTAAtggagttcgagtatggtctgataggtggattccaatcccatggtcgttcaaagttggtacaccaatgttctctcagtcggatatgttagtgcgggagcttttttggagccgggaatttggaatgaacagtttgtgagagaatttcttggcacatgaggctgaggccattctctctctcccaccgtcagcaagac	....(((.(((((((.(((..(((((((((..((((...(((.(((((...(((.((......)).)))))))).)))))))..(((((....)))))(((((((((..(((((.((((..(.(.((..((.....))..)).).)..........))))))))))))))))))..((((((.......)))))))))).))))).))).)))))).).)))....
novel-m0382-5p	novel-m0382	Unigene0017004	2259	2330	-	72	-37.5	45.83	1.14	CGAATGATTCGTCGCTATTGG	21	5p	cttttactgaCGAATGATTCGTCGCTATTGGgtaccggaccttttagcgacgaacagttcgtcgctaaaagt	((((((.((((((((..((((((((((..((((.....))))..))))))))))..)))))))).)))))).
novel-m0386-5p	novel-m0386	Unigene0017173	209	338	-	130	-30.5	40	0.59	TTTGGATTATGTGAAGTCTGAGG	23	5p	gtcttcagccTTTGGATTATGTGAAGTCTGAGGtggtagtctcgtattgaaatccaagcaaaatcctagcacaaaaattatagtagagaatctaagtccctcagctttatagtaactacaggcgatcacc	((..((.((((.(((.(..(((((((.((((((...(((((((.(((((.(((....((.........))......))).)))))))))..)))....)))))))))))))..).))).))))))..)).
novel-m0388-5p	novel-m0388	Unigene0017339	139	448	-	310	-74.1	33.55	0.71	TAAACCAATTGCTTTGACATT	21	5p	catgaatggtTAAACCAATTGCTTTGACATTtaaaccaattgcttggttgaatatgaatggttggaaatttgttagtggagatcatgaagttactgaatttttgggtctttagttgtagttgaagcttgggatatggaggtagatatggctgtcattatttcaagcaactctatgatgctttattcagtacaagctagtattagcatgtgggtcgtggttctaagcagaaatgcagctgggtttaattttggaccttttttaaaaataaaaaaaatatatgttgaatgcgattgttaactgaagtttaca	..(((((((((((..(((((((((((((((.((((((((....)))))).........((((((.(..((((((..((((.(((((((...((((((((....(.(((..(((....((((...(((((((((((((((.((....)).)).))).))))))))))))))))).))).)...))))))))((.((((....)))).))....)))))))))))))))))..).))))))((((((....))))))(((((((....)))))))..)).)))))))).)))))))))))))...)))))..
novel-m0389-5p	novel-m0389	Unigene0017343	580	695	-	116	-50.1	39.66	1.09	TAACTTGTCATCCTAGCTTAAT	22	5p	aagcaccaatTAACTTGTCATCCTAGCTTAATactctgtaatggagattgatcgatcttcagttccctcattatgattatggagtcttgagctaggatgctagttacctggtgttc	.(((((((..(((((.(.(((((((((((((.((((((((((((.((((((.......)))))).))........)))))))))).)))))))))))))).)))))..))))))).
novel-m0392-5p	novel-m0392	Unigene0017589	4052	4200	+	149	-38.7	36.91	0.7	GATGCGGTACTTATTAGTGAGC	22	5p	caattttgaaGATGCGGTACTTATTAGTGAGCgtctggtatatgaagatatttatacttcttttcacataaggaaatatgaaattcagactcatgtgacaagcaacggtcctgaaagaatcactaacgaaataccgcatctagaagccc	...((((..((((((((((.((.(((((((..((((.........)))).((((((.((((((......)))))).)))))).((((((((..(((.....)))..))).)))))....)))))))..)).)))))))))).))))...
novel-m0396-5p	novel-m0396	Unigene0017662	143	297	-	155	-29.4	37.42	0.51	GTTTTGATTGGAAAGTGCCTGA	22	5p	ctgctttattGTTTTGATTGGAAAGTGCCTGAtggaatgaaggaggaagatatcaacatggaagaaacaactgggcacactatctctttgaaagatcctctcaaacttgtgcccgttaggttttcttgttaggaattatgactgaaataaagttt	..((((((((.(((((((.(((((..(((((((((....((((((((.....((((...(((.((......(((.....))))))))))))....))))).....)))....)))))))))))))).)))))))...........))))))))..
novel-m0397-3p	novel-m0397	Unigene0017702	533	824	-	292	-50.9	32.53	0.54	TAGTGAATGAAGTTTGGGACCC	22	3p	aaaccagacaggtttccaagaatgtcccatactaaccataccagtaaaaataagttaaataacaatgatagtcagtgaatgagaaaagtcaaacaaaaacaaatgttgacgtccatggtacaataaaatccggggacaatctagccgctcccctgatttgaaatcaaaattaaaatccaaatcttttttttcaaacagtatttttgtttttctaatggcagtctttccatacaaaaatgttttggtagaattaggaaagtTAGTGAATGAAGTTTGGGACCCtgataattaa	........((((.(((((((....((...(((((((.........................((((.((((.(...(((..((((((((...............(((((((.......)).)))))(((((.(((((............))))).))))).......................)))))))))))...).)))).))))(((((((((.....(((..(((.(((....)))..))).)))))))))))))))))))...))..))))))).))))........
novel-m0403-3p	novel-m0403	Unigene0017863	694	771	+	78	-20.9	42.31	0.63	TTGTAAGGATACACTAGTTGG	21	3p	gggtgtaaggctaacgtagttgtctacagcaccatcattgatagtctTTGTAAGGATACACTAGTTGGtgttgcaatg	...(((((.((((((.(((((((((((((.((.(((...))).))..))))..))))).)))))))))).)))))...
novel-m0404-3p	novel-m0404	Unigene0017865	300	375	-	76	-23.9	43.42	0.72	TTGATTAGAGTGTTGAAGGTC	21	3p	aaaagctctgctgcctcgacaactctattctcaaggagaaaccccTTGATTAGAGTGTTGAAGGTCgtgatatttg	.(((..((.((.(((((((((.(((((...((((((.......)))))).)))))))))).)))).))))..))).
novel-m0405-3p	novel-m0405	Unigene0017870	352	483	-	132	-22.5	37.88	0.45	CTTGGGACGATTCTTCAAATT	21	3p	aagaaaatgcgtgtgttgggaattgcttctgatgcttataccctaaatattatcattaattgctactgtcatttgaaacaagctggggtgagtatgtctgtCTTGGGACGATTCTTCAAATTgggtcttcaa	..(((.((.((....((((((((((.(((((((((((..((((((.......(((..(((.((....)).)))))).......)))))))))))........)))))))))))).))))..)).)).)))..
novel-m0406-3p	novel-m0406	Unigene0017873	175	271	-	97	-27.6	44.33	0.64	TGATTAGAGTGTTGAAGGTC	20	3p	agctctgccgcctcggcaactctattctcaaggagaaagccctTGATTAGAGTGTTGAAGGTCgtgatatttggttcaaaaccacacttgtagaatt	...(((((.(((((((((.(((((...((((((.......)))))).)))))))))).)))).(((.....(((((...))))))))..)))))...
novel-m0406-5p	novel-m0406	Unigene0017873	175	271	-	97	-27.6	44.33	0.64	CCTCGGCAACTCTATTCTCAAG	22	5p	agctctgccgCCTCGGCAACTCTATTCTCAAGgagaaagcccttgattagagtgttgaaggtcgtgatatttggttcaaaaccacacttgtagaatt	...(((((.(((((((((.(((((...((((((.......)))))).)))))))))).)))).(((.....(((((...))))))))..)))))...
novel-m0407-3p	novel-m0407	Unigene0017922	32	172	-	141	-33.2	37.59	0.63	TAGAGAGATGGAAGACAAGAA	21	3p	ttgttctctcagatgaaagcttcttgccagtttccagattctcaaacgtacgctattttattggatggtctatgtaaaaataaacaacttggtagggcaatgaaattgctTAGAGAGATGGAAGACAAGAAgttggaacct	..(((((..........(((((((((....((((((..(((((..(((((.(((((((....))))))).)))))....................((((((...))))))..))))).)))))).))))))))))))))..
novel-m0408-3p	novel-m0408	Unigene0017924	548	702	+	155	-28.1	38.06	0.48	CCAAATTGAAAATCTTCCCAGC	22	5p	ataagagtgttgaaggtcctgacatttggttcaaaaCCAAATTGAAAATCTTCCCAGCacagataaactaaaccccatttggttcaaatgacaatagcaattaatggcgatgttgagagtccaaacatcaggagcaattcccaacagactcattt	......(((((((((((..(.(.((((((((...))))))))).)..))))))..))))).....(((((((.....)))))))..................(((((...(((((.((((((........)))....))).)))))...))))).
novel-m0408-5p	novel-m0408	Unigene0017924	548	702	+	155	-28.1	38.06	0.48	TGAAGGTCCTGACATTTGGTT	21	5p	ataagagtgtTGAAGGTCCTGACATTTGGTTcaaaaccaaattgaaaatcttcccagcacagataaactaaaccccatttggttcaaatgacaatagcaattaatggcgatgttgagagtccaaacatcaggagcaattcccaacagactcattt	......(((((((((((..(.(.((((((((...))))))))).)..))))))..))))).....(((((((.....)))))))..................(((((...(((((.((((((........)))....))).)))))...))))).
novel-m0409-3p	novel-m0409	Unigene0017925	212	343	-	132	-33.7	40.91	0.62	TAGAGAGATGGAAGACAAGAA	21	3p	cagatgaaagcttcttgccagcttccagattctcagacgtatgctattttattggatggcctgtgtaaaaaacaacaacttggtatggcaatggtattgctTAGAGAGATGGAAGACAAGAAgttggatcca	..(((...(((((((((....((((((..(((((..(((((.(((((((....))))))).)))))....................((((((...))))))..))))).)))))).)))))))))..)))..
novel-m0410-3p	novel-m0410	Unigene0017943	337	402	-	66	-20.2	48.48	0.63	TCGGGAATAGAGTGGCTGAGG	21	3p	gttataaccttcaccactctaatcaacggctttgttcTCGGGAATAGAGTGGCTGAGGcagcagga	........(((((((((((((.((..(((........))).)).)))))))).)))))........
novel-m0410-5p	novel-m0410	Unigene0017943	337	402	-	66	-20.2	48.48	0.63	TCACCACTCTAATCAACGGCT	21	5p	gttataacctTCACCACTCTAATCAACGGCTttgttctcgggaatagagtggctgaggcagcagga	........(((((((((((((.((..(((........))).)).)))))))).)))))........
novel-m0411-3p	novel-m0411	Unigene0017953	717	859	-	143	-28.7	37.76	0.53	CAGTAGCCATCCATAAGTGAA	21	3p	atgcttacaatatccatttatgaggatggtataactttgagcattgatacaggaacccttgcaaatcatgagatcgaaaaccttttcagctttattcatttctcctacgagaCAGTAGCCATCCATAAGTGAActgtaggtga	.((((((((.....(((((((..(((((((...(((..((((..((((.((((....))))...))))(((((..........)))))))))........((((....)))).))).))))))))))))))...)))))))).
novel-m0416-5p	novel-m0416	Unigene0017990	707	814	-	108	-36.1	58.33	0.57	TAGTCACCTGGGAATTCACCT	21	5p	gccctgcagtgtcccacccgTAGTCACCTGGGAATTCACCTgttaggtaagatggagcctcaccggagaatggtccaaggtacttgacacggtcagggccgtaccagg	(((((((.(((((........(((.((((.(((((((.((.((.((((........)))).)).)).))))..))).))))))).))))).).)))))).........
novel-m0417-3p	novel-m0417	Unigene0018027	188	333	+	146	-69.1	46.58	1.02	GTGCCTTAGGCACCTGGTGCC	21	3p	aattctgcaaggcaccaggtgcctaaggcacctagttgtcttaaacacatgtcactgaccatgttactgactatgtcactgaccaaaagtaccatgtcactgagaaattgaaaagGTGCCTTAGGCACCTGGTGCCctgaagacgt	...(((.((.(((((((((((((((((((((((((((.(((((...(((((..(((......((((.((((...)))).))))....)))..)))))...)))))))))....))))))))))))))))))))))).)).)))...
novel-m0418-3p	novel-m0418	Unigene0018027	188	333	-	146	-72.4	46.58	1.06	GTGCCTTAGGCACCTGGTGCC	21	3p	acgtcttcagggcaccaggtgcctaaggcaccttttcaatttctcagtgacatggtacttttggtcagtgacatagtcagtaacatggtcagtgacatgtgtttaagacaactagGTGCCTTAGGCACCTGGTGCCttgcagaatt	...(((.((((((((((((((((((((((((((..........(((.((((..((....))..)))).)))....(((...(((((.(((...)))..)))))...)))....)))))))))))))))))))))))))).)))...
novel-m0419-3p	novel-m0419	Unigene0018090	201	379	+	179	-52.9	47.49	0.62	TCAAGAGCTCATCAGCTTGTCA	22	3p	gttccacatgaagggccgatgtgcgatctcttgtggtctgatcctgatgaccgctgtggctggggaatatctccacgtggtgctggttatacatttggacaggatatagctgctcagtttaatcatactaatggactcagcctgattTCAAGAGCTCATCAGCTTGTCAtggaaggata	..(((.(((((.((((.((((.((....(((((.((((..((((((((((((((..(.((((((((...)))))).)).).)).)))))).........))))))...((((...((((((..........))))))))))..)))).))))))).)))).)))).)))))...)))..
novel-m0420-3p	novel-m0420	Unigene0018391	341	547	-	207	-81.3	39.13	1	CGGAATCGTGAATTTGGACTT	21	3p	attccaaattcagtccaaaatcacgattccgtcaaaattccatcgtaacaatctcatgagttgcgcctatgcccatgaggacaggttaacttggggtttaatgagttccataacttgaatggacaaatttagccgtactcgtgtgcgatacatgagtttgttaaacagagttttgaCGGAATCGTGAATTTGGACTTagtttagtaa	.....(((((.((((((((.((((((((((((((((((((.....((((((.((((((.(((((((........(((((.((.((((((......(((((.((((((....))))))..)))))....)))))))).)))))))))))).)))))).))))))....)))))))))))))))))))).)))))))).))))).....
novel-m0422-3p	novel-m0422	Unigene0018517	184	334	+	151	-61.8	54.3	0.75	TCAGGTCGCCCCTGCAGGACT	21	3p	agccataaagggtagagcagtcccacgggagcgacctgagatcacatgtgtgcaccctcaccacaatccgggagtgagagtactgatgctagtttgcattccacgtgttcTCAGGTCGCCCCTGCAGGACTtccttttaccacataaccgc	..........(((((((.(((((..((((.(((((((((((..(((((((.(.((.(((((..(......)..))))).))...(((((......)))))))))))))))))))))))).))))..)))))...)))))))..........
novel-m0422-5p	novel-m0422	Unigene0018517	184	334	+	151	-61.8	54.3	0.75	TCCCACGGGAGCGACCTGAGA	21	5p	agccataaagggtagagcagTCCCACGGGAGCGACCTGAGAtcacatgtgtgcaccctcaccacaatccgggagtgagagtactgatgctagtttgcattccacgtgttctcaggtcgcccctgcaggacttccttttaccacataaccgc	..........(((((((.(((((..((((.(((((((((((..(((((((.(.((.(((((..(......)..))))).))...(((((......)))))))))))))))))))))))).))))..)))))...)))))))..........
novel-m0424-3p	novel-m0424	Unigene0018519	670	809	+	140	-40.5	48.57	0.6	TTCGTTCCAAGAATCTCCTCT	21	3p	cagaagcagaaaagtgaggttacggagtgaatgaagccaaagtggtaccttctccagcttgccggctaaagcaaccgctcgaagttggggacaaggtgaacatagtgcaTTCGTTCCAAGAATCTCCTCTtcatcacatg	........(((.((.((((((..((((((((((....((..(((.(((((((((((((((..(((.........)))....))))))))))..)))))..)))..))))))))))))...)))))))).)))........
novel-m0429-3p	novel-m0429	Unigene0018649	138	230	-	93	-18.1	41.94	0.46	TTCAATTTCTGACACCTGTCC	21	3p	ttcttttcttggggaggtgaagtttgggttgaaatgttctgtccccaatcctctgtctcgcaTTCAATTTCTGACACCTGTCCaattttctta	........(((((.(((((.((...((((((((.(((......................)))))))))))))..))))).)))))........
novel-m0432-3p	novel-m0432	Unigene0018954	1970	2325	-	356	-89.3	42.13	0.6	CTTGGCGAGGATTCTCTTTAAA	22	3p	ctggtacggaaactgttaagggcctcatgcttgacctttctatgctgatgcaagatgagtcttccaggacattatttagtggaagtaacagcaaacgacgtcatgttgatgattatgatggaaattcttcaggacgacgtcggcttggcctcttctcctggcagtcatttagtttttcctcatccaacacaactccagcatcagatgagggagacctcaaaacagtggcatttaaaaggatgcacaaccttgaagttctcctactcaataatgtaaaattcagtcgaggctttgaagattttcccaaaaacatgatatggctgtCTTGGCGAGGATTCTCTTTAAAttcaatacca	.(((((..((((((((((((((..(((....))))))))...(((....)))((((((.(...((((((((((....))))((((...((((...(((((((.(.((((.((.............)).)))).).))))))))).))....)))))))))).).))))))((.(((((((((((...................))))))))))).))...)))))).((((((....))))))....((((((........(((........)))........)))))).(((((((((((((((((..(((.(......)))).)))).)))))...)))))))))))..)))))
novel-m0434-3p	novel-m0434	Unigene0018997	82	166	-	85	-20.1	38.82	0.61	TTTTCCTCTTCCGCCTTCAAC	21	3p	atcggtgatgcattgttgatattggaagaagaaatgttgacaacctcaagaaagTTTTCCTCTTCCGCCTTCAACaaacacaagt	....(((.....(((((((...(((((((.(((((.((((.....)))).)....)))).)))))))...))))))).)))....
novel-m0438-3p	novel-m0438	Unigene0019068	115	305	+	191	-28.8	38.22	0.39	AGGGACCGAAGGTGACCACCT	21	3p	actaggcagctctagttcttcttcttcatcttcttcttgcaacttcacaccttcaaacttcaacactctgagtaatttgaaatccttaaacatggaaggtattattaattctttcctttttacagtccaatcaaaatccttgggggagacaaaatataaaAGGGACCGAAGGTGACCACCTcctgcttcat	...((((((..........................................((((((.((((......))))...)))))).(((........)))((((.(((((..(((..(((((((((..((((..((((.....))))..).)))......)))))))))..))))))))..)))).))))))...
novel-m0439-5p	novel-m0439	Unigene0019068	270	347	-	78	-22.4	50	0.57	TGAGAAGGCCGATCAATTTGT	21	5p	tctacttggaTGAGAAGGCCGATCAATTTGTtcccccaagggatgaagcaggaggtggtcaccttcggtcccttttat	.......((((..(((((..(((((.(((((((((....))))....)))))...))))).))))).)))).......
novel-m0440-5p	novel-m0440	Unigene0019072	113	191	+	79	-22.9	46.84	0.62	TTAGCCATCACTGTGCTCGCT	21	5p	gggtttgccaTTAGCCATCACTGTGCTCGCTggtcttcttagtagacgagagacagttgatgactgggatacaatactt	((..(((...((((.(((((((((.(((....((((.......))))..))))))).))))).))))....)))..)).
novel-m0443-5p	novel-m0443	Unigene0019130	333	695	+	363	-92.8	47.93	0.53	TTGGCAGCAGACTTGGTGACC	21	5p	tcatttcttcTTGGCAGCAGACTTGGTGACCttggcaccacttggatccttcttctccacactcttgataacaccaacagcaacagtctgcctcatgtcacggacagcaaaacgccccaatggtgggtactcagagaaggtctcaacaaccataggcttggtgggaagcatcttaaccataccagcatctccgttcttcaaaaacttgggctccttctcaatttccttaccagacctcctgtcaatcttggtgaggatttcaccaaacttaacagcaatgtgagaagtgtggcaatcaagaactggggcataaccattaccgatctggccagggtggttcatgatgatgacctgggatgtgaa	((((.((((((((((..((((.(((((((...(((..((....)).........(((((...(((((((..........(((......)))....((((...))))((.....))((((....))))......(((((((.(((((..((((......))))((((.((...............)).))))..............)))))..)))))))....((((((((((((.....))).....))))))))).....(((.((((..((......))..)))).)))..)))))))..))))).....))))))))))))))))))))).(((.(((....))))))..))).)))).
novel-m0444-5p	novel-m0444	Unigene0019130	2151	2230	-	80	-23.6	48.75	0.61	TTCGAGAAGGAGGCTGCTGAGA	22	5p	tattgagaggTTCGAGAAGGAGGCTGCTGAGAtgaacaagaggtctttcaagtatgcctgggtgttggacaagctcaagg	..(((((..((((((.(...((((((((((((.((........)))))).)))).))))...).))))))...)))))..
novel-m0445-3p	novel-m0445	Unigene0019131	501	773	+	273	-77.6	43.59	0.65	TAGGATCCAAGAAAGAGCAGCT	22	3p	ttaattgattttggtttggcttttctgtggatttgagcatgggttgggtgggcagagagtaatggacagcaactttctttttctcttttctgtttggtcaggttggtgatgcttgggcacgggcagagctttggtgagaatgtggtgataatttctgcaggcagaggctccttaaataggcaaaagaagagaagagaaaatatctctctttcttcaatgaacggaggagaagagcagatgcTAGGATCCAAGAAAGAGCAGCTggattgattg	.((((((((((.((((..((((((((.(((((((.(((((.(((((..((..((........))..)).)))))((((((((((((((((((((((.(((....(((..((((((....))))))..)))....)))(((..((....))..)))..))))))))))..(((.....))).....((((((((((((.....))))).))))))).......))))))))))))...))))).))))))))).))))))))))))))))))))
novel-m0446-3p	novel-m0446	Unigene0019137	245	392	-	148	-35.3	50.68	0.47	CATGGTGATTGAAATTGAGAGA	22	3p	tgccatgattgttgctttgggttttgataagcatgagggcacggtggaaggtttgggagcacggcagaggtgaggtgttgccgtggtgaattgaagcaggggcagagaagaaagctCATGGTGATTGAAATTGAGAGAtggaatgggg	..((((........((((.(((((((((.(.((((((.......((....((((.(((.((((((((..........)))))))).)...)).)))).....))..........)))))).).))))))))).)))).....))))..
novel-m0447-3p	novel-m0447	Unigene0019149	222	361	+	140	-33	40.71	0.58	TATAGAGGAAGAGGTTGAAGA	21	3p	tagcatgatttcttgccttttcttccctcacctcctcttcagtactctttagtctgctctcgggaaaatagagatgtcgtgccataggatgaacaacattagatagagaTATAGAGGAAGAGGTTGAAGAagttgagata	..(((........)))(((..((((..(((((((.(((((.(((.((((((.((((.((((.........))))((((((.(....).))).)))....))))))))))))).))))).)))).))).))))..)))...
novel-m0451-3p	novel-m0451	Unigene0019297	1	91	-	91	-22.7	37.36	0.67	GGGACATATTCACTTGGGGGC	21	3p	tttttatcttcccaacggttcagatgtgtccctttcaaataaattattcatttcgtaaattgGGGACATATTCACTTGGGGGCagacaaga	.((((.(((.(((...(((...(((((((((((............................))))))))))).)))...))).))).))))
novel-m0452-3p	novel-m0452	Unigene0019299	2966	3221	-	256	-66.4	37.11	0.7	AATACTGGACGGTTGTGGCTT	21	3p	ctgtggaggtttgccactagctcttaaagtattaggttcttttctgcttaagagaagcacaacattttgggaaagtgcaattaaaaagttggaaaagattcctcgtcttgaaatccaagagaagctcaaaataagctttgatgggttaaatgatgacatagagcaggctatattccttgatatatcatgtttctttattggaatggacgtgaactgtgtcaaacaAATACTGGACGGTTGTGGCTTttttccagat	...((((((...(((((.((((.((..((((((.((.((((((((((((.....)))))((((.((((((..........)))))).)))))))))))..))(((((....((((((...((((((.......))))))..))))))....))))).((((......)))).....((((((((((((((((.(((....))).))))))))..))))))))...)))))).)).)))))))))...))))))...
novel-m0453-3p	novel-m0453	Unigene0019316	78	194	+	117	-57.5	64.1	0.77	TTGACTTTGACTAGGCCCGGCCC	23	3p	aggcccgaatgggcttgggcctatgggcgggctaaggccgacatattgaagcctcggccctgcccggcccggctctaaatattgTTGACTTTGACTAGGCCCGGCCCtagcccggcc	.((((.....(((((.(((((...((((.((.(((((.(((((((((..((((..((((......)))).))))...)))).))))).))))).))..))))))))).)))))))))
novel-m0456-3p	novel-m0456	Unigene0019405	2385	2491	+	107	-63.5	50.47	1.18	TGCTCCCTCTCTTTGTCATAC	21	3p	ttgattggatttgtgtgacgatgagagagagcacgcttgtcagcatccatgaaacgggcatgggtgtttacgggcgTGCTCCCTCTCTTTGTCATACagtcgatctg	..((((((..(((((((((((.(((((.((((((((((((.((((((((((.......)))))))))).)))))))))))).))))).)))))))))))))))))..
novel-m0456-5p	novel-m0456	Unigene0019405	2385	2491	+	107	-63.5	50.47	1.18	GTGACGATGAGAGAGAGCACG	21	5p	ttgattggatttgtGTGACGATGAGAGAGAGCACGcttgtcagcatccatgaaacgggcatgggtgtttacgggcgtgctccctctctttgtcatacagtcgatctg	..((((((..(((((((((((.(((((.((((((((((((.((((((((((.......)))))))))).)))))))))))).))))).)))))))))))))))))..
novel-m0460-3p	novel-m0460	Unigene0019562	456	673	+	218	-89.1	61.93	0.66	CGAGTCGTACGACGGGTCGCC	21	3p	actgcaagaaaggcgactcgtgcgagttcgctcatggagttttcgagtgctggctccacccggcccgttaccggactcagccgtgcaaggacggcacgagctgcaagaggagagtctgtttcttcgctcacacgccggagcagttaagggttttgcctcagcagagtccgagggggtccacctcggcCGAGTCGTACGACGGGTCGCCactcaggcag	.((((..((..((((((((((((((.((((....(((((((..........))))))).((((.......))))...(((((((((.......))))).))))...(((((((.....)))))))((((........)))).(((.(((......))).))).....((((((.......)))))).))))))))))))...))))))..))..))))
novel-m0469-5p	novel-m0469	Unigene0020128	1474	1790	+	317	-88	42.59	0.65	TTGTTGAGATATGGTATGGGT	21	5p	tttgagagacTTGTTGAGATATGGTATGGGTttgggtttcttaggaaaggtctccacactcgaggaagcacgaaatagagtgtgtgcactggttgaggagcttaaagatttttgtctactcattgagggtgagaacaacgaatatgtcagaatgcatgaccttgtacgcgatgttgctaaccggattgcattgagaaatcacatcttatcatcagtggtagatggaggtggccgtgaattgaaagaatggtcagataaggatttcttagaaaagtgcacaatcatctctttaccttgtggcaacaatgtctcgaggc	.....(((((((((((..(((.((((.(((..(((........(((......))).(((((................)))))((((((((..(((((((((((.....(((((((((((.((((((.(((((((.....((.....((..((((((...((..((..(((....)))..)).))..))))))..))..))...))))))).)))))))))))))))))(((((((...........)))))))....))).))))))))...)))))))).)))..))).)))).)))..)))))).))))).....
novel-m0470-5p	novel-m0470	Unigene0020144	1414	1584	+	171	-41.3	42.69	0.57	TGAAGAAGAAAGTTGGAGACT	21	5p	ctgttctggcTGAAGAAGAAAGTTGGAGACTgtttgaaaagatggcaggtgctgtggttaaggatgagcgtatacgagagaaagcaatcctggtatcgaacaagtgtggtggtttgccaattttaatcgtcgcagttgcaagtgctttaagaaagagtactttagatcagt	(((.((((((((..((..((((((((((((((((((....((((.((((((((....((..(............)..))...))))..)))).))))...)))).....)))))).))))))))..))....))))...(((((((((.....))))))))))))).))).
novel-m0471-5p	novel-m0471	Unigene0020145	448	595	+	148	-28.1	41.22	0.46	TTAGGATTGCACGCAGAGATC	21	5p	aatgttgctaTTAGGATTGCACGCAGAGATCaacacgttctcttaagaccgtctcatgaagaggagctcaaagaatggccaaataaggactttttaaaaaaatgcactatgatcgttgtggatcagtccaatatccccaagcttcctc	...(..((((((.((((((..(((((.(((((...((((((.((.((..(.(((.....))).)..)).)))))))).((......)).....................))))).)))))...))))))))).......)))..)...
novel-m0473-3p	novel-m0473	Unigene0020402	36	118	+	83	-19.9	43.37	0.55	TTGCCGCTTTTGATTGTCACT	21	3p	agatagcagcatacgaaacgtggcaatgaaagtagccaaaaaatgtggaggaTTGCCGCTTTTGATTGTCACTgttgcaagag	.(((((..(((..(((((.((((((((........(((.......)))...)))))))))))))..)))..))))).......
novel-m0475-5p	novel-m0475	Unigene0020644	20	200	-	181	-63.7	51.93	0.68	TTCCTCCCTCCTGCAACTCCA	21	5p	ctttttcttcTTCCTCCCTCCTGCAACTCCAtggccaaatccatggcagctgcgaagatcgagaggaaaactcatcgccgtggatttcaaagaattgggcttgactcagagaagcccagcgaactcaatggtgtgtggcggagccaccatgatgctcgtgagtcgggatgagagaaagaga	((((((((..(((((((.((.((((.((((((((......)))))).)).))))..))..).))))))..((((((.(((..............((((((((.........))))))))...(((((((.(((.(((((...)))))))).)).....)))))))))))))))))))))).
novel-m0476-5p	novel-m0476	Unigene0020883	1	52	-	52	-18.2	40.38	0.87	TAGCAGTGATGTGTCCTCATG	21	5p	atagatatgtTAGCAGTGATGTGTCCTCATGcatcatgaggcacgtttttga	.............(((.((((((.(((((((...))))))))))))).))).
novel-m0477-3p	novel-m0477	Unigene0020965	19	116	+	98	-29.4	60.2	0.5	CCCTGAATGTCGGATGCTCC	20	3p	cggatcttgaacctcggtagtgtcatcgtcagcggggtggactacgccgtcggcgtcgagaaatgagaCCCTGAATGTCGGATGCTCCtgtcgggacc	.((.((((((....(((.((((((..((.((.((((((...(((((((...)))))..)).......))))))..)).)))))))).)))))))))))
novel-m0482-5p	novel-m0482	Unigene0021537	160	221	-	62	-28.6	50	0.92	CGCGCTGCGAATTCGGGTACCA	22	5p	tCGCGCTGCGAATTCGGGTACCAtatttcattataatattggtctcggactcggggcgtgac	(((((((.(((.((((((.((((((((.......)))).)))))))))).))).))))))).
novel-m0483-5p	novel-m0483	Unigene0021538	798	859	-	62	-28.6	50	0.92	CGCGCTGCGAATTCGGGTACCA	22	5p	tCGCGCTGCGAATTCGGGTACCAtatttcattataatattggtctcggactcggggcgtgac	(((((((.(((.((((((.((((((((.......)))).)))))))))).))).))))))).
novel-m0486-3p	novel-m0486	Unigene0022807	387	503	+	117	-25.1	49.57	0.43	TCGGAAGAGTAGCGGGCGCACC	22	3p	gtaagcttgaagccaaaagaagaagaaacgggatacagagggtgtttggcacttgtggtggactagtgcattgtccaaggaagagTCGGAAGAGTAGCGGGCGCACCcttgagttta	.(((((((....((...............))......((((((((((.((((((....(.((((..(.(.........).)..)))).)..)))).)).)).)))))))))))))))
novel-m0489-5p	novel-m0489	Unigene0023511	131	225	+	95	-40.6	41.05	1.04	TATTGGCGCGCCTCAATTTGA	21	5p	ataatgaaggTATTGGCGCGCCTCAATTTGAagacatggctatgaagtagtcttagtcttgtgttttgattgagccgcgtcaatatctccttttg	.......(((((((((((((.(((((((.(((.(((.(((((.((.....)).))))).))).))).))))))).))))))))))))).......
novel-m0490-3p	novel-m0490	Unigene0023648	14	224	-	211	-45.6	40.28	0.54	TGGAAGGTCAGGATTGGGTTAAC	23	3p	ctagaattctaccactaaccaaatcccttttttcactacatgaataattgtatcatgttcttcctcacaaaagtagaacaaaaagttaagcccagtacgtttttcacataaagttgcgtggtcaacaacagacaggttttgagagggccccaatctacagcatccctttgatacggttTGGAAGGTCAGGATTGGGTTAACtggagttctg	.((((((((((....(((((.(((((..(((((((..........((((((((((((((((..((......)).)))))).........((((........(((((...(((.(((..((........))..))).))))))))))))....................)))))))))))))))))...))))).)))))..))))))))))
novel-m0492-5p	novel-m0492	Unigene0023786	1	218	+	218	-60	27.06	1.02	AATTTTTGTCACAAGTAGTACCT	23	5p	aacttcAATTTTTGTCACAAGTAGTACCTaaagtttttcatttttgtcacaagtagtacttaaagtttttaatatttatcataagtagtacccaaaatttctcattttaacctttattgtttgaacatgctccctaatatatgacaaaaatagtcttaggtatcacaagagatgaaattcaaaactttaggtattgcttgacacaaaaattgaagttc	(((((((((((((((..((((((((((((((((((((..((((((((((...(((.((((((((((.......))))....)))))).)))...........((((((((.(......).))))).)))............)))))))))).(((((..((...))..))))).......))))))))))))))))))))..))))))))))))))).
novel-m0494-3p	novel-m0494	Unigene0024233	225	397	+	173	-47.6	47.98	0.57	TGTGGACTTGGGGTTAATTGA	21	3p	acacacccagcaacggcctcaaggctcggcggtgctgggtgtgtcgattatttgcagattgggcatgaattggttaattgttaattatggtgatggtgaaaaagatgagggcgtgagggttgttcatggcagagaagggagaTGTGGACTTGGGGTTAATTGAttgggtgatt	...((((((((((.(((((((((..((.((((((((.(((.((.(((....))))).))).)))))...((.(((..((....(((((....)))))..))..))).))(.((((((.....)))))).)............))).)))))))))))..))).)))))))...
novel-m0496-3p	novel-m0496	Unigene0024932	1376	1467	-	92	-39.8	41.3	1.05	AGGAGCTCTTTTGGGGAGTT	20	3p	cactttcgttaactctccctcaagggcttctagcaatgctgaaaacaaacatatggcaagctAGGAGCTCTTTTGGGGAGTTaacaaaaatt	.......((((((((.(((..(((((((((((((..((((..............)))).)))))))))))))..))))))))))).......
novel-m0496-5p	novel-m0496	Unigene0024932	1376	1467	-	92	-39.8	41.3	1.05	CTCTCCCTCAAGGGCTTCTAG	21	5p	cactttcgttaaCTCTCCCTCAAGGGCTTCTAGcaatgctgaaaacaaacatatggcaagctaggagctcttttggggagttaacaaaaatt	.......((((((((.(((..(((((((((((((..((((..............)))).)))))))))))))..))))))))))).......
novel-m0497-3p	novel-m0497	Unigene0024932	1427	1601	-	175	-59.1	45.14	0.75	AACTCTCCCTCAAGGGCTTCTA	22	3p	tggcaagctcgaaggtcttgggggaagttaacaaagcgtgtcttgattcatattattgtacgccaattatgcattgctttgatgctcgctggtcatgacttgagctcataaatgtcgatcgaaaaactccagggcactttcgttAACTCTCCCTCAAGGGCTTCTAgcaatgctg	.((((.(((.((((.(((((((((((((((((.(((.((((((((...((((..((((.....))))))))((((....(((.(((((..(((....)))))))))))..))))...............))))))))))).))))))).)))))))))).)))).)))..)))).
novel-m0497-5p	novel-m0497	Unigene0024932	1427	1601	-	175	-59.1	45.14	0.75	GAAGGTCTTGGGGGAAGTTAA	21	5p	tggcaagctcGAAGGTCTTGGGGGAAGTTAAcaaagcgtgtcttgattcatattattgtacgccaattatgcattgctttgatgctcgctggtcatgacttgagctcataaatgtcgatcgaaaaactccagggcactttcgttaactctccctcaagggcttctagcaatgctg	.((((.(((.((((.(((((((((((((((((.(((.((((((((...((((..((((.....))))))))((((....(((.(((((..(((....)))))))))))..))))...............))))))))))).))))))).)))))))))).)))).)))..)))).
novel-m0500-3p	novel-m0500	Unigene0025830	46	158	+	113	-49.4	54.87	0.8	TGAGATGATGGAGCCGGAAGTC	22	3p	ttttccctccccctcaagggcttccgactctgccacctcttatgatgtgtgggcaacaccatacgccaaagTGAGATGATGGAGCCGGAAGTCactggggtgggtatggacaa	...(((..((((((((..((((((((.(((((.((.(((...((.(((((((......))))))).))....))).)).))))).))))))))..))))).)))...)))...
novel-m0500-5p	novel-m0500	Unigene0025830	46	158	+	113	-49.4	54.87	0.8	CTTCCGACTCTGCCACCTCTT	21	5p	ttttccctccccctcaagggCTTCCGACTCTGCCACCTCTTatgatgtgtgggcaacaccatacgccaaagtgagatgatggagccggaagtcactggggtgggtatggacaa	...(((..((((((((..((((((((.(((((.((.(((...((.(((((((......))))))).))....))).)).))))).))))))))..))))).)))...)))...
novel-m0501-3p	novel-m0501	Unigene0025872	30	166	+	137	-65.9	36.5	1.32	AACCAATGACTCATGAACCTT	21	3p	ttggtcttgttttcaaaggttcacgagtcattggttatttgtcctttaattcatgtgccatgtttacttctcatttgtcctcttggcatatgataaaaggacaagtAACCAATGACTCATGAACCTTacatatgcca	.((((..(((.....((((((((.(((((((((((((((((((((((...((((((((((.(...((.........))...).))))))))))..))))))))))))))))))))))).)))))))))))...))))
novel-m0502-5p	novel-m0502	Unigene0025883	210	301	-	92	-47.3	41.3	1.24	TTTGTTTGTTGTCACACCTGA	21	5p	gctgttcctaTTTGTTTGTTGTCACACCTGAagatcagtacaacctcgatagtattcgtcttaaggtgtgacaacaagcaaacaggaaagct	(((.(((((.(((((((((((((((((((.(((((.(((((..........))))).))))).))))))))))))))))))).)))))))).
novel-m0508-3p	novel-m0508	Unigene0026797	366	718	+	353	-121.9	56.37	0.61	TGTTGGTGGTGATGTCGAGTC	21	3p	ttcgacaagtactccgtcaacaccaccaacgacacatcaacccagagaaaacaacaattgtaccggagctccgatgagatcgataccgttacagagtcgccgtcaaagacattaaaacccggttcgaacaggtcgacgaccagcgcgtggatgaatgagttggacccacccacaagcacgggcactttcctccgagaaataacgccggaaactgcctgagccgcgagctcgcgaaactttgcgggagtaacctcgccgtcgagcgagtcgaactcgccgagcaaatggtgcgggacgccgagtcgctccggaacggggagctTGTTGGTGGTGATGTCGAGTCccttgtacac	....(((((.((((.(.((.((((((((((((....((..(((................((.(((((((..((((...))))...........((.(((.((((...............((((((((...(.((((((.(((((.(((......))).)))))............((.((((((.(((((..((........))..))))).)))))).)).((((((((((((....)))))))......))))))))))).)...)))))).))(((.((.....)).))))))).))).))))))))).)))))))..)))))))))))).)).)))))..)))))....
novel-m0509-3p	novel-m0509	Unigene0027015	9	276	+	268	-89.9	54.1	0.62	AATGAGAACTTGGCCCGGGAG	21	3p	accatcttaccatctaccccgagctgagtgtcctgcggcagagggaggtgctcttccaatgcaagcagaaggtaccgtccttgagttgcgtgtttgcctttatttatttttgttttgtacgttatcttgacgtgtgtgtcggtgatgcagctgccctacgaggagcaactcctggaccgtcgatactggaaggagctgcagactgccagccagggcatgttgagcgtccagactgccAATGAGAACTTGGCCCGGGAGaaggaggagg	.((.((((.((.(((..((((.(((((((.(((...(((((((((.(((((.((((...........))))))))).)))).(((((((.(.((((.....................(((((((...)))))))((((((...)))))).........)))).))))))))((((((..((((((((((..((((.......)).))..))))....))))))..)))))).)))))...).))))))))).))))))).))))))))
novel-m0510-3p	novel-m0510	Unigene0027490	76	187	+	112	-23.7	48.21	0.44	TCTCCCACAACCCTGACACCC	21	3p	aggtggaataggtatgatggatggatgagcatagcctagcgtttgatgtgcttgaccttatgccagcctttcttgcatgaaTCTCCCACAACCCTGACACCCttcttcacca	.((((...((((..((.(((..(((((((((((..(........).)))))))....((((((.((.....)).)))))))))).)))))..)))).))))...........
novel-m0514-3p	novel-m0514	Unigene0027917	1806	1984	+	179	-52.9	47.49	0.62	TCAAGAGCTCATCAGCTTGTCA	22	3p	gttccacatgaagggccgatgtgcgatctcttgtggtctgatcctgatgaccgctgtggctggggaatatctccacgtggtgctggttatacatttggacaggatatagctgctcagtttaatcatactaatggactcagcctgattTCAAGAGCTCATCAGCTTGTCAtggaaggata	..(((.(((((.((((.((((.((....(((((.((((..((((((((((((((..(.((((((((...)))))).)).).)).)))))).........))))))...((((...((((((..........))))))))))..)))).))))))).)))).)))).)))))...)))..
novel-m0515-3p	novel-m0515	Unigene0027921	164	265	+	102	-51.1	44.12	1.14	AGTCTCACGTTCCTCCGTGTT	21	3p	cgagcttcaatatggaggaacttgagacttgggaaatactcggattcttttgtctgtcgtcctattgttttccaAGTCTCACGTTCCTCCGTGTTgtgttga	(((....((((((((((((((.((((((((((((((((...((((.(........)..))))...)))))))))))))))).))))))))))))))..))).
novel-m0515-5p	novel-m0515	Unigene0027921	164	265	+	102	-51.1	44.12	1.14	TATGGAGGAACTTGAGACTTG	21	5p	cgagcttcaaTATGGAGGAACTTGAGACTTGggaaatactcggattcttttgtctgtcgtcctattgttttccaagtctcacgttcctccgtgttgtgttga	(((....((((((((((((((.((((((((((((((((...((((.(........)..))))...)))))))))))))))).))))))))))))))..))).
novel-m0516-3p	novel-m0516	Unigene0027921	98	356	-	259	-115.1	39.38	1.13	TGCCCTGTACTTGAAGATTTG	21	3p	agagtcgtaatcaaatcttcaagtacagggcagcgagaaagcgaggaaaaaaaaagactttctattgattcaatcatccaaaaatgatgaatcaacacaacacggaggaacgtgagacttggaaaacaataggacgacagacaaaagaatccgagtatttcccaagtctcaagttcctccatattgaagctcgatgaatcaatggaaagtagttttttacgatctcacTGCCCTGTACTTGAAGATTTGactgtgactc	.((((((((.(((((((((((((((((((((((.((((...((..((((((.....((((((((((((((((.(((((.......))))).......(((...((((((((.((((((((((.(((.....(((...............))).....))).)))))))))).))))))))...)))........))))))))))))))))..)))))).)).)))).))))))))))))))))))))))).))))))))
novel-m0516-5p	novel-m0516	Unigene0027921	98	356	-	259	-115.1	39.38	1.13	AATCTTCAAGTACAGGGCAGC	21	5p	agagtcgtaatcaAATCTTCAAGTACAGGGCAGCgagaaagcgaggaaaaaaaaagactttctattgattcaatcatccaaaaatgatgaatcaacacaacacggaggaacgtgagacttggaaaacaataggacgacagacaaaagaatccgagtatttcccaagtctcaagttcctccatattgaagctcgatgaatcaatggaaagtagttttttacgatctcactgccctgtacttgaagatttgactgtgactc	.((((((((.(((((((((((((((((((((((.((((...((..((((((.....((((((((((((((((.(((((.......))))).......(((...((((((((.((((((((((.(((.....(((...............))).....))).)))))))))).))))))))...)))........))))))))))))))))..)))))).)).)))).))))))))))))))))))))))).))))))))
novel-m0517-5p	novel-m0517	Unigene0027921	165	265	-	101	-34.1	43.56	0.78	GGAGGAACGTGAGACTTGGAA	21	5p	tcaacacaacacGGAGGAACGTGAGACTTGGAAaacaataggacgacagacaaaagaatccgagtatttcccaagtctcaagttcctccatattgaagctc	......(((...((((((((.((((((((((.(((.....(((...............))).....))).)))))))))).))))))))...)))......
novel-m0518-5p	novel-m0518	Unigene0028064	809	1086	+	278	-73	46.04	0.57	AGTTGGTCTGCGGAGCTTGTA	21	5p	gtagagatggAGTTGGTCTGCGGAGCTTGTAtggaattgtcgtctgggtttggctgtacaagaaataatactttgaatccttgaagcaagaggaagccataagcgtaagcttctcattactctgcacaacaaatgaggtcatcaaatgtgccgtatggatgccactaaactgcatgtgctcacatgtgcatacttctataatttcgttcattctctatgcaaaggcccataaacgaagccgccgcagctccgccgaagaacgacgccaacctctctct	..((((((((.((((.(((((((((((.((..((.....((((.(((((((((((...((((.........))))..(((((.......)))))))))).((((....)))).((..(((...(((((....(((....)))....))))).)))..))...........((((((((....))))))))..................(((.....)))....))))))...)))).....))))))))))))...))).)))).)))...)))))..
novel-m0519-3p	novel-m0519	Unigene0028252	916	1136	+	221	-72.5	51.13	0.64	TTCCGGTGCCGACCTCTCAGT	21	3p	caatgaagagattgatgtttgtcggagatgggatggatgcaaccattgtttccgggaacaaaaatgcccaagatggttctaccacttttcgctcggccacttttgctgtttccggtgacggcttcatagctcaggacatgacgttcgaaaacacggctggaccacaaaagcaccaagccgttgcactccgTTCCGGTGCCGACCTCTCAGTcttttaccgc	.....((((((((((.(...(((((...((((((((((((((.....(((.(((((((((((((.(((...((((((...))))....))....)))...))))..))))))))).)))((((....))))..((((.....)))).......(((((((..(......)..)).)))))))))).)))))))))...)))))..))))))))))).....
novel-m0523-5p	novel-m0523	Unigene0028803	121	251	+	131	-51	38.17	1.02	TTTGAATCATCATTTCAACC	20	5p	tcaatggctcTTTGAATCATCATTTCAACCgcatctatttgttccagacgtttatattgcttccgccatttgaaccgatggttgtggatgcaaaaattgtggttgaaatgctgattcaaagatgtattgag	((((((..(((((((((((.(((((((((((((....(((((((((((.((.......)).)).((((((......))))))..)))).)))))...))))))))))))).)))))))))))..)))))).
novel-m0524-5p	novel-m0524	Unigene0028869	201	286	-	86	-22.4	45.35	0.57	CAATTGGTTGTTCCGTTCTGCT	22	5p	aatgagaatcCAATTGGTTGTTCCGTTCTGCTggcgttagctatcaatcaatggaacatgccgttgccgtcaacttttttctccgg	...(((((..((((.((((((((((((.((.((((....)))).))...))))))))).)))))))............)))))...
novel-m0527-3p	novel-m0527	Unigene0029396	227	364	+	138	-42.9	36.96	0.84	TCAGAGAGACTATTGGGGAAG	21	3p	tgccgaaacaaattcttcttcttcttcttagtttccatgattaactagctttgttgtaactttctagttaacttgtaatgtttaattaggtaccagcactgcccataTCAGAGAGACTATTGGGGAAGaagaagaggc	.(((.........((((((((((((((.(((((((..((((......((..(((((......((((((((((.......).)))))))))...)))))..))....))))..)))))))..)))))))))))))))))
novel-m0529-5p	novel-m0529	Unigene0029494	53	131	-	79	-28.1	49.37	0.72	TAGAGAGTCGGGCCTTAAGCC	21	5p	cccatttgttTAGAGAGTCGGGCCTTAAGCCcatgtgtttagtgttgggccttaagcccatttgtctagtgagttgggc	((((.....(((((.((..((((.(((((((((............)))).)))))))))..)).))))).....)))).
novel-m0531-5p	novel-m0531	Unigene0029753	1	99	-	99	-36.4	35.35	1.04	TTATGGTGCGGAGTTTTGATC	21	5p	ccttacttttTTATGGTGCGGAGTTTTGATCtcagccgttggaaccgtttaaaatgatctgatttaaaagctgaaatcaaaactctgtagcataaaaag	......(((((((((.((((((((((((((.(((((..(((((...(((......)))....)))))..))))).)))))))))))))).)))))))))
novel-m0532-5p	novel-m0532	Unigene0029884	698	873	+	176	-46.8	53.41	0.5	GGTAGACTGGTTGGGTGGTGG	21	5p	agattgacatGGTAGACTGGTTGGGTGGTGGtggagttttagggctaatcagggttgttggtgaggaagtgggcagggatggaagtgtgggatttggtttggtgcagatcagaagtagtgcagcggagagctttggtgcaggtacctatccggcaacggtggctattgtcggctcg	.((((((((((((..(((((((((((((((.(...((.((((((((..((...(((((((.(...((..((.((..((((.(((........))).)))).)).))..))...).))..))))).)).)))))))).)).).)))).)))))))..)))).)))).)))))).)).
novel-m0535-3p	novel-m0535	Unigene0030246	132	285	-	154	-27.9	38.96	0.46	TTTGAGTAGAGTTGACTCCCT	21	3p	taggaaggcaattgagtataactcaatctcaaagcgggtaagatgtggccaccatcttctttttctctctctaattcccatatcttagaatctcttactaatttccactcacgttcatcagacTTTGAGTAGAGTTGACTCCCTaaagttctca	..((((.......((((.((((((...(((((((....((((((((((.............................))))))))))(((............))).................)))))))..)))))))))).......))))..
novel-m0538-3p	novel-m0538	Unigene0030334	55	148	-	94	-20.9	43.62	0.51	CCACGCTGAACCAATACATAT	21	3p	ttcattcccagtagtgagttggagctttagtgtattgagggcttcatccacatcaccccatttCCACGCTGAACCAATACATATttggaatctc	...(((((.((((.((.(((((...((((((((..((.(((..............))))).....))))))))))))).)))))).)))))...
novel-m0539-3p	novel-m0539	Unigene0030630	235	320	-	86	-19.1	40.7	0.55	TTGGGAATTCCTATGCTCGAC	21	3p	tcttctccttgtcgtgagcatgagtttggaattgcatctttgaagctcgctgtaaTTGGGAATTCCTATGCTCGACaaatctattt	........(((((..((((((((((((..(((((((.(..........).)))))))..))))))..)))))))))))........
novel-m0541-5p	novel-m0541	Unigene0030665	85	245	+	161	-52.3	47.83	0.68	GTTCACTTGGAGCTTTGGCAACC	23	5p	cctatttcggGTTCACTTGGAGCTTTGGCAACCaccgtaggaggtgtgatgtacatgcactcatttcaagggggtgcaacacttctcagtttgggcctcatatttatcctatataccatgttcgtatggtggcgcgatgttctacgtgaatccacgttgga	((......((((((((.((((((..(.((..((((((((.((((((((.(((....)))...........(((((.(((.(((....)))))).)))))............))))))....)).)))))))).)).).)))))).)))))))).....)).
novel-m0544-5p	novel-m0544	Unigene0030744	489	813	-	325	-85.8	42.77	0.62	CTTGGATTTGGCATGCCTTTTT	22	5p	tcttatgataCTTGGATTTGGCATGCCTTTTTtggtcttccaggatctctcaatgacattaatgttcttggaagttcaccgctgtttgacgaagtctgccaaggtcttgctcctagagtaaaatatcatgtaggtaatacgcaatatggccaatgctattacttagtcgacggcatctaccctaaatggggtgcttttgttcaagcaataagaaacccgagatcacctgagacagagcattttacaaagatgcaggaggcataccgaaaagatgtggaaagagcatttggtattctccaagcgcgttttgcaattatcagggggc	((((((....(((((((..(((((.((.(((..((((((((((((.(................).)))))))))......((((((.(((.((((..((...((((((((.((((.(...........).))))......))))...))))...))....)))).)))))))))....)))..))).)).)))))...)))))))..))))))..(((.......(((((......(((........((((((.(((((.(((((((....((((.......))))))))))))))))....))))))))).....)))))))).
novel-m0545-5p	novel-m0545	Unigene0030825	104	186	-	83	-39.7	72.29	0.66	GTGGAGCCCGTGCCCGAGCGCA	22	5p	atggcccgtgGTGGAGCCCGTGCCCGAGCGCAggttcgcttgtgttgcggtgcacggacccgcggtgacctgatcggcgcccg	..(((((((.((((.(.(((((((((((((((((....)))))))).))).)))))).))))).).........))).)))..
novel-m0546-3p	novel-m0546	Unigene0030925	21	134	+	114	-46.1	41.23	0.98	CACGGTGTTCTGTGTATAAGG	21	3p	gagggtttcattccatttgcttatacatagaaacaaccgtggagaaaaaaagcgtgcgacgattgtaaatctcCACGGTGTTCTGTGTATAAGGagatgtactggatccgtata	.(.((.((((...(((((.(((((((((((((.((.(((((((((.......(((...)))........)))))))))))))))))))))))).)))))...)))).)).)...
novel-m0546-5p	novel-m0546	Unigene0030925	21	134	+	114	-46.1	41.23	0.98	TTATACATAGAAACAACCGTGGA	23	5p	gagggtttcattccatttgcTTATACATAGAAACAACCGTGGAgaaaaaaagcgtgcgacgattgtaaatctccacggtgttctgtgtataaggagatgtactggatccgtata	.(.((.((((...(((((.(((((((((((((.((.(((((((((.......(((...)))........)))))))))))))))))))))))).)))))...)))).)).)...
novel-m0547-3p	novel-m0547	Unigene0030926	21	134	+	114	-46.1	42.98	0.94	CACGGTGTTCTGTGTATAAGG	21	3p	gagggtttcattccatttgcttatacatagaaacaaccgtggagaaaaaaagcgtgcgacgattgtaaatctcCACGGTGTTCTGTGTATAAGGagatgtactggatccgtacg	.(.((.((((...(((((.(((((((((((((.((.(((((((((.......(((...)))........)))))))))))))))))))))))).)))))...)))).)).)...
novel-m0547-5p	novel-m0547	Unigene0030926	21	134	+	114	-46.1	42.98	0.94	TTATACATAGAAACAACCGTGGA	23	5p	gagggtttcattccatttgcTTATACATAGAAACAACCGTGGAgaaaaaaagcgtgcgacgattgtaaatctccacggtgttctgtgtataaggagatgtactggatccgtacg	.(.((.((((...(((((.(((((((((((((.((.(((((((((.......(((...)))........)))))))))))))))))))))))).)))))...)))).)).)...
novel-m0548-5p	novel-m0548	Unigene0030993	5	135	-	131	-42.4	59.54	0.54	GTTAGGGTTGGAATCGGGGT	20	5p	tagggttaggGTTAGGGTTGGAATCGGGGTtggaattgggggtttgagcggaggaagggcagtcacgtgaccagtggcccggtcgcccacacttgaagcacccggttgcggcgggcttctccatttctctt	.((((....((..(((((((.((((((((((..((.((.((((..((.(((..........(((((.......)))))))).)))))).)).))..))).))))))).))))...)))..))....)))).
novel-m0549-3p	novel-m0549	Unigene0031108	21	246	-	226	-71.3	53.1	0.59	AGAGAAAGGGCAAAACAGAGAA	22	3p	acatcgagtggcttctgttttcgtttcctccgggctgatccatcagcggctccggcgtccgcttccctcgccgagagcatctctcctcgttgatcgcctcttcgaggcggctctggcgtggatgtggctgcggttgtggttgaggaacaagagagagagagctatcgaaaaatagaggagaagaggaagaagaaAGAGAAAGGGCAAAACAGAGAAggaaaaaaaa	............((((((((((.((((((((((((((.........)))).))))..(((.((((((((..(((.(((.(((((((((.(((....((((..(...((((((.((((.........)))).)))))).)..))))..)))))).))))))))).))).......)))).)))).))).......)).)))).))..))))))))............
novel-m0550-3p	novel-m0550	Unigene0031316	703	815	-	113	-44.9	39.82	1	TTCCTACACCTCCCATTCCGTG	22	3p	tggcaggaagctatggaatggggttttaggaaagaaacaactcctaccagtatttttcaaaatattggaaagatcagttctTTCCTACACCTCCCATTCCGTGatttcctact	.((.((((((.((((((((((((...((((((((((.....((...(((((((((....)))))))))...))....))))))))))....)))))))))))).)))))).))
novel-m0550-5p	novel-m0550	Unigene0031316	703	815	-	113	-44.9	39.82	1	TGGAATGGGGTTTTAGGAAAG	21	5p	tggcaggaagctaTGGAATGGGGTTTTAGGAAAGaaacaactcctaccagtatttttcaaaatattggaaagatcagttctttcctacacctcccattccgtgatttcctact	.((.((((((.((((((((((((...((((((((((.....((...(((((((((....)))))))))...))....))))))))))....)))))))))))).)))))).))
novel-m0556-3p	novel-m0556	Unigene0031499	144	270	+	127	-48.7	43.31	0.89	TGTGAATGATGCGGGAGACAAAT	23	3p	ggtggcagtaggatttcaattagctgccgactcattcatccaaatactgggttatttgatcgatcaggacacacccagtaaatgTGTGAATGATGCGGGAGACAAATtgaatcttaagcctcctgta	((.(((..(((((((.(((((.(((.(((..((((((((.((..((((((((..(((((....)))))....))))))))..)).))))))))..))).)).).)))))))))))).))).))....
novel-m0556-5p	novel-m0556	Unigene0031499	144	270	+	127	-48.7	43.31	0.89	TAGCTGCCGACTCATTCATCCA	22	5p	ggtggcagtaggatttcaatTAGCTGCCGACTCATTCATCCAaatactgggttatttgatcgatcaggacacacccagtaaatgtgtgaatgatgcgggagacaaattgaatcttaagcctcctgta	((.(((..(((((((.(((((.(((.(((..((((((((.((..((((((((..(((((....)))))....))))))))..)).))))))))..))).)).).)))))))))))).))).))....
novel-m0557-3p	novel-m0557	Unigene0031559	319	449	-	131	-21.5	34.35	0.48	TGCCGATGATGATGTTAAATA	21	3p	cggttgttgatttagccatgaatgttggttttgggtctattagcttgctagtttacttttatttctgttttgattctattttgtcttcaagttttgccgaTGCCGATGATGATGTTAAATAtactttgcag	..((.((..(((((((.((.(.(((((((.((((.......((((((..((............((......))...........)).))))))...)))).))))))).).)))))))))..))...))..
novel-m0558-5p	novel-m0558	Unigene0031661	537	612	-	76	-41.4	48.68	1.12	GTCTCTGAGAACACAAGGTGG	21	5p	ctgaaggagtGTCTCTGAGAACACAAGGTGGtgttggcttcttattcaccttgtgttctcacgacacccctttgga	(((((((.(((((..((((((((((((((((..............)))))))))))))))).))))).))))))).
novel-m0560-3p	novel-m0560	Unigene0031907	162	254	-	93	-49.3	30.11	1.76	TCATTCTCCACTGTTGGATTT	21	3p	ccgttggatttaaatccaacagtggagaatgataactttttgtttaaatatttctttttctaTCATTCTCCACTGTTGGATTTaaattcaacg	.(((((((((((((((((((((((((((((((((..........................)))))))))))))))))))))))))))))))))
novel-m0561-3p	novel-m0561	Unigene0031964	444	588	-	145	-55.9	33.79	1.14	TTAGTAGGCGAATGAATATT	20	3p	ctacgtactacaatattcattcgcctgcaaatttctagctaagggataattaatctggtttgttgatcatgatcgtgggggcttcagtctcttttttaaattaaactaatgttaaTTAGTAGGCGAATGAATATTgtagtacgta	.(((((((((((((((((((((((((((.(((...((((...((..(((((.((((((((....))))).)))...((((((....))))))......)))))..))...))))))).)))))))))))))))))))))))))))
novel-m0562-3p	novel-m0562	Unigene0032050	269	462	-	194	-79.6	56.7	0.72	AGGAGGAGAGTGATGAAGATA	21	3p	cagagctcctactctcctatcactccttcctcagcagtcttccaggtgattattggtggaggtggtggtgccttcattggaggcggaggtgccacagcagctccagcaggtggtgcagcggcagctgcagaggctccccctgctgaggagaagaaggaagagaAGGAGGAGAGTGATGAAGATAtgggattctc	.((((.(((((.(((..((((((((..(((((.....((((((.............(((((.(((((((((((((.........)))))))))))..)).)))))(((((.((((((((....))))))......)).)))))............))))))....))))))))))))).)))..))))))))).
novel-m0568-5p	novel-m0568	Unigene0032492	9	105	+	97	-53.9	45.36	1.23	GAATGTCGTCTGGTTCGAAAT	21	5p	cagttgagggGAATGTCGTCTGGTTCGAAATctttctgtgagcttaaacatgatctgtcaggatgatttcggaccaggcttcattcccctcaaacta	...((((((((((((..(((((((((((((((.(((((..((.(((....))).))..))))).)))))))))))))))..))))))))))))....
novel-m0571-5p	novel-m0571	Unigene0032607	247	342	+	96	-46.4	57.29	0.84	CAATTGCGCGCGCTCTCCTGA	21	5p	caaggctttgCAATTGCGCGCGCTCTCCTGAatttctagccaccaccacagaagttggggcagagtttggagagcggcgctattgcactgcgggga	(...((..((((((.((((.((((((((.(((((.((.(((.(((.(......).))))))))))))))))))))))))).))))))..))...).
novel-m0572-5p	novel-m0572	Unigene0032664	113	215	-	103	-25.9	51.46	0.49	ATGTGTTCGGGCCGCGATGGAA	22	5p	ccggtggttaATGTGTTCGGGCCGCGATGGAAtggtattctgggggtgaactttcctgcatcgattgttttcacgggagggtttgatccattacaagactggc	(((((...(((((.(.(((((((.(..(((((........((.(((........))).))........)))))..)...))))))).))))))....))))).
novel-m0574-5p	novel-m0574	Unigene0032695	449	652	+	204	-62.9	51.96	0.59	CACCCTTGAAGTTGTTGATGA	21	5p	ttgtgcttgaCACCCTTGAAGTTGTTGATGAcaccgagcttcttgctcaaatgagaattccagtggttctttacttggttgtcggttcttcccggaacccgtccggcgatcagagaccacctgtttccgaggaggttatggaggcgaatgatgagatcgttttcttcctcagagaagtcgccgcgcttcacggtggggctcaga	(((.((((..((((..((((((.((.(.((((...((((.....))))..............(((((.(((....((((((((((((((....)))))).....))))))))))))))))...((((.(((((((.....(((((((.........)))))))))))))).)))).))))).)))))))).)))))))).))).
novel-m0575-5p	novel-m0575	Unigene0032695	264	361	-	98	-38.1	55.1	0.71	CAGCCGCCACTATCCAATAAT	21	5p	gctacaacagCAGCCGCCACTATCCAATAATggttgcgatgatgaagcagcggcggcagctggccatggaagtgatggtggtggtgttgggtttagtg	((((...(((((.((((((((((((....((((((((.........))).((((....)))))))))....).))))))))))))))))....)))).
novel-m0579-3p	novel-m0579	Unigene0032941	27	144	+	118	-48.1	44.07	0.93	ATCATGCTATCCCTTCGGATT	21	3p	actagaggaggcatccaaagggatcgcattgatcctaagctagctagcaaatccttcttgttcatatcgatccctatatggttttggATCATGCTATCCCTTCGGATTtctcctttgg	.((((((((((.((((.(((((((.((((.(((((.((((((..(((...(((...............)))..)))..)))))).))))))))).))))))).)))).))))))))))
novel-m0585-5p	novel-m0585	Unigene0033434	202	341	+	140	-32.3	45	0.51	CACCCTGTTTCATTATCCTCA	21	5p	acaaccaaaaCACCCTGTTTCATTATCCTCAgcactacctactcctactgggaaaggcaagtccaccttcattagacaagaacccaaatgcctggaaatttcttctacatgtggggatcggaacgggaatgtgaggtttt	..((((...(((.((((((((...(((((((......((((.......)))).((((........))))(((((((..((((.(((......)))....)))))))).)))))))))).))))))))..)))..))))..
novel-m0588-3p	novel-m0588	Unigene0033579	1808	1947	+	140	-38.4	45	0.61	ATTCCCTTGGACTGATGCAGC	21	3p	cttgatttcctgctcttgtacatagtttgtgggaagatgagggtgttggtaattgtcttcatttgcaacgtgccagcacaggtgatggagcaggtaaagagatcagatcATTCCCTTGGACTGATGCAGCtgaagtcaaa	.((((((((..(((...(((..((((((..((((((((...(((.((..((.(((.(((((((....((.((......)).)))))))))))).))..)).)))..))).)))))..)))))).)))))).)))))))).
novel-m0590-5p	novel-m0590	Unigene0033630	159	260	-	102	-35.8	27.45	1.28	AAGAGGGAATTGGAACAAGA	20	5p	ctgattgaacAAGAGGGAATTGGAACAAGAaaggtttttttttttttttaataaaaaaaaaagctctttgttggttcaattcccttctctatttcaatttgt	..(((((((..(((((((((((((.(((.((((((((((((((((.......)))))))))))).)))).))).))))))))))...)))..)))))))...
novel-m0591-3p	novel-m0591	Unigene0033900	155	238	+	84	-41.8	44.05	1.13	TGACGGCTGAGATCAAAACT	20	3p	gtatggtgccgaattttgatctcagccgtcagaaccgtttaaaatgatctgatcTGACGGCTGAGATCAAAACTctgtggcata	.((((.(((.((.((((((((((((((((((((...(((......)))....)))))))))))))))))))).)).))).))))
novel-m0596-3p	novel-m0596	Unigene0034264	63	211	+	149	-31.7	42.95	0.5	GACAGAGAGAAGGGATAGGG	20	3p	gtaagccccaccgttctgtctctcgctctctctcagtgttctagattctctcaagctaacgcttcagcagttacagccccaaaaccccaatatattttttcttcaattttttaatttgaGACAGAGAGAAGGGATAGGGtggaattctg	.......(((((...(((((((((.((((.((((((......(((((.....((((....))))..((.......))...........................)))))......)))))).)))).).))))))))))))).......
novel-m0597-5p	novel-m0597	Unigene0034310	657	733	-	77	-26.7	51.95	0.67	TCCATGACCACCGATACTGCG	21	5p	tgacgtctcgTCCATGACCACCGATACTGCGgttgcaattactggcgcagatggtttggttgtggaggacaatgcta	...(((.((.(((((((((((((...(((((.(.(......).).))))).))))..))))))))).))..)))...
novel-m0598-3p	novel-m0598	Unigene0034324	166	378	+	213	-83.8	41.31	0.95	AGGTGCAGGTGCAAGTGCAGG	21	3p	tatgctagtttatctgcatttgcacctgcacttgaacccagttttcatttcttcctctgcttcctttaaacaagccaaagccttcaaagctaaaatataagcttggaagaatgctagaggctaatagtacgtaccaggaaaaagaaaaaggaaaaggggaagagaaggaacaggtaagggagAGGTGCAGGTGCAAGTGCAGGtaaatgtcat	.(((...((((((((((((((((((((((((((...(((...((((.(((((((((((..(((((((.....((((..(((((((.(((((........))))).))))...)))...))))....((....))............))))))).))))))))))).)))).......)))..))))))))))))))))))))))))))..)))
novel-m0599-3p	novel-m0599	Unigene0034342	322	423	+	102	-23.8	38.24	0.61	TGCTATGATGAGGTTAAGCACT	22	3p	cacacactgaggctcagatttcatttagttttcgtctttttctgtttataaatcgatattgggatgtggtTGCTATGATGAGGTTAAGCACTtggacgtgtt	.((((.((((((((..(((((((((((((...((((((..((.(((....))).))....)))))).....)))).))))))))).))).)))))..)))).
novel-m0600-3p	novel-m0600	Unigene0034413	1246	1485	-	240	-58.3	33.33	0.73	AGGCCTATGATGATTTGAAGA	21	3p	tattggcattttctagtctttgttaggttttgttcgctaattgtagttgtaatcaataattagattaaattctataccaaataaccattgacttcacatgtacaccaaaggcaggtttggtgtgagtgatttatagaaagttgtaattgtacaactatgaatcacacaaaggttttagtagttcagtgctgatagtctcttgtttgaggAGGCCTATGATGATTTGAAGAtttgcctaca	....(((((((((.((((.((((.(((((((..........(((((...(((((........)))))....)))))......((((.(((..........(((((((((......))))))))).(((((((((....(((((((....)))))))))))))))).))).))))((((((......))))))....(((......)))))))))))))).)))).)))))..))))....
novel-m0601-3p	novel-m0601	Unigene0034482	158	264	-	107	-35.2	54.21	0.61	TTGGTGGTTCCGGCGGTTTTC	21	3p	ttggaagcgcgaagcaagccttggtcgccattagagcaactggtgacgggtggcggcgaatctaagtatagaagctTTGGTGGTTCCGGCGGTTTTCgcggtgtttt	.....(.(((((((...(((..((..(((((((((((..(((.....((((........)))).....)))..))))))))))).)))))...))))))).).....
novel-m0603-5p	novel-m0603	Unigene0034600	122	381	-	260	-68.6	45.38	0.58	CATTGGGCTAAGAACAGGAACA	22	5p	ggcaaagccaCATTGGGCTAAGAACAGGAACAtggcattcttgaatgtgcagagcaagtactccaagtttaacaagttcgtgggtgtgaaaagacagttggaccctcagaacatgttctcaagtgaatggtctgatgagattgtgtttggaaaggagagtgcaaagagtgatgggtgtggtttggagggtctgtgcatttgttccgaagacaggcattgtagcccgggaaaagggtatttttgtaaacctggcattgttt	(((((.((((((((((((((...((.((((((((((((........)))).(((......))).............(((..((((.(((........))).))))...)))))))))))...))...))))))))))...((((.(((((((....(((((((.(((.(..(.((......)).)..).))).))))))).))))))).))))(((.....((((.......)))).....))).....)))).))))).
novel-m0612-3p	novel-m0612	Unigene0034950	59	131	+	73	-19.3	43.84	0.6	TACTAAAGTTGGGTCGGGGTC	21	3p	aagtcacatgggcttggatttgacggagttattaacggtatgTACTAAAGTTGGGTCGGGGTCcaaatgttag	....((..(((((((.((((((((..((((((.......))).)))...)))))))).)))))))..))....
novel-m0614-5p	novel-m0614	Unigene0034999	307	561	+	255	-117.8	63.14	0.73	GATTTGGTCGGGGCCGGTGGCGC	23	5p	tccggccatgGATTTGGTCGGGGCCGGTGGCGCtgagttcctggggtggtgggcttccagatccatggggcttcaccggctagtttggccggaatttgaaaacccaagccgagcaaccaatctcgccgccgtcgctacttttggaccaaaacccggactattccggtggcaataggccctaaggccggtcgggtatggaagagggggagggggcgagtcggacgtgaccgaccttgaggccggaggtggccggac	(((((((((...(((((((((((.((((.(((((((.......((.((.(.((((..........((((..(((((((((((...)))))))....))))..)))))))).).)).))...((((((.((.((.((.(((((...(((..((((((......((((((((.....))).....))))))))))).)))))))))).)).)))))))))))).))).)))).))))..))))))).))))))))).
novel-m0616-3p	novel-m0616	Unigene0035311	657	773	-	117	-54.4	49.57	0.94	TTTGCATGACCTAGGAGCTGT	21	3p	ggagtagagatggtgtacactgctcctaattcatggatacctctgggttgcgcaggatagagagactctactgcgcagcttaagggTTTGCATGACCTAGGAGCTGTggtttctttc	.(((.((((((......(((.(((((((..(((((.(.((((.((((((((((((..(((((...))))))))))))))))).)))).).)))))..))))))).))))))))))))
novel-m0618-3p	novel-m0618	Unigene0035374	262	340	+	79	-28.9	48.1	0.76	CACCAAGGCGACGATCTGTAAC	22	3p	tatcagatgagcccatgtcagattagcttgttggtgaggtaaaggctCACCAAGGCGACGATCTGTAACtggtctgaga	..((((((.((....(..((((((..(.(.((((((((.......)))))))).).)..))))))..))).))))))..
novel-m0621-3p	novel-m0621	Unigene0035565	668	800	-	133	-49.4	40.6	0.91	GTTCGAGAAAGCTGTGAAAAA	21	3p	cctccttgtgattttccacagctttcttgaactgtgcagtgtttgggaactaggaagagattaacttccatgcaattccaatatatagcgagtacaagaacaGTTCGAGAAAGCTGTGAAAAAtaacaggcag	.((.(((((.(((((.(((((((((((((((((((((.((((((((((.(..(((((.......)))))..)...)))))).)))).))..........))))))))))))))))))).))))).))))).))
novel-m0626-5p	novel-m0626	Unigene0035749	776	946	-	171	-54.5	54.39	0.59	CGCTCGGGAGCTCGGACTCGC	21	5p	ttcacgtcggCGCTCGGGAGCTCGGACTCGCccttcatcgtcgcgcacaagaaggcctccctcaacaggctcaagtccggcgcggagcgcgtttctgtctctattgatatctacaatcaaggatcttcaactgcatatgatgtgagtttgagtgatgagagctggcctcaa	.....((((((.((((...((((((((((((...(((((.((((((.......(((((........)))))........)))))).).(((((...((((...(((((.......)))))))))....))).))..)))).))))))))))))..)))).)))))).....
novel-m0630-3p	novel-m0630	Unigene0035883	1244	1341	-	98	-43.8	42.86	1.04	GATCATGTGGTAGTTTCACC	20	3p	cacaggtaatagttgaagctgccagcatgatctcaacctctctcgatcagttttctgagagaagatcaGATCATGTGGTAGTTTCACCtgttgtttgt	.(((((((((((.(((((((((((.((((((((...(.((((((((.......)).)))))).)...))))))))))))))))))).)))))))))))
novel-m0631-3p	novel-m0631	Unigene0035925	25	296	-	272	-63.1	40.07	0.58	TGCACCGAAGAATCTCCCAT	20	3p	aatgacgacatgggaccttgtttggttatgaactacaaagacaaaacaaaaaagagcaccggtaacattagtggtggaaagaacaattctgtgcaaggctctcgttttactcctctccagatacatgatagtgaaatggatggcacttggtctggggatcttgaaacaatgaaatgaagaatattgctgccaacgaagttactgtccccatacaactatactcatatctttctatatgtttgTGCACCGAAGAATCTCCCATgtttgtgact	..(.(((((((((((..((.(((((((((((((.......................(((((.((....)).)))))(((((((((....))).(((((((.((((((((((..((...........)).))))))))))..))).))))((.((((((((((..............)))).....(((........))).....)))))).)).............)))))).....))))))).)))))).))..))))))).)))).)..
novel-m0636-5p	novel-m0636	Unigene0036123	222	307	+	86	-19.6	40.7	0.56	TTTTGACTCGTGGTTACTTGGTT	23	5p	gttagggctcTTTTGACTCGTGGTTACTTGGTTcgagtcaccattcaaaatcaagaggattatgaagacatgaagaagctaatgag	.(((.((((((((((.(((((((((.(((((((.((((....))))..)))))))..))))))).)).)).)))).))))..))).
novel-m0644-5p	novel-m0644	Unigene0036769	1714	1804	+	91	-38.8	62.64	0.68	TCGAGCGAGTTGGGCTTGGGCT	22	5p	gtatcggatcTCGAGCGAGTTGGGCTTGGGCTtggggttctggttgccgttgccggagccggagccggatttcgctgcagcttttggagcc	((.(((((.((..((((((((.(((((.(((((.((....(((...)))...)).))))).))))).)).))))))..))..))))).)).
novel-m0645-5p	novel-m0645	Unigene0036828	175	310	-	136	-44.2	50	0.65	CCGGTTGGTATGGTTGGCATC	21	5p	cctttacgcgCCGGTTGGTATGGTTGGCATCaagaacttttggggaaaacaattgcaagttgaatattgtgcgaaggtttctccatcttgctgatacaggaagccaggccaagccgtactcgctgtgcttgcaggc	(((.((.((((.(((.((((((((((((............((((((((.(..((((((((.....))).)))))..))))))))).(((.(((...))).)))....))).))))))))).))))))).)).))).
novel-m0647-3p	novel-m0647	Unigene0037013	733	959	+	227	-97.7	66.08	0.65	TCTGGCAGAGAGCTCTGTGGTTT	23	3p	ggctcaggtgagagcggcggattcgatggacggcgatagacgagcacgggctcggtggcggcacggcagtagcagcgaggctgtcgacggcagagcacgggctctgggctgcatcgcggggtgcgatcgacggtggctttggcgacagcggcgtcgtgggctgctttgcaaggcggcaggtgctacggtggtgtTCTGGCAGAGAGCTCTGTGGTTTtggaatgggt	.(((((..(.(((((.((((((((..((..(((((.....(((((....)))))....))((((.((.((((((.(...((((((....((((((((...((((((((((((.((((.(((.((.(((...))).))))).))))..))))).))).))))))))))))..)))))).).)))))).)).)))).))).))..))).))))).))))).)..)))))
novel-m0652-3p	novel-m0652	Unigene0037155	1	125	+	125	-25.4	36.8	0.55	CTTGGGACGATTCTTCAAATT	21	3p	tggatcagttcggaatcgctcatgatgcttacactctaaatattatcattaattgctactgtcatttgaaacaagttgggttgagtttatatgtCTTGGGACGATTCTTCAAATTgggtcttcga	.(((((((((.(((((((((((.((((((((.((.((((......(((..(((.((....)).))))))......)))))))))))......))).)))).)))))))...)))).)))))....
novel-m0656-3p	novel-m0656	Unigene0037263	912	1161	+	250	-56	44.4	0.5	TATTGATTGATGAGGGTGATT	21	3p	cggcgattccgtggtgctgattctatggtttaatggcagcagtgctgattatggttggtggtttgatgaatgggttttggaattgggctgctgtgatgaaggaagagttatgattgttgttggtgatttttggtttgcagggaagaaaataagggagaaacagaaggggattgtgctttggccgtgaggtctgtgaactgaatggattaggatggtggcTATTGATTGATGAGGGTGATTtggaattgtc	.((((((((((...((((..(((.((.(.((((((((.((.((.((((((....(((((.....(((..(((((((((....(((..((.((.((.((((..(((((((((.(.......).)))))))))..)))))).)).))....)))....))))).((((.(.....).))))..))))...))).....)))))...)))))).)).)).)))))))).).)))))))))...))))))))))
novel-m0661-3p	novel-m0661	Unigene0037465	639	757	-	119	-50.7	44.54	0.96	GGCATACTGCCAACTGAGCTCT	22	3p	aagagtttcttacagagtttattggcattctgtccacctccttccagtctctagatctctgtgtgtatttgaagatatgtggaggtgGGCATACTGCCAACTGAGCTCTgttggtctct	.((((...((.((((((((((((((((...(((((((((((.....((((.((((((.......).))))).))))....)))))))))))...)))))).)))))))))).)).))))
novel-m0663-3p	novel-m0663	Unigene0037610	70	200	-	131	-60.9	54.2	0.86	TATTTCTCAGCCCGTCCCGTC	21	3p	acggaatcgggacgggatgggatgggacgggatgatttttcaaaattggtcatcccgtaccgtcttgaattttttttcgcggggtgggatagggatggtgTATTTCTCAGCCCGTCCCGTCctgcgcccac	..((...((((((((((((((.(((((((((((((((..........))))))))))(((((((((........((((((...))))))..)))))))))....))))).))))))))))))))...))..
novel-m0664-5p	novel-m0664	Unigene0037636	43	283	-	241	-51.3	50.62	0.42	TAGTGATTTTGGTTTGATTG	20	5p	gtgaagtgggTAGTGATTTTGGTTTGATTGtaggttgcagcagagccatggtggatttggtacggtggttaggtgaagaccgtgaggttgtgaaggaagggattagataagggattgcataagcggtgatggtgagaaggaaggaaaccatggtgatatagtgatggtgcacgggttgaatagggaggggaaaagtggtggtggtttggtgtcgcgagggtggccggcaagaagcttggct	.....((..((.((((((((.((((((((.(...(((((((..((((((.(((.......))).)))))).(((....))).....))))))).....).))))))))..))))))))))..))(((.(.(((......(..((..(((.(.(((((((...(((.(..(((.(.((...............)).).))).).)))..))))))).).)))..))..).....)))).)))
novel-m0665-3p	novel-m0665	Unigene0037720	932	1057	+	126	-68.8	42.06	1.3	TTTTATCCCAAACATCATCTGA	22	3p	cagggaatcgagatatgctcagatggtgttgggataaaatgaaactgcccagccgcagttggtccctgatgttgtgtagtatcaTTTTATCCCAAACATCATCTGAgcatatctcaattttgtatc	.(.(((((.(((((((((((((((((((((((((((((((((.(((((.((((..(((.......)))..)))).))))).)))))))))))).))))))))))))))))))))).))))).)...
novel-m0665-5p	novel-m0665	Unigene0037720	932	1057	+	126	-68.8	42.06	1.3	AGATGGTGTTGGGATAAAATG	21	5p	cagggaatcgagatatgctcAGATGGTGTTGGGATAAAATGaaactgcccagccgcagttggtccctgatgttgtgtagtatcattttatcccaaacatcatctgagcatatctcaattttgtatc	.(.(((((.(((((((((((((((((((((((((((((((((.(((((.((((..(((.......)))..)))).))))).)))))))))))).))))))))))))))))))))).))))).)...
novel-m0666-3p	novel-m0666	Unigene0037720	918	1069	-	152	-69.4	41.45	1.1	CATATCTCGATTCCCTGTCCC	21	3p	aagtcatctcaggatacaaaattgagatatgctcagatgatgtttgggataaaatgatactacacaacatcagggaccaactgcggctgggcagtttcattttatcccaacaccatctgagCATATCTCGATTCCCTGTCCCaaaatgacat	..(((((....(((((...((((((((((((((((((((.((((.((((((((((((.(((.(.((.(..(((.......)))..).)).).))).)))))))))))))))).))))))))))))))))))))...)))))....)))))..
novel-m0667-5p	novel-m0667	Unigene0037739	22	194	-	173	-44	41.04	0.62	AGAAGTGCCAGCACCTGGGAA	21	5p	gaaaaaataaAGAAGTGCCAGCACCTGGGAAttgagggtgtgctaaggacaaccttcgaaggactagatcatctacagaaaacagtacttctagatattgcatgtttctttagaggaatgaaaaaggactatgcaacagaaattctggaggcttgcggcttctttcccataag	........((((((((((.(((..((((((.((((((((((.(...).)).))))))))....(((((.....(((........)))..)))))...(((((((.((((((...........)))))).)))))))......))))))..))).)).))))))))........
novel-m0668-3p	novel-m0668	Unigene0037751	98	245	+	148	-63.5	50	0.86	TGCACTGCCTCTTCCCTGGCTTT	23	3p	agggggagaaaaatgaaaatgacggaattgaaagaggctgataaataagacagggacgaggcagagcatggatggagttcccaacaggaaaatcgagctgttgtggctccactcaTGCACTGCCTCTTCCCTGGCTTTggctcctctc	.(((((((..............(((..((....))..)))......(((.((((((.(((((((.((((((.(((((((..((((((..........)))))).))))))).)))))).))))))).)))))).)))...))))))).
novel-m0669-5p	novel-m0669	Unigene0038036	769	1004	+	236	-61.1	46.19	0.56	TGTGATCTCACTTGTCAAACTTC	23	5p	cagaaagccaTGTGATCTCACTTGTCAAACTTCtggagttcatagggttgtcagattagaagggagacggctcatggagaaagtgtgtgttgcaacaatgtgagggctctgtttgatgagctcccaactccacacctagttgtcgaaatcactccttttcctgctggttctcttacagaaaaggattacaccaaagccgagaaattagagagggtgctcagatctggtccttctgt	(((((.((((...((((((((((.((.((.((((.(.(((....((((.(((.......((((((..((((....((((((((((....(((((((..(((((((((((........))))).....)).))))....)))).)))...))))..)))))).))))..)))))).........))).)).))..)))).)))).)).))..)))))...)))))))))..))))).
novel-m0670-5p	novel-m0670	Unigene0038148	491	673	+	183	-41.2	43.72	0.52	GTGGTGTGGTGTGGTTTGGTAG	22	5p	ttatttgtgtGTGGTGTGGTGTGGTTTGGTAGacggtgtatgatcacgacacatttagcaaggacgacaaaatgggagatgcagagattggtatcataccgtatattgaggcactgaagatgaactatgaacaagtcccgagcggcacgattatcacaagaatacaaccatgcaggcaaaact	....(((((((((((((.((((.((((((..(((..(((....(((.....(((((....((..(..(((.((((..(((((........)))))...))))...)))..)..))..))))).....)))))).))))))))).)))).).)))))))....)))))((.....)).......
novel-m0673-3p	novel-m0673	Unigene0038250	162	332	-	171	-76.77	42.69	1.05	TCACAGGAACAGGTGGCATGACC	23	3p	taaatgcaacggtcaggccacgtggccactgtgaccagccacagtgattggccactgtagaataaaataataattacgaaataaaatattgaatgaacaaatgataaaatattcagtgtggccaatcactgtggccagTCACAGGAACAGGTGGCATGACCgtcccttaca	........(((((((.(((((.((..(.(((((((..((((((((((((((((((....(((((.............................................)))))...))))))))))))))))))..))))))))..)).))))).)))))))........
novel-m0674-5p	novel-m0674	Unigene0038251	14	187	+	174	-62.8	52.87	0.68	AGACGAGTGAGGACGGTATTCAT	23	5p	ctttttgtggAGACGAGTGAGGACGGTATTCATagaataagtctcggctaactacgtgccagcagccgcggtaagacgtaggaggcgagcgttatccggattcactgggcgtaaagcgcgtgcaggcggttcggtaagttgggtatgaaatctcctggcttaactaggagaggt	((((((.(((....((((.((((.(((.((((((..((((..((((.((..(((((((((.((....)))))...)))))).)).))))..))))(((((((..(((.((((.....)))).)))..))))))).........))))))))))))).))))..))).)))))).
novel-m0676-5p	novel-m0676	Unigene0038305	64	146	-	83	-31	59.04	0.63	CGTCGTAGGCGATGGACATCCGG	23	5p	gaggacgacaCGTCGTAGGCGATGGACATCCGGttgatattccggaaccaccggagatcgtttgcaccgcaaggtgtcgcctg	.(((.((((((.(.((.(((((..((..((((((.(...........).))))))..))..)))).).)).).))))))))).
novel-m0686-5p	novel-m0686	Unigene0038741	2226	2434	+	209	-55.7	40.19	0.66	TTTTCCGGCCACTGTTTTCGC	21	5p	tattttcttaTTTTCCGGCCACTGTTTTCGCtttttcggttttttttatttctctctctctcctccccccaactcttttgctttctctgcaagtctgagggtatatatatatagagagagaagaagaggccaagaggcaaagtggggtggtttcaattcaattcaatgcaaaggaaaggttacgatatgtggaaggggaatggaaattc	...(((((.(((((((..((((((((...(((((((((((((((((...((((((((((.............(((.(((((.......)))))...))).............))))))))))))))))))).....(((...((((.(((.......))).)))).)))...))))))))...)))).))))..))))))))))))...
novel-m0688-5p	novel-m0688	Unigene0038750	225	322	-	98	-35.2	39.8	0.9	AGTGGCGTTCTGGGAAAGAAA	21	5p	gaagttgtggAGTGGCGTTCTGGGAAAGAAAcccacaattatttcaaaataatttggaaaaatgtgttctttccgagtccagccattccttgaattcc	(((.....((((((((...((.((((((((...((((.((.(((((((....))))))).)))))))))))))).))....)))))))).....))).
novel-m0689-3p	novel-m0689	Unigene0038750	303	494	-	192	-63	43.23	0.76	AGGAGTGGCAGGAAGTTGTGG	21	3p	tcccgtcacctctcattctattaacttcctcaagatttctccctttcccattcgatttgtctttactaaacggattcatcaatacaaagttagctgccttgaaaaaaaaggtctgaagttgatgttaggagagataacagaacggagttagggggaaagggAGGAGTGGCAGGAAGTTGTGGagtggcgttc	...((((((.......(((((.((((((((....(((((((((((((((((((..((((((((..((((.......(((((((......((((..(((((.......))))))))).)))))))))))..)))))....)))..))))....)))))))))))))))...)))))))))))))))))))...
novel-m0698-3p	novel-m0698	Unigene0039375	114	191	-	78	-20.9	42.31	0.63	TTGTAAGGATACACTAGTTGG	21	3p	gggtgtaaggctaacgtagttgtctacagcaccatcattgatagtctTTGTAAGGATACACTAGTTGGtgttgcaatg	...(((((.((((((.(((((((((((((.((.(((...))).))..))))..))))).)))))))))).)))))...
novel-m0703-3p	novel-m0703	Unigene0039519	9	240	+	232	-53.7	43.97	0.53	CACCGGATTTTGGATACCTGAGC	23	3p	cgtttttccaaccccctttctcgttcgccgggtttttaaagctccggtgaccttttttaactccaaaattccactcctcctgtctttcatggaggtttggtgcgtgagaaccgaacttgtacaagccttatagtactcttcaaaaccatcttctaaactaacttttcagtatatctccggcggaacttgacgttgctctCACCGGATTTTGGATACCTGAGCtggaaaaaat	..((((((((................(((((((.(((((((.((((((((..........(((.......(((..(((((((.....)).)))))..))).....)))....(((...((((..........))))..)))...............(((........))).......(((((........)))))...))))))))))))))).))))).))))))))))..
novel-m0710-3p	novel-m0710	Unigene0039691	1100	1252	-	153	-51.6	35.95	0.94	TGTCATCAACATGGATATAAAG	22	3p	ttgtccaatctttaagcacttcatatcctcgttgatgataggaatgagcagtaacaatagatctgtaaagttcatatatcaaagggtctttatgattcatggcacgattccTGTCATCAACATGGATATAAAGttctgggttggacataaact	.((((((((((...((.((((.((((((..((((((((((((((((.((..........((.((....)).))..........(((((.....)))))...)).).)))))))))))))))..)))))).)))).))))))))))))......
novel-m0710-5p	novel-m0710	Unigene0039691	1100	1252	-	153	-51.6	35.95	0.94	TCATATCCTCGTTGATGATAGG	22	5p	ttgtccaatctttaagcactTCATATCCTCGTTGATGATAGGaatgagcagtaacaatagatctgtaaagttcatatatcaaagggtctttatgattcatggcacgattcctgtcatcaacatggatataaagttctgggttggacataaact	.((((((((((...((.((((.((((((..((((((((((((((((.((..........((.((....)).))..........(((((.....)))))...)).).)))))))))))))))..)))))).)))).))))))))))))......
novel-m0715-5p	novel-m0715	Unigene0040074	543	675	+	133	-28.9	39.1	0.56	GACTTTTGAGCTTGACTATGA	21	5p	aaaaggtagaGACTTTTGAGCTTGACTATGAtggaaaacgggaccgctggaatggatatgatgcatcatcctattcccttgtcattgagagatatgaatcaagagatgaagctcgaaggaaattcttaaaaga	.......((((.(((((((((((.(((.((((......((((((....((((((((((((...))).)))).)))))...))).)))..........))))..)).).)))))))))))...)))).......
novel-m0722-5p	novel-m0722	Unigene0040272	402	657	-	256	-82.3	52.34	0.61	TTCCTCAGCTGCCTTGGTATC	21	5p	gctcagcccgTTCCTCAGCTGCCTTGGTATCctcgatgagttgttgtctcaatgcgtaatcgcggtctgcttgatctgcaaatctttgtatttgtgcacgcatgagagctgcttcatcaagcttcccttttttcttagctgccttttgtgctttttgacccggggggcgtgcatgcaatacggcatttcttgggaccgtctcatccggtggtgttgcgtcatcttccaagtcgaccgttgggggaggacgtgagct	(((((...(.(((((((((((.(((((.......(((((((.((..(((((.(((((...(((((..(((..(((......)))...))).))))).)))))))))))).)).)))))..(((((((.........(((..........))).........)))))))(((.(((((((((.((......(((((...)))))....)).))))))))))))...))))).))...))))))))).)...))))).
novel-m0723-3p	novel-m0723	Unigene0040288	596	911	+	316	-95.4	47.78	0.63	AGATGACAGGAGTGAATTTAA	21	3p	cgattatccgggagtttttccggttcatttgggatagaattcttgtttgttccgttgggaagaccagaatccggtaccgaagattgacaagtggcgggtcttcctcgccgccgccggaggccatagagggggttttgccgacgacgagtagttgtgatgtttatgagagttcggatgcggatttggtgagggtgaagatcagcctgttgggtgattgccagattgggaaaacaagctttatgatcaaatacgttggggatgagcaggaagaacaaacatgtttggAGATGACAGGAGTGAATTTAAtggataaaac	...(((((((.((((((((((.((.(((((.(((((...((((((((((((((..(((.....)))(..((((((...............((((((((.....)))))))).))))))..)(((((((...(((((.((((((((.....))))(.((.(((((..(((((((....))))))).))))).)).).(((((.((....)).)))))......)))).)))))...))))))).............)))))))))))))).........)))))..))))))).)))).))))))..)))))))...
novel-m0727-3p	novel-m0727	Unigene0040480	1201	1346	+	146	-62.2	47.95	0.89	GTGCCTTAGGCACCTGGTGCC	21	3p	aattctgtaaggcaccaggtgccttaggcacctagctgtcttaagcacatgtcactgaccatgtcactaaccaaaagcaccatgtcactgatcatgtcactgaaaaactgaaaagGTGCCTTAGGCACCTGGTGCCctgaagacgt	...(((....((((((((((((((.((((((((.(((......)))((((((((.((((.(((...((.......))...))))))).))).)))))................)))))))).))))))))))))))....)))...
novel-m0729-5p	novel-m0729	Unigene0040581	1586	1840	-	255	-66	40.39	0.64	TTGGAGCCTGAGGATTTGCTT	21	5p	tcaaagaaagTTGGAGCCTGAGGATTTGCTTcaccaaatctgtcaaaagcaggtgattgcatgtttggattttgagtcagtgcagcatttaaatttactggaaattgtgtctgtgtctcattagagatgctgttgctatgtaaaggtggaagttgctggggttgatacccaaaagggaatgatgcaggtaccacagaatctaattggtaaagggcattttgtaaagctccttgagattgaaggatttcctttgac	((((((..(((((((..(((.((((((((.(((((...(((((.....)))))(((((.((...........)))))))..(((((.((((..((((((((.(((.((((((.((......)).)))))).))).))).)))))..)))).)))))..((((....)))).....))..))).)))))).)).)))..)))))))....((((((..........)).))))((((((....)))))))))))).
novel-m0734-5p	novel-m0734	Unigene0040746	134	351	+	218	-41.4	33.94	0.56	ATTCTCGGAATCCGCAAGAACCT	23	5p	acttttcggaATTCTCGGAATCCGCAAGAACCTccaaaattacacattttagtgcagatttatcattttcttcgtattttccctgttcacacgaaaatacatattaaatataacaaatagctttcggaaaagtctaatccaagttaataaagacgttttgtgtacgtattttacgtacacatcaggaatgcctcttgttcattccagaatcaacaagc	..........(((((.(((((..((((((.............(((......))).(((..........)))..((((((((..((....)).)))))))).................((((((..(((.........))))))))).......(((((((((((((((...))))))))))....)))))..))))))..))))))))))........
novel-m0735-5p	novel-m0735	Unigene0040797	1	104	+	104	-30.6	51.92	0.57	AGCGAGGACGAAAGCTCACCCCT	23	5p	AGCGAGGACGAAAGCTCACCCCTacaatagctttggatgcaggtactgtgcactggaaacgggacaacgagggaccgaactgggtgcgcatatttgttctcatt	...(((((((((.((.(((((..........(((((.((((.......)))))))))..(((..(......)..)))....))))).))...)))))))))...
novel-m0740-5p	novel-m0740	Unigene0041117	329	424	+	96	-27.4	52.08	0.55	CTTCCTTCAGGTCGTGCAGGCT	22	5p	tggtggtgtgCTTCCTTCAGGTCGTGCAGGCTcaacagttgtggacctcaccaggctagaagattcttagatccggaaggtaagcatccaatccga	((((((.(((((((((((.((((....(((.((..((((..(((......))).))).)..)).)))..))))..))))).)))))))))..))).
novel-m0741-3p	novel-m0741	Unigene0041200	281	387	+	107	-43.8	40.19	1.02	TTCCCATTCCTCCCATGCCAGA	22	3p	cttgaggaagtttctgtcatgggatgtttggcaagaaacaaccaaacaagttgtttgcttgttttatcaatttctTTCCCATTCCTCCCATGCCAGAgatttcccaa	.(((.(((((((((((.(((((((.(..(((.((((((.....((((((((.....))))))))......))))))..)))..).))))))).))))))))))))))
novel-m0741-5p	novel-m0741	Unigene0041200	281	387	+	107	-43.8	40.19	1.02	TGTCATGGGATGTTTGGCAAG	21	5p	cttgaggaagtttcTGTCATGGGATGTTTGGCAAGaaacaaccaaacaagttgtttgcttgttttatcaatttctttcccattcctcccatgccagagatttcccaa	.(((.(((((((((((.(((((((.(..(((.((((((.....((((((((.....))))))))......))))))..)))..).))))))).))))))))))))))
novel-m0742-3p	novel-m0742	Unigene0041200	485	588	+	104	-49.5	50	0.95	TTTCCAATACCGCCCATGCCTC	22	3p	gaggaggtggcaagtagtggggtttgggggtatctggaaaggaagggaattggagtctttccTTTCCAATACCGCCCATGCCTCtcattttccagctatttctc	..(((((((((((((.(.(((((.(((((((((.(((((((((((((........)))))))))))))))))).)))).))))).)))))....))))))))).
novel-m0742-5p	novel-m0742	Unigene0041200	485	588	+	104	-49.5	50	0.95	GGTTTGGGGGTATCTGGAAAGG	22	5p	gaggaggtggcaagtagtggGGTTTGGGGGTATCTGGAAAGGaagggaattggagtctttcctttccaataccgcccatgcctctcattttccagctatttctc	..(((((((((((((.(.(((((.(((((((((.(((((((((((((........)))))))))))))))))).)))).))))).)))))....))))))))).
novel-m0743-5p	novel-m0743	Unigene0041220	1942	2046	+	105	-58.6	69.52	0.8	CGGCGGAGCGTGGGGCTCACGC	22	5p	gcaggtgggaCGGCGGAGCGTGGGGCTCACGCgccgccgcttgtggcggcgcgtggcggcgcgtccggcttccgttggagaggtactttgacctattaacctgca	((((((.(((.(.((((.((((..((.(((((((((((......)))))))))))))..)))))))).).)))(((((((.....)))))))......)))))).
novel-m0744-3p	novel-m0744	Unigene0041266	52	297	+	246	-43.6	37.8	0.47	CATTATCCGAGGGTTTATCAA	21	3p	actgttcttattgaaggtctgtggaaagctggaaaaattgatactgcaagaaatctcttctctggtttatcatcaaaaggtgtgcaacctaatgtatggacatataatgtaatgatcagtggactttgtaatagaggcctattagttgaagcagaaaagttgattagagaaatgggggggaaaggctgttctccagataattgcacctataacacCATTATCCGAGGGTTTATCAAtaacaaaggg	.((....(((((((((((((.((((.((.(((............(((((...((((.((((((((((..((((((..((((.....))))..)).))))........(((...(((.(((((.((((......)))).))))).)))...)))........)))))))))).....((((((......))))))))))..))))).........))))).)))).)))))).)))))))....)).
novel-m0753-3p	novel-m0753	Unigene0041620	1179	1496	+	318	-96.4	48.43	0.63	CATCACCTCCCCCTTCCTTGA	21	3p	tggtgaagtgttgggtgttggacggtgaggtgaagtcgtgaggtagttgtgggtttgtgggttttgtggttaaactgcttgcacaagcttctcttaagaagcagaagaagagtgtagcaggtgatgatgctgtggtggacagcagctggaaaggaatgcgatggtcgacggcgtctccgacaaacagactgcaagaatcaaaagggaagaaaaatgaacaagccaaaatggctttcggtgaataaagaaaaaagagcatttttgctcaccccgctgatcaagggtgaCATCACCTCCCCCTTCCTTGAcacgtgtccc	.((....((((((((.(..((..((.(((((((.((((...(((..((((((((((((.((.......((((..(((((.((((...((((((((...))).)))))....))))))))).))))((((((((.(......(((.((.....))..)))......).)))))))).)).))))))...))))))..)))...............((((..(((((...)))))))))................(((((....)))))..(((.........))))))).)))))))))))..)))))))))....)).
novel-m0755-5p	novel-m0755	Unigene0041790	1378	1610	-	233	-77.9	48.07	0.7	TCACCCACCCACGACTCTGTC	21	5p	ctcgttcctcTCACCCACCCACGACTCTGTCcccttcttcttctgcaacttttattcttctctctttacttcagtaccgtgtaattaattggattggtagaggctcaagctaattcacaaagcaacacagaaggcaagactagaagtgcacgaagaatccaggagatgggggcaaagttgggggcggtgtagaaaactggcgtcaaagttcacggtggctttgaggagagagg	(((.(((((((((((..(((.(((((.(((((((.((((((((((((.((((((.((((((.(((.............((((.......(((((((((..........))))))))).......))))))).)).)))).)))))))))).))))).......))).))))))).))))))))..)))).))).........((((((((......)))))))))))).))).
novel-m0756-5p	novel-m0756	Unigene0041860	134	218	+	85	-24.7	50.59	0.57	TCGGGGGCCCAATTTGGATTG	21	5p	tttggatattTCGGGGGCCCAATTTGGATTGggcttgagcaattgggcattgatttgggcttgggccttgatgggggtacatagc	......((((((.(((((((((((((((((((((((((....)))))).)))))))))).))))))))...).))))))......
novel-m0757-3p	novel-m0757	Unigene0041890	1415	1501	+	87	-18.8	36.78	0.59	ATCCTTTTTGTGAACTCAATT	21	3p	atgcttggaatgagtttggcaagagtgatgattcaattagatgtgtgaaaagggaaATCCTTTTTGTGAACTCAATTgtttgaggca	.(((((.(((((((((..(((((((.(((..(((..(((......)))....))).))).))))))).))))))....))).)))))
novel-m0764-5p	novel-m0764	Unigene0042173	1264	1374	+	111	-32.9	53.15	0.56	AAGGCGAGGGCGTGGGATGAC	21	5p	tgctcaagacAAGGCGAGGGCGTGGGATGACtggaaagacgataatcctcggggtgctggcaataagaagctcaccccttgtggataaaagtctgctactggctcttggtc	............(.(((((((((((.(.((((............((((..((((((..(((........)))))))))....))))...))))).))))..))))))).).
novel-m0765-5p	novel-m0765	Unigene0042191	1286	1368	-	83	-30.1	55.42	0.65	CAAGTGTGGGATGTCGGCGCTC	22	5p	tcatcgccgtCAAGTGTGGGATGTCGGCGCTCtggaacaaatggggtgctagggttccgatcactgtgctttgggtcgatgat	((((((((((..((((((((((.(.(((((((((.......))))))))).).))))))..))))..))....)).)))))).
novel-m0767-5p	novel-m0767	Unigene0042378	769	1066	-	298	-91.4	46.64	0.66	GCTCGGACTTTTCCCCTGAATC	22	5p	ttggaagaccGCTCGGACTTTTCCCCTGAATCtggaattcaagattacccggtatccccagaaatcaaatcagatcctagaactcctgtccaaagttctggatatgatttctcaactccctttaaaaacaaatcagaggccagcacttcttatgctctatcaaatggacatgctggccaacagggatcagcaagtatgtggtggtcaccctcaaagagtggtggtgaacaagatgataaggggaggagttcaccagtggagggtgttgttcagcctggtgctctgataactcttccac	.((((((((((((.(((((((((((((..((((....((((.((((.(..((....))..).))))((((((.((((.((((((.........)))))))))).))))))......(((((................((((((((..(((...............)))..))))))))...)))))(((.((......)).)))((((((((...))).)))))))))..))))....)))))))))))))...)))))(((.((.....)).)))..............))))))).
novel-m0770-5p	novel-m0770	Unigene0042489	2509	2691	-	183	-32.1	31.69	0.55	ATCGATGATGAGAAAAATACT	21	5p	gttttatcaaATCGATGATGAGAAAAATACTgcaacaatatgatatggagatgcgctatctccaatttccatgattccttgtatttaagtctctgatgatttgcttctgttttcttcaccttctctaatttgcttcaaaaaaaatttggaaaagttttttctcaaaattagttttgtgtggcg	.......((((((.((.(.((((.((((((........((((...((((((((...)))))))).....)))).......))))))...))))).))))))))..........((.(((.....(((((((.......(((((((((....)))))))))....)))))))....))).))..
novel-m0773-5p	novel-m0773	Unigene0042704	1026	1190	+	165	-30.9	33.33	0.56	GGGACTAAATTGGAATTAGCCT	22	5p	taatagaaatGGGACTAAATTGGAATTAGCCTtggaattttgattttgatttttggtgggaggcaagttggaaagttcttaattagatgatagtttaatagcatggaccattggatggatcatgcagtactttgttgttttttttttttggtctgatggatcatg	........((.((((((((..((((.((((...((((((((...((((.(((((....)))))))))....))))))))..(((((((....))))))).((((((.((((...)))).))))))........)))).))))....)))))))).))........
novel-m0774-5p	novel-m0774	Unigene0042862	1603	1701	-	99	-43	48.48	0.9	TTCACCCGACTCTGAGCTGCC	21	5p	gaaagaaggaTTCACCCGACTCTGAGCTGCCaagtttttgactggtatcggtcattacttctaagatcttggcagctcggagctgagaatccctggaca	.......((((((...((.(((((((((((((((((((((((((....))))))........)))).))))))))))))))).)).)))))).......
novel-m0775-3p	novel-m0775	Unigene0042883	1022	1169	-	148	-46.2	44.59	0.7	AACTCGCCTGTGGCTCATGCAG	22	3p	gcaagaaactgtgtgacaaagggtgggagtgtaaggggtggtctgcttattgttgtaaccagaccatttctgattattttcagtcgtaccaatttgagaaccttttctctaagcgcAACTCGCCTGTGGCTCATGCAGtggatttttg	.((((((((((((((((...(((((((.((((.((((((((((((.((((....)))).))))))))))))((((......))))..........(((((....)))))...))))..)))))))...).)))))))))...))))))
novel-m0782-3p	novel-m0782	Unigene0043083	902	1006	+	105	-63.8	47.62	1.28	TGGAGGTCCTGAGGAAGAAAA	21	3p	ggtccatgtgccttcttcctcaggaacctccaccttaaatattccagtgggtaatcgcacttcagtgtttaaggTGGAGGTCCTGAGGAAGAAAAcacaaggttc	...((.((((..(((((((((((((.(((((((((((((((((..((((.(....).))))..))))))))))))))))))))))))))))))..)))).))...
novel-m0783-5p	novel-m0783	Unigene0043219	127	454	+	328	-131	50	0.8	TTCTTCCTCTCTCCTGCAACT	21	5p	attctctttcTTCTTCCTCTCTCCTGCAACTtctgggttcttcaagaggggtgagcaagcttttggttctgggttctttaagttcatggagcagagagagagagctggaagagtgagaaaatggatctccgaatcctctctcctcgattcgccgaaatatgagcatcatggtggcaccgccacgcatcactgtgttcgctgggcttctctgagtcaagcccaattctccgatatgcatggcgacgagcttcgcagccggcataggggtggccatggagttgcaggggagaggaagaagaaaaaaagaagcaaaaaaaagagagagaag	.((((((((((((((((((((((((((((((((..((((......((((((.(((((..(((((((((((...((((((..((((...))))..)))))))))))))))))..))......(((....)))....))).))))))..............(((((((.((((((((...))))).)))....))))))).(((((((.........)))))))...((((..(((((.((((..(((...)))..))))))))))))).))))..))))))))))))))))))))))))).....................))))))).
novel-m0784-5p	novel-m0784	Unigene0043254	63	168	-	106	-31	52.83	0.55	CAACCGAAGGCAGAGGACGCC	21	5p	ttgaaacggaCAACCGAAGGCAGAGGACGCCtttgaagcatttcatcgaacacgttcaaggcatgctcaagattagtgactctggcctttgggggtggtgggtccc	..((..((.((..((((((((((((..(((.(((((.((((.((...(((....)))..)).)))))))))....))).)))).))))))))..))..))..))..
novel-m0785-5p	novel-m0785	Unigene0043284	779	1090	+	312	-80.7	41.99	0.62	CAATCAGGATTGCTTAGTCATT	22	5p	aaaagggtatCAATCAGGATTGCTTAGTCATTtgggaggaatttgggtgccaagaagatatgatcttttgtggagtatttgatgggcatggacagtggggccacctagttagcaaaagggtcaggcaatctatgccttcttctttgttgtgcaattggcaagaaactctcagtttaacatcacttgacctgaactttggagtggagatggatcgaaatctccatcgattcgatacatggaagcaatcctttctaaaaacgtatgctagcattgaccaggagcttaagcattctcccaaaattgattcctatc	...((((.((((((..(((.(((((((.(.(((((..((.......(((((....((((((..((......)).))))))....)))))......((((....))))((((((((((((((.(((((.....))))).(((((.(((..((.((((((.......((((.((((((.((.....))...))))))..))))(((((((........)))))))))))))))..))).)))))..)))))))...........))))))).))..))))).).)))))))...)))....))))))))))...
novel-m0786-5p	novel-m0786	Unigene0043366	16	100	+	85	-19	40	0.56	TTGGGGAGAATACAAGATGCT	21	5p	cttttgcaaaTTGGGGAGAATACAAGATGCTcaaaagttggtctcacagatgaaagcttcttgccatcttctagattctcaaacc	..((((..((((.((((((...(((((.(((......((.((((...)))).))))).)))))...)))))).))))..))))..
novel-m0787-3p	novel-m0787	Unigene0043385	9	104	+	96	-31.5	39.58	0.83	TTCATTACCTTCTATCCTTCA	21	3p	attgcgagagcagagagtaaagcatagacggcgatgaaagttatactactcgattTTCATTACCTTCTATCCTTCAttcttgctctttcattctcc	..((.(((((((.(((((.(((.(((((.((.((((((((((.........)))))))))).)).))))).))).)))))))))))).))......
novel-m0787-5p	novel-m0787	Unigene0043385	9	104	+	96	-31.5	39.58	0.83	AGCATAGACGGCGATGAAAG	20	5p	attgcgagagcagagagtaaAGCATAGACGGCGATGAAAGttatactactcgattttcattaccttctatccttcattcttgctctttcattctcc	..((.(((((((.(((((.(((.(((((.((.((((((((((.........)))))))))).)).))))).))).)))))))))))).))......
novel-m0788-5p	novel-m0788	Unigene0043503	200	391	-	192	-43.9	41.15	0.56	TTGGGTCGTTGCGATTACGGGT	22	5p	caacttgcaaTTGGGTCGTTGCGATTACGGGTtgcttcttccttccttccttctcatctcagttgagtgattatttgggaaaggttaatggcgtgtttgacctaaattctaaattcacaaacctaaacctacctttgaaatttgtcgtgatgccaaaagctggtccttgtaatggcccatatacgtacatac	...........(((((((((((((..((.((((.......(((((((......(((.(((....))))))......))).))))....((((((...((((..((.(((...........................))).)).))))..))))))..)))).))..))))))))))))).............
novel-m0789-5p	novel-m0789	Unigene0043504	200	391	-	192	-43.9	41.15	0.56	TTGGGTCGTTGCGATTACGGGT	22	5p	caacttgcaaTTGGGTCGTTGCGATTACGGGTtgcttcttccttccttccttctcatctcagttgagtgattatttgggaaaggttaatggcgtgtttgacctaaattctaaattcacaaacctaaacctacctttgaaatttgtcgtgatgccaaaagctggtccttgtaatggcccatatacgtacatac	...........(((((((((((((..((.((((.......(((((((......(((.(((....))))))......))).))))....((((((...((((..((.(((...........................))).)).))))..))))))..)))).))..))))))))))))).............
novel-m0790-3p	novel-m0790	Unigene0043567	14	85	+	72	-25.3	48.61	0.72	GCCTTGATTTGGGCTTGGGCC	21	3p	aatatttcgggggccaattcagattgggtttgtgcaattggGCCTTGATTTGGGCTTGGGCCttgatggtgt	.(((((((((((.(((((((((((((((((((......)))))).))))))))).)))).)))))).)))))
novel-m0791-3p	novel-m0791	Unigene0043570	14	85	+	72	-25.3	48.61	0.72	GCCTTGATTTGGGCTTGGGCC	21	3p	aatatttcgggggccaattcagattgggtttgtgcaattggGCCTTGATTTGGGCTTGGGCCttgatggtgt	.(((((((((((.(((((((((((((((((((......)))))).))))))))).)))).)))))).)))))
novel-m0792-5p	novel-m0792	Unigene0043579	37	363	+	327	-96.21	50.46	0.58	TTCCAGTTTTGCCCCCATGTC	21	5p	tctcttgcttTTCCAGTTTTGCCCCCATGTCttagtcagctccctttggacagtttggtcctttctcctttttgcttgattttccatgtttgcccttatgaatttcagctctcttttgcctcattcccgtgtagtttcttcatcctgtttgcttctttcatttttctcctttcttcttgacattaattgcagcagcttgtggattgaagcggcgcggcaagggcggctcggcgtaaggatcgacggcggatttggtgcagggatgccggcgaatttggtgcagggatgccggcagagatgcgggcagagcacgggctgggcaatctt	....((((((.(((.(((((((((.(((.(((..(((.(((((((..((((......))))......................(((.(((((((((((((......(((.(.((((((((........((((.((((((((((.(((((.((....................................)))))))...)))))..))))).)))))))))))).))))...))))))).....(((((..((((...))))..))))))))))).)))...))))).)).)))))).))).)))))))))..)))..))))))....
novel-m0793-5p	novel-m0793	Unigene0043667	1839	2206	-	368	-88.5	41.58	0.58	TGTTGTGGGAACTGGGTCATT	21	5p	tggcagagcgTGTTGTGGGAACTGGGTCATTtggaattgttttccaggccaaatgcttggaaactggtgagactgtggctataaagaaggttttgcaggacagaagatataagaacagggaacttcaattgatgcgtgtgatggatcatccaaatgtaatttgtttgaagcattgtttcttctccacaacaagtaaaaatgagctgtttctcaatttggttatggaatatgtcccggagaccatgtatcgggtgttgaagcattatagcaatgcaaaccagagaatgccccttatctatgtcaaactttacatgtaccagattttcagaggactcgcttacatacacaccgttcctggagtttgccat	(((((((..((((((((((...((((((.(((((((....(((((((((.....)))))))))((((((...((((((((........))))..))))((((..(((((.......((((..((((((((((((((((.((((..(((..(((((...)))))..)))..))))((((((..((((...(((((.....((((......)))))))))....)))).........)))))))))))))))...))))))).......(((...(......)....)))))))))))).))))............))))))..))))))).)))))))))))).)))).((......))..))))))).
novel-m0794-5p	novel-m0794	Unigene0043691	28	225	+	198	-59.9	44.95	0.67	CTCGCTCGCTCGCTCTCTATC	21	5p	tcttcttttgCTCGCTCGCTCGCTCTCTATCtctctctctctctctaaaaattctcaaacactttctctctctacagcttctttctgagaaaactgttggttgctgttgggatttccgttcggttttagatagtgttgatcgctgaggctagagtgacgggtaggtggtgggtgagtgaatgaatgaatgaaggggaa	((((((((...(((((((((((((.(((((((.((.((((.((((.......((...((((((.(((.((((.(((((..((..(..........)..))..))))).))))...((....))....))).)))))))).....))))..)))).)).))))))).)))))))))))))..........)))))))).
novel-m0801-5p	novel-m0801	Unigene0044020	83	200	+	118	-28.4	33.9	0.71	TTGACAGAGCTTCCTCGGGGT	21	5p	attaattagtTTGACAGAGCTTCCTCGGGGTtaattagttagcttatacatgcttagattagcgaccattgcatatttaattgattagcttgacagagctttttcggagttaattttc	...(((((((((((.(((((((..(((((.((((((((((((..(((.((((((......)))).....)).))).)))))))))))))))))..))))))).))))).))))))...
novel-m0805-3p	novel-m0805	Unigene0044243	1791	2027	-	237	-72.7	31.22	0.98	TGACGGCTGAGATCAAAACT	20	3p	ttaagttaaagagttttgatttcaactgttagatcagatcatttaaacggatctgacaattgagatctaaattctgcacctaaaatatacaagttttctctgctaaggagctccttactttttttaaattaaaaagttttgatttcagccattagagcaaatcatttaaaacatatctgacagttgagtctcacgtctgttttgatcTGACGGCTGAGATCAAAACTctttaactta	.(((((((((((((((((((((((.(((((((((((((.((.......((((((........)))))).......(((...(((((......)))))...)))(((((....)))))((((((.......))))))...(((.((((((..(((((...................)))))..))))))..)))....)).))))))))))))).)))))))))))))))))))))))
novel-m0806-3p	novel-m0806	Unigene0044303	992	1276	-	285	-78	52.28	0.52	TTGGCGCCGCGCGTGGGTTAG	21	3p	caacggtgcatctacccccgttgcgatcaaacggctgaaacccgagtcagcacagggggccctcgagttcaagacggagatcgagttgctctcccaactccgccacctccatctcgtgtctctggtcggatattgtgacgacaaccgtgagatgattttggtgtatgattacatggaaaatggtacgttgcgagatcatttgtacaactccaaaaatccacctcttccttgggagcaacgacttcaggcttgtaTTGGCGCCGCGCGTGGGTTAGactaccttca	....((((..(((((((((((.(((.(((((((.(((((.(((..((....))..)))((.((((((...((((.(((....((((((.((((.((((...((((....(((((((((......((((..........))))...))))))))).((((.(((((....))))).)))).))))..)))).)))).........))))))......)))...)))).)))))).))......))))).)..)).))))))).))).).))).)))).))))....
novel-m0808-5p	novel-m0808	Unigene0044590	1611	1716	-	106	-35.8	60.38	0.56	CGTTGGCGGGCCTTTGCTGCG	21	5p	gtgacagtgtCGTTGGCGGGCCTTTGCTGCGtggggtctcgggtggggagaggaaacgggtcagtatcgggcaggagatgctcgtcaacccgagtcttttgttgct	(((((((..((((((((((((.(((.((((.(((...((((...............))))......))).)))).))).))))))))))..)).....))))))).
novel-m0810-5p	novel-m0810	Unigene0044621	75	368	-	294	-66.2	35.71	0.63	GGAACAGTCATGATACATGGGC	22	5p	tttctcagctGGAACAGTCATGATACATGGGCagaaagtagatatcctatatggtactgttcccgttcatctttttctttgctttgaaatttttacaaaatgaaaattgtattctaaccatgatttctgacgtttatttttgaatttcaatcaggctagcagattcctgcaacaagctcaatcacatcgaataacaaacaaacctatttgggattagagaagcatgtagtgctgaaagcctgaaacctaatggtgccatgtttgtattcatgtactgaccattagcatagaaga	......(((.((((((((.((.(((..((((..............))))))).)))))))))).))).....((((((.(((.(((((((((....((((((((........((.......)).........)))))))).)))))))))(((((((..(((....(((((.....(((((((...(((((((...........))))))))))).))).....)))))..)))..)))))))....(((((((..((((........)))).....)))))))))).))))))
novel-m0812-3p	novel-m0812	Unigene0044921	234	326	+	93	-18.8	37.63	0.54	TTGCTGGAGGGTGTACTTGAT	21	3p	gatcatgaaaccaatctcatcttctgtgtaggaggtattggaaaatccgggagttatatgtaTTGCTGGAGGGTGTACTTGATtttaatgaat	..((((((((.(((...(((((((((.((((.(.((((((((...))))......)))).).)))))))))))))...))).)))).))))..
novel-m0813-3p	novel-m0813	Unigene0044932	818	1036	-	219	-95.5	42.01	1.04	TTGGAGTCAAACTGGTGCAGTT	22	3p	ttctgacactagactgcttgtttgcctccaaaatgagcttggttgatgtcttggatagacaataagctatcatcggggaatgtttcggagacccagattcaacttttggtattcaggaaatgaacctaggtctaagaaacattctttgatggtagccatttcttatcagaggcatctaagcctgtttTTGGAGTCAAACTGGTGCAGTTcagtctcgga	.(((((.(((.((((((..(((((.((((((((...(((((...((((((((.((((((.(((..(((((((((((((((((((((..(((((.((.((((..(((((.....)))))..)))).)).)))))..))))))))))))))))))))).))))).)))).)))))))))))))....)))))))).)))))....)))))).))).)))))
novel-m0813-5p	novel-m0813	Unigene0044932	818	1036	-	219	-95.5	42.01	1.04	CTGCTTGTTTGCCTCCAAAA	20	5p	ttctgacactagaCTGCTTGTTTGCCTCCAAAAtgagcttggttgatgtcttggatagacaataagctatcatcggggaatgtttcggagacccagattcaacttttggtattcaggaaatgaacctaggtctaagaaacattctttgatggtagccatttcttatcagaggcatctaagcctgtttttggagtcaaactggtgcagttcagtctcgga	.(((((.(((.((((((..(((((.((((((((...(((((...((((((((.((((((.(((..(((((((((((((((((((((..(((((.((.((((..(((((.....)))))..)))).)).)))))..))))))))))))))))))))).))))).)))).)))))))))))))....)))))))).)))))....)))))).))).)))))
novel-m0820-3p	novel-m0820	Unigene0045162	725	806	+	82	-50.1	70.73	0.86	AGCTCGGACTAGCGGCGGGACCT	23	3p	cgaagcggggtaggtcccgtccatggctgggcgacgccttcgcgggtgaAGCTCGGACTAGCGGCGGGACCTccctgtggac	....((((((.((((((((((..(((((((((..(((((....)))))..)))))).)))..))))))))))))))))....
novel-m0824-3p	novel-m0824	Unigene0045435	1549	1629	+	81	-28.5	38.27	0.92	AATTGGAGACGAACATACAGT	21	3p	cacttgctactgcatgttcgtccccaatcctaaaattatcaaaatataacagAATTGGAGACGAACATACAGTaccaggaa	..((((.(((((.(((((((((.(((((.((.....(((....)))....)).))))).))))))))).))))).))))..
novel-m0824-5p	novel-m0824	Unigene0045435	1549	1629	+	81	-28.5	38.27	0.92	TGCATGTTCGTCCCCAATCCT	21	5p	cacttgctacTGCATGTTCGTCCCCAATCCTaaaattatcaaaatataacagaattggagacgaacatacagtaccaggaa	..((((.(((((.(((((((((.(((((.((.....(((....)))....)).))))).))))))))).))))).))))..
novel-m0825-3p	novel-m0825	Unigene0045435	1547	1632	-	86	-44.5	39.53	1.31	GATTGGGGACGAACATGCAGT	21	3p	gtgttcctggtactgtatgttcgtctccaattctgttatattttgataattttagGATTGGGGACGAACATGCAGTagcaagtgca	.(((.(.((.(((((((((((((((((((((((((((((......)))))...)))))))))))))))))))))))).)).).)))
novel-m0825-5p	novel-m0825	Unigene0045435	1547	1632	-	86	-44.5	39.53	1.31	TGTATGTTCGTCTCCAATTCT	21	5p	gtgttcctggtacTGTATGTTCGTCTCCAATTCTgttatattttgataattttaggattggggacgaacatgcagtagcaagtgca	.(((.(.((.(((((((((((((((((((((((((((((......)))))...)))))))))))))))))))))))).)).).)))
novel-m0832-3p	novel-m0832	Unigene0045773	924	1074	-	151	-52.2	40.4	0.86	CCCGTTATTGACATGAAGCT	20	3p	gaaagttgctagcttcatgtcaataactgacacaagaaagaaagtagaaatgactaaaaactctaagcagacctctcaatcatggtgcactggatgcagcttctttgggatctttctcttgCCCGTTATTGACATGAAGCTagtaagcaca	.....((((((((((((((((((((((.(.((..(((((((...((((.............))))........((((((....(.((((.....)))).)....)))))))))))))..)).).)))))))))))))))))))))).....
novel-m0834-3p	novel-m0834	Unigene0045878	185	295	-	111	-24.2	37.84	0.58	AGACCTATTGTAGAACAAGAGC	22	3p	ggaactctccatttgttgaaatctatgtggtttagagctaactgaagtgtagtataggaaacaacaatggattgttctgAGACCTATTGTAGAACAAGAGCtggaagtttg	.(((((.((((.((.(((...((((((.((((((((((...((....(((.((.......)).)))..))...))))).)))))...)))))).))).)).))))))))).
novel-m0835-5p	novel-m0835	Unigene0045962	28	182	-	155	-22.6	24.52	0.59	TATAAATATCGATTGTAGTATGG	23	5p	ctattgtggaTATAAATATCGATTGTAGTATGGtggaaagtatgggtcattacccacatgagactgtttatttacttttctattgttacgaaaataaaaactatttacaacaaattatttacaaatatatacaatatatacaatatgtacaataa	.(((((((.((((...(((..((((((((((.(((((.....(((((....)))))...((((..((......)).))))..(((((..(.(((((.....))))).))))))....)))))..)))).))))))..)))..)))).))))))).
novel-m0836-5p	novel-m0836	Unigene0045977	108	179	-	72	-34.5	43.06	1.11	CGAATGATTCGTCGCTATTGG	21	5p	cttttactgaCGAATGATTCGTCGCTATTGGgtaccggaccttttagcgacgaaaatttcgtcgctaaaagt	((((((.(((((((...((((((((((..((((.....))))..))))))))))...))))))).)))))).
novel-m0837-5p	novel-m0837	Unigene0045983	375	446	-	72	-37.3	44.44	1.17	CGAATGATTCGTCGCTATTGG	21	5p	cttttactgaCGAATGATTCGTCGCTATTGGgtaccggaccttttagcgacgaaaagttcgtcgctaaaagt	((((((.((((((((..((((((((((..((((.....))))..))))))))))..)))))))).)))))).
novel-m0841-5p	novel-m0841	Unigene0046090	1771	2130	+	360	-89.9	39.72	0.63	CATCAGATTGAAGAATTGATTCC	23	5p	ggccctagccCATCAGATTGAAGAATTGATTCCgggaattatgggaagaaaagaaagatattgcactctagctctgtgttactatggggatggtgaggacttggttgctttgaatcttttaaggaatattttaaatgatcgagaaagcacagactgcattttggagttattacttgcctccaaggtttgcagtgagaattcggtttgcattgaggatggagtaaaattcgcatataaagcactttcagagttagatggaaaatgcagccaaatgtcaagtattgcaaattgcttactgggtgtttccctgtcagttaaatccagatcagttgcttctgattctgaaaggattttgaggca	.((((...((..(((((..((((((((((((..(((((((..(((((.............((.((.((((((((((((((..((((.(((((((....)))....((((((..(((.((((((......)))))).)))....))))))(..((((((((((((((.((.....)).))))))))..))))))..).((((.((((.......)))).))))...)))).))))...)))))....))))))))))).))...(((.(((...((.(((((........)))))))))).))))))))....))))...))).)))))))).))))....)))))..)).....).))).
novel-m0844-3p	novel-m0844	Unigene0046228	340	462	-	123	-52.1	36.59	1.16	AGAAAAGACAATCATCATGGT	21	3p	gtttcactctttttatcttgatgattgtcttttctgccattttttatcttatgcaaaccatgatctcccatgaagcattagatagaagtagcAGAAAAGACAATCATCATGGTggcagtggag	.(((((((....(((((.(((((((((((((((((((...(((((((((.((((....((((......))))..)))).)))))))))..))))))))))))))))))).))))).)))))))
novel-m0850-3p	novel-m0850	Unigene0046599	272	385	-	114	-29.1	24.56	1.04	ATTTTCGGAATGACAATTGCATT	23	3p	gcatttttgaaatgtaattgccattcaaaaaagtaaaactgataattttgaaatgtaattacattttggaatagcaattgtATTTTCGGAATGACAATTGCATTttttgaaatg	.((((((.((((((((((((.(((((...((((((.((.((.(.((((((((((((....)))))))))))).))).)).))))))..))))).))))))))))))..))))))
novel-m0853-3p	novel-m0853	Unigene0046922	197	281	+	85	-18.3	38.82	0.55	CATTGTTGGACGAGATTGAGGAC	23	3p	atggatttgacaactgtagtctttgagttgagaggtgttgagaaactttcttCATTGTTGGACGAGATTGAGGACtggaattcaa	.(((((((.(...((.(((((((...(((.((.((((..((((...))))..)))).)).))))))))))))...).))))))).
novel-m0855-5p	novel-m0855	Unigene0047067	959	1068	+	110	-25.6	46.36	0.5	CACTGATACTGCACTGCTACTGC	23	5p	actgatactgCACTGATACTGCACTGCTACTGCacgcatactgcactgttactgcactgctactgcactcttactgcactaatactgcactgttactgcacgtatatgtg	((..((((((((.(((((.((((.((.((.((((.(((....(((.(((....))).)))...)))........)))).)).)).)))).))))).)))).))))..)).
novel-m0856-3p	novel-m0856	Unigene0047104	773	855	+	83	-36.4	31.33	1.4	ATCTGACGGCTAACATTAGAACT	23	3p	ttaaaatccatagttctaatgtcaaccgtcagatcagatcattttaacaaATCTGACGGCTAACATTAGAACTaaggatttta	.((((((((.((((((((((((...(((((((((................)))))))))...)))))))))))).))))))))
novel-m0858-5p	novel-m0858	Unigene0047126	1492	1559	-	68	-24.6	58.82	0.61	GGACTGGTCGTGTGCATGTGG	21	5p	ctggatgatgGGACTGGTCGTGTGCATGTGGtgggagctcgaggtgccacaggcttttcattgccggt	((((.((((((((..(((((((.((((.(.(.(....).).).))))))).)))))))))))))))).
novel-m0861-3p	novel-m0861	Unigene0047165	206	523	-	318	-83.7	47.48	0.55	TCTGGAGGATGTATGAACATTTT	23	3p	tcggcattgcagaaatagttcaccgccttcttcgtaaactcgcgagagtaccactcctccttggcttcacggggctgctcgtgaaatcgtccaacacctttaagcatctcctccataacatgaagtggaactccatggtttactatctgaaagaatccccattcttcagctgctttgcttatctcattgatgacctcttttcgcctctcggtgctcccatcaaggtccttgagatcaatcaccggaactcggaaatcatgatcgacgtgagtctgtagcagatccTCTGGAGGATGTATGAACATTTTtgggatcttg	..((.(((.(((((((.(((((..((.((((((((((((.((.(.((((.(((((((.....)).((((((((....))))))))......................................))))).))))).))))))))...(((((.((((....)))))))))(((((..((((((.((..(.((((....((((((..((.(((((......(((((...))))).......)))))))...)))))))))).)..)).))))))....))))).......)))))).)).)))))))))))).)))))..
novel-m0862-5p	novel-m0862	Unigene0047223	952	1152	-	201	-34.2	41.29	0.41	TTTCCTCTGGCTCATGTCCTT	21	5p	gtcaacacaaTTTCCTCTGGCTCATGTCCTTcagatccaaacacatattccattccatccatatattggaaacagagtctttccagattttgtagtctgtgcaacaacttcaatcgtatagctgcattcaccatgtcagaacaataacacacgtccaataacttgagattgcatagagacccaggcggtaattcaccaacg	........((((.((((((((((((((.........................(((((.........)))))(((((((((....)))))))))...((((((.............))))))((((((.....))).))).............((((((....))).))).)))).)))..))))).)).))))........
novel-m0869-3p	novel-m0869	Unigene0047402	570	916	-	347	-202.2	53.03	1.1	CGCACGGCCGGAGAACTACC	20	3p	ctctcgtccccgtgtttcttgggccgtgcgcctctcatttttggtagttatcgggatagaggcctcccatacatggtgctgcaagggacagcgtcctccacctcaggttgctgcaagggacaagctcatccaccatatggtgctgcacccaggtaatttttaagtgctagttgataattagataagacactcgagaggaattatcaaccagcaccatgtggttgatgaaccgagaggaatttcccgttgcggcaacctgaggtgggctttgtccccttgcagcatccgtatccttgagaactaccagaaacgagaggCGCACGGCCGGAGAACTACCggggacgaga	.(((((((((((.(((((((.(((((((((((((((.((((((((((((.((((((((..((....))......(((((((((((((((((.((...(((((((((((((((((((((((.....(((((.((((((((((((((......((((((((((.((((((.(((........))).)).))))....))))))))))...)))))))))))))).))))).((....))....)))).))))))))))))))))))))).)))).)))))))))))))..))))).))).)))))))))))).))))))))))))))).)))))..)))))))))))))
novel-m0870-3p	novel-m0870	Unigene0047611	789	968	+	180	-75.7	27.22	1.54	TGAACTGAACTGATTAGACCC	21	3p	ttatattttaagggtttaatcagtttagttcttaaatttttaatttcttcaaaataatctttgtatgatacatgtgacatgtgtcctatatggacctattggatgagaattgagagtgcagtgattattttgatgaaattgaaagttgaTGAACTGAACTGATTAGACCCtaaaaatata	.((((((((.(((((((((((((((((((((...(((((((((((((.(((((((((((.((((((((((((((...)))))))).........((....)).............)))))).))))))))))).)))))))))))))...))))))))))))))))))))).))))))))
novel-m0873-5p	novel-m0873	Unigene0048003	28	143	+	116	-19.4	37.93	0.44	ATCGAGCCTATAACATCCTGA	21	5p	aaatgctttgATCGAGCCTATAACATCCTGAatacccacaatgctttggaaaggaatattgtccaaatacagaagtactctggaacttgtaaagagtattgatctctcgagcaaca	...(((((.((((((((((((((..(((.((.(((......((.((((((.((.....)).))))))..))...))).)).)))..))))..)).)).))))))....)))))...
novel-m0874-3p	novel-m0874	Unigene0048022	286	415	-	130	-51.6	51.54	0.77	TGCCATTTGCCACCCCCGGAAG	22	3p	ctgttcacactgacccatgctgctgctgcttccggagttagcaatggcaagttctttaaaggagcatctgcatttccaccaagctcatttggagaaccTGCCATTTGCCACCCCCGGAAGcagtgaacac	.(((((((..........((....))(((((((((.(...(((((((((.((((((((((.((((.................)))).)))))))))).))))).))))...).)))))))))))))))).
novel-m0879-3p	novel-m0879	Unigene0048245	237	460	-	224	-59.1	56.25	0.47	TGATGATGAGGATGGTGGCG	20	3p	catgaggtcggcgagtgccttcctcacgtggggcttgtgttttggtatgagtagggaaaggtaggcgatggaggactggtactcatactctgcaatggagtctacaatggggaggtggaggaagttgatgtgggtggctgacgcggcggcgcgggattggatgtaggtactgatggtgggtctttggggcatggTGATGATGAGGATGGTGGCGtggaatcgag	..(((..((.(((..((((.(((((((((.((((....)))..((((((((((......(((...(....)...)))..)))))))))).(((..((((((((((.((.((....((.(...((((..((((.((.((....)).))..)))).))))...).))....)).)).))))).)))))..)))...).))).)))))).)))).))).)).)))..
novel-m0885-3p	novel-m0885	Unigene0048447	52	219	+	168	-50.1	58.93	0.51	CATGGCTTTGCAATTGCAGGT	21	3p	atcggtgatggtgatgcggttgcggggttgatgatcagcggcggcgcgcacgcggaggaaatgactggcagagaggcgcgggctgagcaacggtgaaggcagggcatggctgaggggtgtgggttgtgagtaattacCATGGCTTTGCAATTGCAGGTtggaattgga	.(((((........((((((((((((((((.((((.....(((((.(((((.(...((..(((.(((.(.....(.((..(......)..)).)...).)))..)))..))...).))))).))))).....)))).))..)))))))))))))).......))))).
novel-m0886-3p	novel-m0886	Unigene0048630	193	348	-	156	-33.8	29.49	0.73	AAGGGACCAAAGTGATATATT	21	3p	atcaatcgaactgtatagtactttgaatcttaactttgtcacttgatgtgatcaatcaaattcatcgaatcttaataagtgaataaataggttggaggactaaaatgatagtcggtattaaagttAAGGGACCAAAGTGATATATTttaaagttga	.(((((......(((((.(((((((..(((((((((((((((.....)))))............((.(((((................))))).)).(((((......)))))......))))))))))...))))))).)))))......)))))
novel-m0896-3p	novel-m0896	Unigene0049331	31	223	+	193	-63.4	41.97	0.78	CATGTGCCCCCCTTCCCCATC	21	3p	gtggtggaaaatatgagaaggtgtgagttgagcaagatggagaagcagggcacgtgcatttctaactcatgagcattctttccctggaattaaaagtttccaacttttaatttgttgataggagatctcatatatgcatgatcctgcaatgagttagttcttCATGTGCCCCCCTTCCCCATCatgaccacta	.((((((...((((......))))........((.(((((.((((..(((((((((.....(((((((((..(((((((.((....((((((((((((...))))))))))))...)).))))((((............)))).))).))))))))).....)))))))))..)))).))))).)).))))))
novel-m0896-5p	novel-m0896	Unigene0049331	31	223	+	193	-63.4	41.97	0.78	TGGAGAAGCAGGGCACGTGCA	21	5p	gtggtggaaaatatgagaaggtgtgagttgagcaagaTGGAGAAGCAGGGCACGTGCAtttctaactcatgagcattctttccctggaattaaaagtttccaacttttaatttgttgataggagatctcatatatgcatgatcctgcaatgagttagttcttcatgtgccccccttccccatcatgaccacta	.((((((...((((......))))........((.(((((.((((..(((((((((.....(((((((((..(((((((.((....((((((((((((...))))))))))))...)).))))((((............)))).))).))))))))).....)))))))))..)))).))))).)).))))))
novel-m0899-3p	novel-m0899	Unigene0049592	295	447	+	153	-53	58.82	0.59	CGAGGCAGAGATCGTCGTCGCT	22	3p	acggagaagcagcgtcggcgctggtgaaggagttgcgagggacctttgcctcttccaagactcggagctatcaatggagagtgtcgcagctcaacagcctcctcaagctcgccaccgatcaCGAGGCAGAGATCGTCGTCGCTctaaactccg	.(((((.(.(((((....))))).)...(((((.((((.((..(((((((((............(((((......((((..(((.........)))..))))...)))))............))))))))).)).)))).)))))...)))))
novel-m0901-5p	novel-m0901	Unigene0049596	265	625	+	361	-96.5	47.92	0.56	CAACCCGATCGCCGCTGGTTTGG	23	5p	cactcgcatcCAACCCGATCGCCGCTGGTTTGGgaatactagggttgtaggccagaaggagcttgaagttttccgtgacgagcttgctaatcacatgtctaatagatacaatgttattttgaaggagaagaaattgcccatgtcgcttcttaatgaccatcggaagcaagccagagtccatctacttgagagagagtcattttctgatgcttttggacccaagaccaagaggaagcgcccaaagctcctggcagctagttacgagtccctagctaagaaagcagatggttctcaggatgtgtttgagcagaagcatgatgacaatgccgcagaaggaggtgaagcggatggatttagggac	..(((..(((((.(((..(((((.((..((((.(....((((((((((((((....((((((((...(((((..((((..((....))..)))).(((((...)))))....((((((..((((((.(.(........).).)).))))..))))))(((((((((.......((.((..(((.....)))..)).))..)))))))))(((((((........)))))))))))).....))))))))....)))...)))))..))))))........(((....(((.((((..(.(((....))).)..).))).)))..)))).)))).)).))))).).)).)))))...)))..
novel-m0904-3p	novel-m0904	Unigene0049767	748	906	+	159	-46.3	59.75	0.49	TGCATCACCGCCACGTCACCC	21	3p	ccacagccgcctcgttgacggcggcgttggtgtagaggacggactcaacctccacgctgctcaaattctctccgccgctgatgatcacgtccttggatcgatccttgatctccagatacccgtccgggTGCATCACCGCCACGTCACCCgtgtaaaacc	.......(((...(.(((((..((((.((((((((((((((((.(((...((...((.((.............)).)).))))))).)))))))(((((((...))))))).......(((....)))))))))).)))).))))).).))).......
novel-m0907-3p	novel-m0907	Unigene0050037	856	1221	-	366	-73.5	33.33	0.6	TATTAAGTGGTGAACTCTTGGT	22	3p	tgttaatccattaaacttgagtttaatctgctttcaatgaaagaacaaatatagaggatttgtttaaaactttattttcagttgagtatttctttagctgttatgcatagatggtgtcacttattaacttcaagtggtaaaaaagtcgtcatgagatgatgagtgcttcgtcctctaatgcaaaatttggaagagtgtctcaattttttgtcgagataggacctcataatatatactagcatctcagaaagccagtgcattgtctcaatctgctcttgggtcgctatgatatgtacatacttcaaataaaacttttcctgctttcagttgcttaTATTAAGTGGTGAACTCTTGGTtggaaatttt	......((((....(((.(((((((..((((((.((((((((((((((((.......)))))))..............((((((((......))))))))...((((((((.((((.(((((((((.((.((.((((........))).).)))).)))))))))...)).))))).)))))......(((((((((((((.((.....)).))))))..........((((((..((((..(((((..(((.((...((((...))))))))).)))))..))))..)))))).................)))))))..)))))).)))........)))))))))))))..)))))))......
novel-m0911-5p	novel-m0911	Unigene0050149	420	509	-	90	-34.6	35.56	1.08	CACTGTTTCCTCTCTTACAAG	21	5p	gcaatcatgcCACTGTTTCCTCTCTTACAAGtttcctttttttttttttttttttaacttgtaagcgagaagaacagcgccatgattgca	(((((((((.(.((((((.(((.((((((((((......................)))))))))).)))..)))))).).))))))))).
novel-m0920-5p	novel-m0920	Unigene0050615	480	546	-	67	-29.7	62.69	0.71	TGGGAAGGTCATAGGGTGGGC	21	5p	cggcttgggtTGGGAAGGTCATAGGGTGGGCaccacaactggccatcttgtgccatccggcagtcgg	(((((...((((((..((.((((((((((.((.......)).)))))))))))).))))))))))).
novel-m0921-5p	novel-m0921	Unigene0050616	1596	1711	-	116	-31.8	44.83	0.61	GGGGACTATTATATCATGGTGA	22	5p	gggcaagcaaGGGGACTATTATATCATGGTGAtggatatgttggggccaagcttgtgggatgtttggaataatggcaatcaaacaatggccattgaaatggttgcgtgtattgcca	.(((((...(.(.(((((((...(((((((.((((((.(((((...((((((.........)))))).....))))))))...).)).)))).)))))))))).).)...))))).
novel-m0925-3p	novel-m0925	Unigene0051111	341	505	-	165	-34.5	26.67	0.78	TTTGGTTAAGAAATGAGTGAGA	22	3p	cataattatatatgccatattttaaccatatttacttaaattgttacgtaccgtaaacctgaccaataattatgaaattcttcaaattacaatttcaggttctgagcttcgtttggatatacagatcataaaaTTTGGTTAAGAAATGAGTGAGAtatgattatt	.((((((((((.((((((.(((((((((.((((..........(((((...)))))((((((....(((((.((((....))))))))).....))))))((((....((.....))....)))).....)))).))))))))).))).)))..)))))))))).
novel-m0930-3p	novel-m0930	Unigene0051323	2140	2219	+	80	-26.9	52.5	0.64	TGGCGGCTGAGATCATTGGT	20	3p	tggtggaggagccaatgagttggcagttggttacagcaagggcactggatTGGCGGCTGAGATCATTGGTacctttgttc	....(((((.((((((((.(((((.(((((((.(((........)))))))))).)))))..)))))))).)))))....
novel-m0931-3p	novel-m0931	Unigene0051333	202	296	+	95	-19.1	38.95	0.52	TGGATCCACTTTGACAGTTAG	21	3p	cattgataaaccaatctggcaaagtattcatgcctgtgtttagagtcacatactgaaagagacaTGGATCCACTTTGACAGTTAGtttcctctca	.......((((.((.(((.(((((((((((((.((.(.(((((.........)))))).)).)))))))..)))))).))))).)))).......
novel-m0935-5p	novel-m0935	Unigene0051472	311	440	+	130	-68.8	58.46	0.91	TCCCTCGAGACCCAGCAAAA	20	5p	gttcttgcaaTCCCTCGAGACCCAGCAAAAcccaattgagctggttaatgggtccttgccggctgagtcgacccggcctcctcgactcggcgagttgggttttgttgggtgggagagggattgggaggtc	..((((.(((((((((...((((((((((((((((((..(((((((...(((.....(((((.(......).)))))..))).))).)))).))))))))))))))))))....))))))))).))))..
novel-m0936-3p	novel-m0936	Unigene0051476	185	324	+	140	-40.2	50	0.57	AGGTGGAGGAGGAAGAGGAGG	21	3p	aaccgatccccctcttctttccatcgtctcctaaattcactcccttgattgatgaagcgtgggttttcggggcaggtttccatggcggacaagaagatgaagaagatgaAGGTGGAGGAGGAAGAGGAGGaggaagaaga	..((..(((.(((((((((((((((.((..((...((((((..((((.(((..(((((.((...........)).))))).....))).)))).)).))))..))..)).))))))..))))))))).))))).......
novel-m0940-5p	novel-m0940	Unigene0051595	441	622	-	182	-49	29.67	0.91	CCTGAACTTCACTTTTGATCA	21	5p	atacataataCCTGAACTTCACTTTTGATCAcaagtagtactctaagtttttcattttagcctttttttttaacacgcacatataatatcacaaaaatcggccttaggtaccaaaaaagatgaaatgaaaaactttggataccacttgtgacaaaatttgaaactttgggtattatttgtga	.(((((((((((((((.((((.(((((.((((((((.(((.((((((((((((((((((..((((((((((((...((......................)).)))))....))))))).))))))))))))).)))))))).)))))))))))))..))))..)))))))))))..)))).
novel-m0946-3p	novel-m0946	Unigene0051846	4180	4283	-	104	-39.2	40.38	0.93	TTTTCCATTTCCAGTGCATACA	22	3p	gccttgactatatgcactggtatggaaaaactgcccaactataatgaggaggttagcaaaaaggcaaagacaatTTTTCCATTTCCAGTGCATACAgtcaagac	..(((((((.((((((((((.(((((((((.((((......((((......)))).......)))).......)))))))))..)))))))))).)))))))..
novel-m0946-5p	novel-m0946	Unigene0051846	4180	4283	-	104	-39.2	40.38	0.93	TATGCACTGGTATGGAAAAAC	21	5p	gccttgactaTATGCACTGGTATGGAAAAACtgcccaactataatgaggaggttagcaaaaaggcaaagacaatttttccatttccagtgcatacagtcaagac	..(((((((.((((((((((.(((((((((.((((......((((......)))).......)))).......)))))))))..)))))))))).)))))))..
novel-m0947-5p	novel-m0947	Unigene0051848	194	292	-	99	-36.2	44.44	0.82	AGAAGATAAGTTGGAGTCGTT	21	5p	atgagcgctaAGAAGATAAGTTGGAGTCGTTtgacacttgagaagggtcggaatatcttttgggtcaaacggctcaagctcatattcttcgcagtcatc	((((..((.(((((.((.((((.((((((((((((.((...(((((((......))))))))))))))))))))).)))).)).))))).))..)))).
novel-m0950-5p	novel-m0950	Unigene0052032	158	226	-	69	-42.6	47.83	1.29	CCTGTTTGGACACCTCTATGC	21	5p	gaacgCCTGTTTGGACACCTCTATGCtggaatattcttgaaccaaaagaggtgtccaaacaggcgttcc	((((((((((((((((((((((....(((............)))..)))))))))))))))))))))).
novel-m0951-5p	novel-m0951	Unigene0052037	1717	1965	+	249	-57.3	37.75	0.61	AAACATCGCCGGTGAAGAGGA	21	5p	aagtggccggAAACATCGCCGGTGAAGAGGAgaggtggcgggggtgtagatgcaaaatccttcagtttttgaaaaaaaaatttattttaaaaaggacatgtggcagtccctcattgatccatgtaatagggtatgcatcgtccaaaaaaattacctagcttggcgtcgcaataaattttgtagcagcagtagtacatttggttaatcttttttatcttttttttttggggtgattacatttggtaaata	.....((((((...((((((..((((((((((((((((.((((((...((((((..(((((....(((((((((.((....)).)))))))))..(((((.((((((.....)))).)))))))...))))).))))))..(((((...(((((...(((..((...((((......)))).))))).)))))...)))))...)))))).)))))))))))))))).))))))....)))))).....
novel-m0952-3p	novel-m0952	Unigene0052130	29	120	-	92	-19.6	36.96	0.58	GAAGGTATTGGACGGTTGGAT	21	3p	gaattttttgtaaccgttggatggttaccaaacttggacgacatgcttagataaatatttgGAAGGTATTGGACGGTTGGATtgtgaagatt	.((((((((.((((((((.((((.((.(((((((.((........)).)).......))))).)).)))).)))))))).)....)))))))
novel-m0954-5p	novel-m0954	Unigene0052177	1	321	-	321	-71.9	36.14	0.62	ATACCCTCCAATGTAGCTAAT	21	5p	gctattggaaATACCCTCCAATGTAGCTAATgaaccacaatatcaaaggcagccttgtcaaccacaagaggtctgatattatccttcaaagatacaaagatcttctgaagttccgagtaacatgaatttgtttagctggattgatggtttgctctcacactcacattgttaggtgaaatgcatattgacgtcattcaacattgcgaagagaaatgacaggagactaatagctagttggttattgttaaagtagtatgtagttatatttagttgtttactgaaatgtagtagctggttggttggagtagtaatttcaataac	..((((((((.(((.(((((((.((((((..((((((.(((((((..(((...(((((.....)))))..))))))))))...((((((((((......))))).))))).(((.(((((((......))))..))))))....)))))).((((.....((.((.((((.(((((....((...))...))))).)))).)).))))))...((((((..(((((((.....))))))).)))))).............(((((((((((.....)))).)))))))))))))....)))))))..))).))))))))..
novel-m0955-3p	novel-m0955	Unigene0052178	569	651	+	83	-18	39.76	0.55	TGGCTGCAGTGTGGAATCT	19	3p	agttcatagcattcaatattatgtagagcacctacagtgttctgtacatcaatcagTGGCTGCAGTGTGGAATCTtgtgacta	(((.(((((.((((.((((..(((((..(((.(((((....))))).........))).))))))))).)))).)))))))).
novel-m0956-5p	novel-m0956	Unigene0052189	1704	1808	-	105	-28.5	50.48	0.54	TGGAGGCCACAATGTGATTTC	21	5p	gccaagcaccTGGAGGCCACAATGTGATTTCtggaattttcgattacttgcaagatcgcgccaaagggagcactttgtatggtttcagaggcggacctgctggta	((((.((((((.((((((((((.(((.(((((........(((((........))))).......)))))))).))))..))))))..)))......))))))).
novel-m0958-5p	novel-m0958	Unigene0052255	1245	1384	-	140	-56.8	40.71	1	TCACCATGGGCTGATTGCTGG	21	5p	gaattgaagaTCACCATGGGCTGATTGCTGGtggaatcgagatgtttgtacctttccatgaacatgcatatgtcatatgaatgcattttgtccatcatgtagatttcacatgtaatcagcctatggtgatctggagatgg	..(((..(((((((((((((((((((((..((((((((((((.((....)).))))(((((((((((((...((....)))))))...)))...)))))..))))))))..)))))))))))))))))))))...)))..
novel-m0963-3p	novel-m0963	Unigene0052549	5517	5624	+	108	-27.1	45.37	0.55	AGGCCTATATGAGATCCTAAC	21	3p	accaactggggcattggtcatggtataaaagatattttagaggctcataaaggcccatttaccggccagggccataaAGGCCTATATGAGATCCTAACaacctcatgg	.(((..((((((((.....)))..............((((.((((((((.(((((..((((..(((....))).))))))))).)))))).))))))...))))))))
novel-m0968-3p	novel-m0968	Unigene0052796	2235	2340	-	106	-22.6	40.57	0.53	TTGTTGGAGGTCCGTGTTCGA	21	3p	taatcggttaaaaatggcatggatttgctacaactattgtgaatttgcccggtcctaatttctagtattaatgtgTTGTTGGAGGTCCGTGTTCGAcatccgtacc	....(((........(((((((((((.(.((((((((((.(((.(((........))).)))))))).......))))).).)))))))))))......)))....
novel-m0969-5p	novel-m0969	Unigene0052836	135	211	-	77	-29.8	61.04	0.63	TTGCACCGGCGGACTTGAGTC	21	5p	ccgactttcgTTGCACCGGCGGACTTGAGTCcggtgaacgatgggatggcaacggctgcatgggtgacggtggtcat	..((((.(((((((.(((((((.((((.((((.((.....)).))))..))).).)))).)))))))))).))))..
novel-m0974-5p	novel-m0974	Unigene0053131	1719	1888	+	170	-38	42.94	0.52	CGGATGCTTGCTAGAGTTGACA	22	5p	cagaatcttaCGGATGCTTGCTAGAGTTGACAtggaatggacaaaagcagctatcattaaatggcttgacccgtaaattcctagaagatggagatgaagtcatcattaccggttttagcaagggaaatggctacaatgttgggttcgggacatgctccggaaagattgtt	.(.((((((.((((.((.((((.((.((((((((((((..((......((((((......))))))......))..))))).......(((.(((((.....))))).)))....((((..........))))..))))))).))..)).)).))))))..)))))).).
novel-m0977-5p	novel-m0977	Unigene0053210	1083	1184	+	102	-56.9	47.06	1.19	TTTGGCCCCAAGTATAGAGAC	21	5p	ggaccaaattTTTGGCCCCAAGTATAGAGACaagggtttaggatctacagcctgtaaacctaaaaccctcgtctctccatttggggctgaaaattgggtccg	(((((.(((((((((((((((((..((((((.((((((((((...((((...))))..))).))))))).))))))..))))))))))))))))).))))).
novel-m0980-5p	novel-m0980	Unigene0053483	693	803	+	111	-49.7	39.64	1.13	AAACCTGCTGGAGTAAGAGAG	21	5p	gtacaattgaAAACCTGCTGGAGTAAGAGAGgattaatcgaccaaaagccagcattattatcctctgtttctgtttctagtagtacctctcttactccagcaggttttcaa	......((((((((((((((((((((((((((((((...((.((.((((.((.((....)).))..)))).))..))...)))).))))))))))))))))))))))))))
novel-m0981-5p	novel-m0981	Unigene0053483	698	803	-	106	-52	39.62	1.24	AAACCTGCTGGAGTAAGAGAG	21	5p	ttgaAAACCTGCTGGAGTAAGAGAGgtactactagaaacagaaacagaggataataatgctggcttttggtcgattaatcctctcttactccagcaggttttcaat	((((((((((((((((((((((((((........((..(((((.(((............)))..))))).)).......)))))))))))))))))))))))))).
novel-m0983-3p	novel-m0983	Unigene0053682	153	391	-	239	-73.7	49.37	0.62	CAGCAGGGGCAAAACAGAGAA	21	3p	catcgatctcatctctgttgccgctgcagttcatggttccagctcaatccgagccttgagccgccgattaagctcaatccattgagctcatgctccgatcaccatctctgtccggtctcacatcacgaccatctcactatagaggctttgaatgagagagcacttcagtcgacaaaaagaggagaagaggaagaagagaaaggggcggCAGCAGGGGCAAAACAGAGAAgaaaataaaa	........((.(((((((((((.((((.((...((((((..((((.....))))...)))))).......(((((((....)))))))..((((((........(((((.(((((((.........))))..(((......)))(((((.......))))).((((..((........))...)))).)))...)))))..)))))))).)))).))))..))))))).))........
novel-m0984-5p	novel-m0984	Unigene0053819	3713	3882	-	170	-52.2	48.82	0.63	GTGGGAGGGAAGGTGGTGGAC	21	5p	gaggttccatGTGGGAGGGAAGGTGGTGGACaaagttgatttgttgaggaagaagaagttggcgtggcgcttcgatgtgtgtcctttcaccatcctctatgctctgtggcttactacaattgttcctagtatagactttggcgacgccactattgttctcggtggtcttg	((((..((((.((((((.((.(((((((..(((((((.........(((((.((......(((((((.(....((((.(((......)))))))).))))))).(((((....))))).)).)))))......)))))))....))))))).)).)))))))))))))).
novel-m0987-5p	novel-m0987	Unigene0054178	40	129	-	90	-21.1	47.78	0.49	CGAGAGAGACTAACATGAGTA	21	5p	ctttctgagaCGAGAGAGACTAACATGAGTAcccttcatcggtagatgtgctcccaagtatgtcatgcagtagtcttgatcggaagccga	....((....(((..(((((((.(((((((((....((((....)))).........)))).)))))...)))))))..)))..))....
novel-m0988-5p	novel-m0988	Unigene0054188	1464	1530	+	67	-23	50.75	0.68	TTGGTGACTGCAGTGTGGAGG	21	5p	tgttggtataTTGGTGACTGCAGTGTGGAGGtgtggtaatcctgtggctgcggtagctgatgtggat	......(((((((((.((((((((..(.(((.........))).).)))))))).)))))))))...
novel-m0989-3p	novel-m0989	Unigene0054203	71	145	+	75	-21.5	44	0.65	TGTTGAGATCGTTGAGCATAGC	22	3p	ggagctttctagctgagcagacgttgttgattacctggttaagTGTTGAGATCGTTGAGCATAGCtggaattttc	.(((..(((((((((.((.((((.(.(((((.((........))))))).).))))..)).)))))))))..)))
novel-m0991-3p	novel-m0991	Unigene0054346	323	687	+	365	-132.4	56.71	0.64	GCGGCGAGGGAGGAGAAGTGGAA	23	3p	ctactccgacccaccactactccacacctctccaccattctcacaaaaacggcaagcagcggcacagtaaaaaggggtccaacatatccggttcttcttcggctactcgcgaagaggaaaaggaagacgacgggtcggtgtcgtgcaacaagtgtcgtccaagcgcgcgagagaagatctcggtggtgcccttggataacagcaacgggactcatcacaagaacggctcgtcgtccatgtccatggccatggccagcccaaacggcattctgaggtcgattctgtcgtcgtttacacggaagagtccgaaactgccgatggagccttacgcgGCGGCGAGGGAGGAGAAGTGGAAgatcgcggtg	.((((.(((.(..(((((.((((.(.((((.((.((.............(.((.....)).)..........((((.((((.....(((..((((((((((........))))))))))..))).((((((((((((((.((((((......(((.(((((((.((((..((((...))))....)))).))))))).))))).)))).))...((....)).))))))))))))........((((....)))).......(((((......((.(..((((((.((.....))))))))..).)).....))))).)))).))))....)).)).))))).)))).)))))..).))).))))
novel-m0993-3p	novel-m0993	Unigene0054507	1866	2027	+	162	-59.7	51.23	0.72	GAATGCCGCAGTTTCTGACAA	21	3p	cttgtagcatttcttgtgattctgggtatcgctcagttcgaccgggctaatggggccggtgaatgtggaaattccaaccctgacagagaggcttggaagctccttccatgtgcatcagcagcgcaaaatgaGAATGCCGCAGTTTCTGACAAgtgctgcact	..((((((((((.(((.((..((((((((..((((((((.(((((.((....)).)))))))))..(((..((((((.(((.......))).))))))..))).....(((((.......)))))...)))).))))).)))..))))).))))))))))..
novel-m0994-3p	novel-m0994	Unigene0054609	703	815	-	113	-19.6	34.51	0.5	TAGTGATTGTAAGGATACTTGT	22	3p	tgtgctaaaaacaggttactttaaaccagttaccagctccaattcaatatatacgagtgattcgaatacgagtttgggataTAGTGATTGTAAGGATACTTGTtggaatgatt	.........(((((((..(((((...(((((((...(((.(((((....(((.(((.....))).))).))))).))).....))))))))))))..))))))).........
novel-m1002-3p	novel-m1002	Unigene0054786	475	707	-	233	-74.4	52.79	0.6	CGTGTTGTTGGAGCTCTTGTC	21	3p	acgcaaacttccgagccaaggttgccaatttcggtctggcaagagctgtcaacgtcgaaaatgaagacgaagacggagacggggatggaggacagggatttcaactgacgagacacgtcgtgggtacacgcggctatatggcgcccgagtacattgaaaacggactgattactccgaagctggatgtgtttgcatttggggtCGTGTTGTTGGAGCTCTTGTCtggaaggcga	.(((...(((((.(((....))).(((.((((.((((........(((((..((((.........))))..))))))))).))))))).((((((((.(((((((.((((.(((.((.((((....))))))(((....))).((((((((((((.(...((((........))))....).)))))......)))))))))).))))))))))).)))))))))))))))).
novel-m1003-3p	novel-m1003	Unigene0054792	1492	1624	+	133	-42	65.41	0.48	TGATGATTGGGCCGTACTGGGAC	23	3p	ggcgggcggtcggcgaagacggcgccgttctggattaaggcttggtgggccagggtgcggttggagatgaagatggcggggcgggacccgattcggagggTGATGATTGGGCCGTACTGGGACtggagtttgc	.((((((.(((......))).)).)))).........((((((.(.(..(((..((((((((.((.((.(...(((((((......))))..))).....).))..)).)))))))))))..)).))))))..
novel-m1007-3p	novel-m1007	Unigene0055014	846	1058	+	213	-66.1	50.23	0.62	TCCAAGCATCTCACCCAGAGT	21	3p	ccttcacggcgccttcgggtcaggtgacttggagctattacaaggttatggtgccactgccaaatgttgcgactatcaatccagtggtgatgagggacgctccgacggagaagtacctccagattgtgaccattgacggccatgatttctggttcatggggtttgtgaattatgaaaaagcaTCCAAGCATCTCACCCAGAGTgtctccactt	.......(((((((..((((.(((((.(((((((((.(((((((((((((((((.((........)).)).))))).))))(((((((.((((((.((.((((...))))..)).))))......)).)))))))....((((((........))))))...))))))..........))).))))))))))).)))))).))))).......
novel-m1008-5p	novel-m1008	Unigene0055325	1503	1594	+	92	-24	32.61	0.8	TGAGGTTTCACTGTTATTTTG	21	5p	ggaatacgagTGAGGTTTCACTGTTATTTTGtttatttttcatgtaaaagatataaagatgtaacagcatatgatttctcctgggtgttcct	(((((((.((.((((..((((((((((.((...(((((((......)))))))....)).)))))))....)))..))))))..))))))).
novel-m1013-3p	novel-m1013	Unigene0055715	69	167	+	99	-38	36.36	1.06	CTACCACAAAGATTCAAGACT	21	3p	ataatcttcagttcttgtatctttgttgtagaagtagtcaagctttgttttcagtgctcgaacagcttCTACCACAAAGATTCAAGACTcgaagagatt	....((((((((.((((.((((((((.((((((((.(((.(((.(((....))).))).).)).)))))))).)))))))).))))))).)))))....
novel-m1018-3p	novel-m1018	Unigene0055897	384	692	-	309	-80.9	41.1	0.64	CCTACATTCCTGTTTCTGATGA	22	3p	tgtggtcgcaacatggggtgaacatggggtgagggggagcaacattcctcaaaaggcgtggtggccgcctctatggagaatacaatatttcgcaaattggctgtcgccaaaatggatggcacggtgagtacatcttttttacggtcaatattgaacataatatatgtttttgtttgttgttgttgttgttgtcgttgtcgtcacttttgagctgaaatattgtgccttgtatgtcaggttgatctttttaatcttaataagggcaaatcttattttaCCTACATTCCTGTTTCTGATGAtgctggtgga	.......(((.(((.((..(((((.(((((((((((((......))))(((((((...(((((((.(((....((((((........)))).))....))).))))))).....(((((((((((((..(((........((((.(((((..(((((((...))))))).....))))))))))))..)))))).))))))).)))))))..(((((((...((((((.(((...(((((((.....)))))))..))))))))).....)))))))))).))))))))))))).))).))).......
novel-m1019-3p	novel-m1019	Unigene0055903	2684	2781	-	98	-38.3	45.92	0.85	TCTGTCGCGGGAGAGGTTTCAT	22	3p	acgcctccattttcaaggtgatatctcaccgcaacagatctaaagtagtactattctcattctggaTCTGTCGCGGGAGAGGTTTCATcgtggatgtg	.(((.(((((......(((((.(((((.((((.(((((((((.(((((.......)).))).))))))))).))))..))))).)))))))))).)))
novel-m1020-3p	novel-m1020	Unigene0055965	1	243	-	243	-74.8	35.39	0.87	TGGGGATATTTGAATAACATA	21	3p	cttatgttattcaaacatccctagaatttagcagaatttagcaggaaaatcattatggtgaagagagcagctgatgatggtaaaaagaccagtatcctttatgagaggttatggaacaaagaccaaatgtggagctaagagtgttgttcagtggcttatagagcatgatcaaatgataaagatcatcattgttgaatatggatgttgaaggtgctaaactcTGGGGATATTTGAATAACATAa	.((((((((((((((.(((((((((.(((((((...(((((((......(((..(((((((...........((((.((((......)))).))))((((((.(..(((((((.....(((.(((..((.(.(((.......))).).)).))))))......)))))))...).)))))).)))))))...))).......)))))))..))))))).))))))))).))))))))))))))
novel-m1024-3p	novel-m1024	Unigene0056104	337	407	-	71	-21.5	49.3	0.61	CGAGGAGAATCGGTTGGACCG	21	3p	ttggcccgatctctttcttcttgggttcttcggcgattgtCGAGGAGAATCGGTTGGACCGaatatttagc	((((.((((((...((((((((((..((......))...))))))))))..)))))).)))).........
novel-m1025-5p	novel-m1025	Unigene0056266	200	295	-	96	-34.5	43.75	0.82	TTCATGATCCACAAAAGGCTC	21	5p	atttcctgtcTTCATGATCCACAAAAGGCTCctcacattcatcggcatacgattgtgagacacagacacctgttgtgaatcatggagatggtgtat	.....(((((((((((((.(((((.(((.((((((((...((((.....)))))))))).....))..))).))))).))))))))))))).....
novel-m1026-3p	novel-m1026	Unigene0056267	2412	2529	-	118	-39.4	41.53	0.8	ACCTGTTGTGAATCATGAAGA	21	3p	tgcgagaaaaatctcctgtcttcatgatccacaaaaggctaatcacattcatcgccacacgattgtgagacacagacACCTGTTGTGAATCATGAAGAtggtgtatttatctcgaaga	..(((((.(((((.((.(((((((((((.(((((.(((((..(((((...((((.....))))))))).....))...))).))))).))))))))))))).).)))).)))))....
novel-m1026-5p	novel-m1026	Unigene0056267	2412	2529	-	118	-39.4	41.53	0.8	TTCATGATCCACAAAAGGCTA	21	5p	tgcgagaaaaatctcctgtcTTCATGATCCACAAAAGGCTAatcacattcatcgccacacgattgtgagacacagacacctgttgtgaatcatgaagatggtgtatttatctcgaaga	..(((((.(((((.((.(((((((((((.(((((.(((((..(((((...((((.....))))))))).....))...))).))))).))))))))))))).).)))).)))))....
novel-m1031-5p	novel-m1031	Unigene0056420	19	347	-	329	-61.8	35.26	0.53	TAGGTTTCTTCCTCTTGACC	20	5p	tacgatattaTAGGTTTCTTCCTCTTGACCgaatatgtaaccttcattagcatattcattttcttaaatgcgtactttgatcaatgtttttttcctcttaattaattgatgtttcattatatctgcacagtgcattatgccatcttattgttctgaagaagaaatggagtttgattcttctgaagaagaaatggagtttggatgatatcaatcaccggacaaaatgtcacaagcttccgatgactttcagctcgatgaagtgactttcccatttcccaagcggtttcagtacataataagtagggtggacagtaacttatagctttcag	.......(((((((((.((((((((((...((((((((...........)))))))).....((((..((.(((((..((((.........................(((((......)))))((((...)))).....((((....((.(((.((((((..((......))..)))))).))).))...)))).((((((.((((....)))))))))).....(((((........).)))).....(((....((((((.......))))))...)))))))..))))).)).))))))))).))).)).))))))))).......
novel-m1041-3p	novel-m1041	Unigene0056651	2228	2363	-	136	-70.5	58.82	0.88	CGGGTCCCGCCTTGCATCAAC	21	3p	tggcgggtctctaattcgcttggtgcaggtcgggaactgcttcggtttagatacagagccagatggcgcgacgccactggatggattcagcgaagCGGGTCCCGCCTTGCATCAACtgaatcggagaccgcggtga	...(((((((((.(((((.((((((((((.(((((.((((((((.(...((..((...((((.(((((...))))))))).))..)).).)))))))).))))).)))))))))).))))).))))))).))....
novel-m1044-5p	novel-m1044	Unigene0056711	1400	1477	+	78	-25.5	61.54	0.53	CAGTTCCATGGGTTGTGCTCG	21	5p	caagctggggCAGTTCCATGGGTTGTGCTCGgcgatcgggtccgacctcgacggcattgctttatgtcacgggctgga	(.((((.(((((((.((..((((((.(((((.....))))).))))))....)).))))))........).)))).).
novel-m1048-5p	novel-m1048	Unigene0056972	32	122	-	91	-19.6	43.96	0.49	CACGAATGTCCCCAAATGCTATT	23	5p	tcttagcatgCACGAATGTCCCCAAATGCTATTctatagatctcaagggcccgtctgtaagttggtctttggctctttgtgtgaagaagaa	((((....((((((((.(...(((((.((((...(((((((...........)))))))...)))).)))))..)))))))))...)))).
novel-m1056-3p	novel-m1056	Unigene0057380	1611	1737	-	127	-40.5	40.94	0.78	TGTGAATGAAGCGGGAGTTAA	21	3p	ggggtttgttgaagtaactgccgactcattcattcaagcactcctcagtatcttgataaacttacaatgtatgtttgccgacactgtgattgattgTGTGAATGAAGCGGGAGTTAAtttacatccc	.(((..(((.(((.(((((.(((..((((((((.(((.((.((..((((...(((.(((((.(((...))).))))).))).)))).)).)).))).))))))))..))).))))).)))))).)))
novel-m1056-5p	novel-m1056	Unigene0057380	1611	1737	-	127	-40.5	40.94	0.78	AACTGCCGACTCATTCATTCA	21	5p	ggggtttgttgaagtAACTGCCGACTCATTCATTCAagcactcctcagtatcttgataaacttacaatgtatgtttgccgacactgtgattgattgtgtgaatgaagcgggagttaatttacatccc	.(((..(((.(((.(((((.(((..((((((((.(((.((.((..((((...(((.(((((.(((...))).))))).))).)))).)).)).))).))))))))..))).))))).)))))).)))
novel-m1058-3p	novel-m1058	Unigene0057544	812	996	-	185	-66.9	43.24	0.84	AAGTTCTTCTCCATAGAAATC	21	3p	aggctggagatgtctatggagaagatcttctaggtttggttttacttggttctattccgacaactaccaacttttattggggagcatattcctactcgagttgtggcattacttggagcaagagcaatagatgtggttgggagagatggccaatctagAAGTTCTTCTCCATAGAAATCccccta	(((..((.(((.(((((((((((((.((((((((((.((((.........(((.(((((((..((((.(((((....((((((.....))))))...)))))))))((((..(((.........)))..))))..))))))).))).)))))))))))))).))))))))))))).)))))))).
novel-m1058-5p	novel-m1058	Unigene0057544	812	996	-	185	-66.9	43.24	0.84	TGTCTATGGAGAAGATCTTCT	21	5p	aggctggagaTGTCTATGGAGAAGATCTTCTaggtttggttttacttggttctattccgacaactaccaacttttattggggagcatattcctactcgagttgtggcattacttggagcaagagcaatagatgtggttgggagagatggccaatctagaagttcttctccatagaaatcccccta	(((..((.(((.(((((((((((((.((((((((((.((((.........(((.(((((((..((((.(((((....((((((.....))))))...)))))))))((((..(((.........)))..))))..))))))).))).)))))))))))))).))))))))))))).)))))))).
novel-m1060-5p	novel-m1060	Unigene0057652	543	603	-	61	-22.6	50.82	0.73	GGTGCAAATAATGACTGGGCTT	22	5p	gcaGGTGCAAATAATGACTGGGCTTtggatatgtcgggggcccaatatggattgggcttga	.(((((.(((...(((..((((((((.((....)).)))))))).)))...))).))))).
novel-m1063-3p	novel-m1063	Unigene0058153	145	331	+	187	-57.1	54.55	0.56	CTAACCCCGGCCACGATCTCC	21	3p	cggcgtcatttctgagctctgctggccggcatggtgattctgtttctgtctcttgtgttgttgccggcggcggcgttgacgggtgctcagacctacagcataaaaccctaccggttcggtcccttcaactcatcatattacaacacgttcggagtcCTAACCCCGGCCACGATCTCCaataatgctc	.(((((.(((...(((.((.(.(((((((..(((.(((((((...........((((((((.((((....))))(((((.(((.(((..((((...................)))).)))))).)))))..........))))))))..))))))))))...)))))))))).))).))).))))).
novel-m1076-3p	novel-m1076	Unigene0058806	336	465	+	130	-46	53.08	0.67	TTCCCGACCCGAAGCCAGCCC	21	3p	ggtttttcggtaaagccggtattcgggacgggatcgggaaggcaaaatgagatcccggaaaatttcggttcgggatcgggagagccaaaaaaaagtcggTTCCCGACCCGAAGCCAGCCCtagagaaaac	...(((((..((..((.(((.((((((.(((((((((...(((.......(((((((((.........)))))))))......))).........)))).))))).))))))))).))..))..))))).
novel-m1078-3p	novel-m1078	Unigene0058952	168	300	+	133	-35.3	39.85	0.67	TTGGAACTGTGAAGAGCTGCAT	22	3p	cagaattccggatataaatggcggtttgttcagttttatacccttcaaaggtgatatgctgacctagaagttccttctatactgctccttatgcttgaatgTTGGAACTGTGAAGAGCTGCATtggaattctt	.(((((((((..........(((((((...((((((((.((..(((((..((((...((.....((((((...))))))....))...))))..))))).))))))))))....)))))))..))))))))).
novel-m1092-3p	novel-m1092	Unigene0059790	32	162	-	131	-30.8	37.4	0.63	TAGAGAGATGGAAGACAAGAA	21	3p	agatgaaagcttcttgccagtttccagattctcaaacgtacgctattttattggatggtctatgtaaaaataaacaacttggtagggcaatgaaattgctTAGAGAGATGGAAGACAAGAAgttggaacct	.......(((((((((....((((((..(((((..(((((.(((((((....))))))).)))))....................((((((...))))))..))))).)))))).))))))))).......
novel-m1096-5p	novel-m1096	Unigene0059942	2317	2406	+	90	-21.4	48.89	0.49	TTTGGGATAAGCATCGGGGAA	21	5p	gagattacctTTTGGGATAAGCATCGGGGAAccggaagcaagagggacctccatagctgaccatgatgctcatctccagcatatcatcaa	..(((......(((((((.(((((((.((...(((......(((....))).....))).)).))))))).))).))))......)))..
novel-m1100-3p	novel-m1100	Unigene0060014	462	572	-	111	-59.6	35.14	1.53	CGGTTCAGATCGCGGCGTGTA	21	3p	agagtgcaaatgcacgctgcaatctaaaccgtttaaattgagttagaaaaataagttattttatttttttaacatttgaaCGGTTCAGATCGCGGCGTGTAtttgcacgca	...(((((((((((((((((.((((.((((((((((((...((((((((((((((....)))))))))))))))))))))))))).)))).)))))))))))))))))...
novel-m1104-3p	novel-m1104	Unigene0060151	1469	1590	-	122	-28.1	40.98	0.56	CTAGCCTTGAACTCCCTGAAA	21	3p	agcaaacaacattcctagtactggtatttggggaactcaaggttgtgcaccaccttcagaatatgttcaaggccttattggcgttattctaCTAGCCTTGAACTCCCTGAAAgttgaaaaaa	......((((...((.......))..((((((((..((((((((((...........((((((......(.(((.....))).))))))))).))))))))..)))))))).))))......
novel-m1105-3p	novel-m1105	Unigene0060161	296	403	-	108	-28.7	41.67	0.64	TTTGGTCGGTGGTGAGTGTAC	21	3p	tattggcacgtagattcatcaaaaacttgatgggactctctggcttttctgttagagaggatgctgttggtaacataTTTGGTCGGTGGTGAGTGTACtaagtcctaa	....(((..(((.((((((((...(((.((((...(((((((((......)))))))))..((((...))))...)))).)))...)))))))).)))...)))....
novel-m1108-3p	novel-m1108	Unigene0060266	1244	1395	-	152	-64.5	35.53	1.19	CGGACCACCATAAAGGCATGG	21	3p	tgatctcagactatgtctttatgttgattcggatgaatttcagccgtttattaagtataaaatattcatatatactgtttatccaaaatattttacacttaatggacggttgagattcactCGGACCACCATAAAGGCATGGtccggctcca	........(((((((((((((((.((.(((((.(((((((((((((((((((((((.(((((((((...(((.......)))....))))))))).))))))))))))))))))))))).))))).)).)))))))))))))))........
novel-m1111-3p	novel-m1111	Unigene0060423	1718	1870	-	153	-40.8	38.56	0.69	AAAGAGCTGCTTTGTGTTCCAC	22	3p	gttggattgagctggaccagcagggcagttgtttatatcctacagtgtttttttaaggatcatcttctgaagataaatgccatttatctcttgtgagtctttatgctttcactgaataaagAAAGAGCTGCTTTGTGTTCCACtggaagaatg	......((.((.((((...(((((((((((.(((........(((((......((((((((((.....((.(((((((...)))))))))..)))).))))))......))))).......))).)))))))))))..)))))).))......
novel-m1115-3p	novel-m1115	Unigene0060484	2115	2289	-	175	-85.8	61.14	0.8	CGGACGGACCTTCCTGGCGTC	21	3p	ccagacgttcggacgctgggctcttccgtccggacggatcacacgggttctccattttctctgaagtgtctgacaagcgtccggacggaccatcatggagtccggacggatttctcgggcgtgctgcaatttctgaaggccgtcCGGACGGACCTTCCTGGCGTCcggacggatg	.((..(((((((((((((((....(((((((((((((.(((....((....))........((.(((((((((....(((((((((...(((...))).)))))))))......))))))..))).)).....)))...)))))))))))))....)))))))))))))))..))
novel-m1118-5p	novel-m1118	Unigene0060653	476	816	-	341	-100.9	46.04	0.64	GCTTGGACAATGTGAACGGTGG	22	5p	tttgcgcattGCTTGGACAATGTGAACGGTGGtgggattttcgcaattggggaagttgtggagcctaaattgaagctgaacagaactccattggtgcccaagagtgcacattacaatatcatcatggaggcaattgaggtcggcggtgttgttgtagaccttccctctgatacatttgacagtggagacaaggaagggaccatagtcgatagtggtaccactttggcttatcttccacaggtggtttatgagccagtgatgaaaatgatacttagcaagcagcctgatttgaagttgcgcactgtggaggaccagttcacatgttttcagtattcgcagaa	((((((.(.((((.(((((.(((((((..(((((((..((((((((((.....)))))))))))))).....(((((........((((((((((((........))))....(((....((((..((((.....((((((.((((.....)))).)))))).))))))))....))).)))))))).....(((((((((((........))))).)).))))))))).((((((((((.(((((....)))))...................((..(((((.(......).))))))).)))))))))))))))))))))))))..)))).))))))).
novel-m1119-3p	novel-m1119	Unigene0060773	2471	2656	+	186	-49.8	43.01	0.62	AGTGGAGGAAGAGAACTTGCAAA	23	3p	agaatatcctaatttgtttgaggattggcaagttgctctctctgttgaatctaaagctgcagagacaaggggtgtttatcctcctgcagaggagtacgtgaatcatgttgataaaacacacatgacccttgtggaggctttcaggaacttgcaAGTGGAGGAAGAGAACTTGCAAAtggatgaaga	.....(((((..........)))))..(((((((.((((((((.(((..(((((((((......(((((((((((((((((((((....))))).(((((...))))).))).))))))......)))))))...))))))..))).....)))..))))..))))))))))).............
novel-m1126-5p	novel-m1126	Unigene0061316	17	107	-	91	-36.4	45.05	0.89	GACCTGAGAACACAAAGTGCATT	23	5p	ccaaaagggtGACCTGAGAACACAAAGTGCATTagccgaaaaaatgaaagcagccaacatcaccttgtgttcttagagtcactcctttggg	(((((.(((((((((((((((((((.(((.....((.(............).))......))).)))))))))))).))))))).))))).
novel-m1127-3p	novel-m1127	Unigene0061317	154	322	+	169	-48	29.59	0.96	TTCATTGGACCACTTCACATG	21	3p	ataatgcttatcctgtaaagtgtttcaatgaaaagttcataatggatacttcatttgtcttctcctaccaaatcaagcactctttccaccccttatttatatttttaatttttatttaaaaagtagatatgtgtgcttTTCATTGGACCACTTCACATGataagcatta	.(((((((((((.(((.(((((.(((((((((((((.((((.((((..(((.(((((...........))))).))).......)))).....(((((((.(((((((.......)))))))))))))))))).))))))))))))).))))).))).)))))))))))
novel-m1128-5p	novel-m1128	Unigene0061317	28	118	-	91	-43	47.25	1	GACCTGAGAACACAAAGTGCATT	23	5p	ccaaaggggtGACCTGAGAACACAAAGTGCATTagccgaaaatatgaaagcagccaacaccaccttgtgttcttagagtcactcctttggg	(((((((((((((((((((((((((.(((.....((.(............).))......))).)))))))))))).))))))))))))).
novel-m1130-3p	novel-m1130	Unigene0061664	2328	2459	+	132	-67.3	40.15	1.27	CCAACCACAGATCAGCATTTC	21	3p	ttttccaaacttgctgatctgtggttggtataaggggagaaaacatttgcagttagacatcatgtgaaggctgggctaaatattgttttctttcccttgtaCCAACCACAGATCAGCATTTCtgtttgggaa	.(((((((((.((((((((((((((((((((((((((((((((((.......((((.(.(((.((....))))))))))....))))))).))))))))))))))))))))))))))).....)))))))))
novel-m1130-5p	novel-m1130	Unigene0061664	2328	2459	+	132	-67.3	40.15	1.27	CTTGCTGATCTGTGGTTGGTA	21	5p	ttttccaaaCTTGCTGATCTGTGGTTGGTAtaaggggagaaaacatttgcagttagacatcatgtgaaggctgggctaaatattgttttctttcccttgtaccaaccacagatcagcatttctgtttgggaa	.(((((((((.((((((((((((((((((((((((((((((((((.......((((.(.(((.((....))))))))))....))))))).))))))))))))))))))))))))))).....)))))))))
novel-m1131-5p	novel-m1131	Unigene0061678	279	621	+	343	-77.4	35.57	0.63	TGTGGGAAGATACAAACAGGT	21	5p	tcaataaagcTGTGGGAAGATACAAACAGGTtcaagaaaattcagtttcagtatcagaagatctcttcagatcatgtatatattttggtacaattctgatccctgtcttggtcatatgtaaagtcttcaacttttgtctagtataattagcacatttgtatcacataattggttttgttcatgttttactatggaaaaaaaaacccccaaaagagttcctgtccatcttggaagttggtgatttgtgatgggtctgtgcaacctataaaccctaatccttcttctggggtttcatgggagttacaaagagatctgatttgtgtccatgcacattttgaattgt	.((((.(((.((((.(..(((((((((((((((((((....((((.....((((((((((((((....))))).........)))))))))....))))......))))).........(((((.....)))))...............(((((..(.(((((((.((((((((((.((((((......))))))....)))))).......((.((((..........)))).))...))))))))))).)..)))))..(((((((((((((..........)))))))).)))))...........)))))).))))))))..).)))).)))..)))).
novel-m1134-5p	novel-m1134	Unigene0061936	270	353	-	84	-22.7	39.29	0.69	TGGGCAACTGCTTAAACTTGG	21	5p	cctatttcttTGGGCAACTGCTTAAACTTGGagtgaagaaaactgagaatttctaggttttgtagctgtccaactagagcaatg	.....(((((((((((.((((..((((((((((.................)))))))))).)))).)))))))..)))).....
novel-m1135-5p	novel-m1135	Unigene0061937	270	353	-	84	-25.4	40.48	0.75	TGGGCAACTGCTTAAACTTGG	21	5p	cctatttcttTGGGCAACTGCTTAAACTTGGaatatccaaagctgagaacttctaggttttgtagctgtccaacaagagcaatg	.....(((((((((((.((((..((((((((((..((((....)).))..)))))))))).)))).))))))..))))).....
novel-m1136-5p	novel-m1136	Unigene0061943	1	68	+	68	-26	36.76	1.04	TGGGCAACTGCTTAAACTTGG	21	5p	cttTGGGCAACTGCTTAAACTTGGacttaaaaaagctgagaatttctaggttttgtagttgtccaact	..((((((((((((..(((((((((((((.......))))....))))))))).))))))))))))..
novel-m1144-5p	novel-m1144	Unigene0062215	32	232	+	201	-28.04	49.25	0.28	TAGTGAAATGACCTGCATGCC	21	5p	ccacattgggTAGTGAAATGACCTGCATGCCacatctgttttcttttttgttctcattcaatcatgtcgtcctcacctcttgctccttcacaattcaacatcaccgcctaaccacgctgctaccttactccggcgatcccgtgctctgcgcctccgcatccttgtcccgctgcggttcatcaattcacaattccaatttca	....((((((..(((((((((.(((((.((.(((.............(((........))).(((((((((..........((...................................))...........)))))...))))...((((....))))....)))...))))))).))))...)))))...))))))....
novel-m1148-3p	novel-m1148	Unigene0062333	966	1142	-	177	-105.3	38.42	1.55	TTGGTCTCCAAATTCTGCACA	21	3p	agagtccgtgtgttcagaatttggagactaagacttttttggatctgatgatcaattcgttggtttgcagtgcaatgattttttaccattgcatcaaaccaatatgcaccagaaaccaacgaattgatcatcatatccaaaaagtcTTGGTCTCCAAATTCTGCACAtgcggacttt	.((((((((((((.(((((((((((((((((((((((((.((((.((((((((((((((((((((((((((((((((.........))))))))..........)))).....)))))))))))))))))))).))))))))))))))))))))))))))))).)))))))))))).
novel-m1153-3p	novel-m1153	Unigene0062591	689	1044	-	356	-66.45	44.1	0.42	CTGTTTGGCCAACTCCCTAGT	21	3p	tattttgcacccatgaaggtaaggttgcgctgaagagaagcgtttgaacttgtgttacatctctgaccttgcctagaatctgttcaacatcatcaacaaaccccatcctcagcatttcatcagcttcatcaaggacccgaaacttcaaagtgctcaagtctatattgcccctctcaatatgatccttgatacgaccaggtgttcctacaatgatatcaacccctctctttagcttatattcttgagcagcgtacggagatccaccatatacacagcatgatgctaaccccaaagcaccgccataaaattcgaagtcggcaaaaacCTGTTTGGCCAACTCCCTAGTgggtaaaagt	.(((((..((((((..(((...(((((.((((((.((.((((((.....((((((...(((((((.(((((....(((.(((......................................))).)))..)))))................((((((((..((((..((.....(((...)))...((((((((...(((....)))....)).))))))............)).))))..)))))))).....))))))).........))))))...))))))..............(((...............)))......)).))))))))))).))).)))))).)))))
novel-m1158-5p	novel-m1158	Unigene0062832	911	1065	+	155	-40.3	40	0.65	TTCCATGGCCCACATTTTCTG	21	5p	tttagtgagtTTCCATGGCCCACATTTTCTGgagactgcagaaaacctgattcatcaatgcaactggaaggcgtaactgctggattgagtgaaaaatcagttcctgtagagctcatataattagacggaaaatgtattgtggtagaatcactatc	..((((((.(((((((((...(((((((((((((.((((((.....((((((..(((.(.(((((((.((......)).)))).)))).)))..))))))...))))))..)))...........)))))))))).)))))).))).))))))..
novel-m1166-3p	novel-m1166	Unigene0063129	839	923	-	85	-28.8	54.12	0.63	TGCACCTGGAGAAGCCCCGTC	21	3p	atcatgtcgcttgtcagcggattcaccatggtctgcagatggtgcaatgacattTGCACCTGGAGAAGCCCCGTCacgacgtgca	..(((((((..((.(.(.((.(((.(((.(((..(((((((.........))))))))))))).))).))).).)))))))))..
novel-m1174-3p	novel-m1174	Unigene0063541	847	919	-	73	-35.7	57.53	0.85	TTTGTGCTGGCAGCGTTGTGC	21	3p	aatgtgctagcaccttgttgctggcacccttgtgctggcagtTTTGTGCTGGCAGCGTTGTGCtggccgcgtt	.((((((((((((..((((((((((((..((((....))))....))))))))))))..))))))).))))).
novel-m1174-5p	novel-m1174	Unigene0063541	847	919	-	73	-35.7	57.53	0.85	ACCTTGTTGCTGGCACCCTTG	21	5p	aatgtgctagcACCTTGTTGCTGGCACCCTTGtgctggcagttttgtgctggcagcgttgtgctggccgcgtt	.((((((((((((..((((((((((((..((((....))))....))))))))))))..))))))).))))).
novel-m1177-5p	novel-m1177	Unigene0063623	451	538	+	88	-53.5	54.55	1.11	CTCCCTGTATGCCATTTGCAG	21	5p	atgtgcctggCTCCCTGTATGCCATTTGCAGagagctcatcgaacatcgatggcctccgtggatggcgtatgaggagccatgcatatg	((((((.(((((((.((((((((((((((.(((.((.((((((...))))))))))).)))))))))))))).))))))).)))))).
novel-m1179-3p	novel-m1179	Unigene0063716	3600	3952	-	353	-92.3	41.64	0.63	ACTCGGCTTTTTTTGTAGGGG	21	3p	ggctgaaacgcttcttgggtatctgagggagccgagacaagaagcatcctcttcaactccttaaagaagagaacagaaaagaggtactttaccacttagagaggaactatgtctatggtgccatcgttggtggttgttgctgtatatagggagtgttagttttcctggtttgtacagtgtggttaaaaatctaggaacaatgtgattgtagaagggagagattagagggagctagtgagtaagacactgactcttagatgtatgatttttaactaggttttggggcatttctttcttttctcctcttccgccttttctattgACTCGGCTTTTTTTGTAGGGGtggaatactt	..(((....(((((((((((.(((...))))))....))))))))...((((((...........))))))..)))......((((.((((((.((((.(((((((((..(((.((((.((((((...))))))....((((((((..(((((........)))))....)))))))).(((........)))...(((((...))))).(((((((((((..(((((((((((((.(((.....))).)))(((((.((.........)).)))))......))).)))))))..))))))).))))........)))).)))..)).))))))).)))))))))).)))).
novel-m1180-5p	novel-m1180	Unigene0063756	838	936	+	99	-41.9	36.36	1.16	AATGAGATTTCCAGTTCTTGC	21	5p	tgagaaggggAATGAGATTTCCAGTTCTTGCtttattgtcaaagttcgctgagaattttcacaagaaagaaagaactggcgaatttcatctcctttaat	...((((((((.(((((((((((((((((.((((.((((.(((((((.....))))))).)))).)))).))))))))).))))))))))))))))...
novel-m1189-5p	novel-m1189	Unigene0064460	1150	1469	+	320	-112.5	56.88	0.62	TCCTTCTCCTTGGCTGCTCTC	21	5p	gttctctttcTCCTTCTCCTTGGCTGCTCTCtcccgggctcgctctcgggccttgactcggttgacccgaatctcggaccgggacagagacagcccggatcccttgcttgtctcggaagtactgctgcaagcagatttggacattgaaaggtgctggttctggctctggctctggctctgaatgtgttggtgacgataattggggtcgccatcggcatcaagctcaacggaatcaaacctatgctcgctgctggccctcttctcatcgctgagctgcttcggcgtctccgggaacgaactgttgagggaaggaagctcag	..........((((((.(((((((.(.((..((((((((((..((((((.((..((.((((.....)))).))..)).))))))..))).(((.(((((((...(((((((..(((.....)))..))))))))))))))...)))..((((..((((((((((....))...((((.(((.(((..(((((((..........)))))))...))))))))))...)))))))).)))).....(((((..(((.(((...........)))..))).)))))..)))))))..)).).))))))))))))).......
novel-m1192-5p	novel-m1192	Unigene0064593	3077	3332	-	256	-74.6	43.36	0.67	TCCAGTCAGGTACCCGGATGAC	22	5p	atagtgaagcTCCAGTCAGGTACCCGGATGACccattcgatagaatttggttgtcagattctatcaagaaagcaaattaccttgtagacattgctgttggaaccaaaaaagtggcaaccaaattgccaattgatgttaatagggacgacataccacctcaaaaagttatgcagacggctgtagttggtacaaatggatcattgacttaccggctgaacctggatggttttcctggttttggctgggcagtcaccta	...((((.((.(((((((((.(((.(((.((((.(((((((((((((((.....)))))))))))..............((((((.((((((((..((((..(((......)))...))))...)).....)))))).))))))........................(((((....)))))(((((((..((((...))))....))))))).......)))))))).))).))))))))))))))..))))...
novel-m1197-3p	novel-m1197	Unigene0064905	3000	3080	-	81	-32.5	37.04	1.08	TTGACGGCTGAGATCAAAACT	21	3p	tagggtgcagagttttgatttcagccatcagattcttttaaatgatctaaTTGACGGCTGAGATCAAAACTtcgtagcata	...(.(((.(((((((((((((((((.((((..((........)).....)))).))))))))))))))))).))).)...
novel-m1198-5p	novel-m1198	Unigene0065041	2787	2920	-	134	-53.1	41.79	0.95	TTTGCGGGTGTAGCATCATC	20	5p	acagtcgttcTTTGCGGGTGTAGCATCATCaagattcacacatgcaatcgatgcaactctatgtttctgttctgctaaagcggtttgaaagtactgagaatcttgatgatgctgcatcggcaataaaccactat	..(((.(((..((((.(((((((((((((((((((((.((..((((.....))))........((((....((((....))))...))))....)).))))))))))))))))))))).))))..))).)))..
novel-m1199-3p	novel-m1199	Unigene0065110	2915	3089	-	175	-46	39.43	0.67	CATTTATCAAGACATTTGCCTC	22	3p	ctcatcaccagaggcgaatttcctgaaaagtattaaagcacgtgttagtccaagcacaacaaagttgatctttcagtttctggaacaagatgagattgagccttcaaccaaccagacttatggttctctactgaagaatctcaCATTTATCAAGACATTTGCCTCtggaattcta	.......((((((((((((.((.(((.((((..........(((((......)))))......(((((...(((((((((...........)))))))))...))))).(((((......)))))......(((......))).)))).))).)).)))))))))))).......
novel-m1201-3p	novel-m1201	Unigene0065202	2173	2350	-	178	-33.4	33.15	0.57	ATTGGAGAAATCGCTCGGCTGGG	23	3p	tctctttctttatcgacgaaaaggtttttttagtttgcatggtccaatcattgatcccgaaattttctacaataaaattaggtaggtcgctagtagagttccctatctataattttgctatttaatgaaatcatttttctgaaatATTGGAGAAATCGCTCGGCTGGGtagaaagatt	..(((((((...(((.(((...((((((((((((...((((((....(((((((...(((((((..............((((((((..(((.....)))..)))))))).)))))))....))))))).))))......))....))))))))))))..)))..)))..)))))))..
novel-m1207-5p	novel-m1207	Unigene0065436	734	806	-	73	-28.6	63.01	0.62	TTCGGGCTAGGTGATTCATGG	21	5p	gcggcgcggtTTCGGGCTAGGTGATTCATGGtgggatcgatggagttgcctgggctcttggggtcacgtcgtc	((((((.((((((((((((((((((((((.(......).)).)))))))))))...))))))))).)))))).
novel-m1213-3p	novel-m1213	Unigene0065744	545	641	+	97	-24.5	47.42	0.53	TTCTTCGATGGGGGTGAACCT	21	3p	ggggactttgttctctgctgcttgaagaacaagtcggacaagtttgatcatgataaggatgctccaTTCTTCGATGGGGGTGAACCTggtagttcca	.((((((..((((.((.(((.((((((((...((((((....))))))........(((...))).))))))))))).)).)))).....)))))).
novel-m1214-5p	novel-m1214	Unigene0065850	496	590	+	95	-25.4	44.21	0.6	ATATTCCCCCACTTCCCGAAA	21	5p	ccacgtatcaATATTCCCCCACTTCCCGAAAtacctttggaatgcccagaactagaattgtttcttttggggggtggaaatgctgaatcaatgga	(((....(((.((((...((((((((((((.....(((((.....)))))...((((....)))))))))))))))).)))).))).....))).
novel-m1217-3p	novel-m1217	Unigene0065925	58	380	-	323	-138.1	36.22	1.18	TCGTTTGGTGTTGCTTGTGCT	21	3p	gtgttactagatcacaagtaacaccaaacgacattgtttctaattatatataagcgacaccgtttgtaattatatatatgtctcttaacagaatgcccttttggatgaaaccacacaaatgctattcaatatcggccaagtcgtggaaaatgggccaaaaagggctgaccatctcggaatcattcatcaaacagaagtttgcggttgtgttactcatcaagcatgtgaatgtgttaggagccaaatatatataattagaaacggtgttgtttatatataattaggattagtgTCGTTTGGTGTTGCTTGTGCTttggtgtttt	....(((((((.((((((((((((((((((((((((.((((((((((((((((((((((((((((.(((((((((((((..(((((((((((((((...((((..((....))..)))).)).))))....((((((......(((........))).....))))))((.....))...((((((((((((....))))).(.(((((.....)).))).)..))))))))))))))))....))))))))))))).)))))))))))))))))))))))))))).)))))))))))))))))))))))).)))))))....
novel-m1218-5p	novel-m1218	Unigene0065925	339	489	-	151	-70.7	31.13	1.5	TCGTTTGGTGTTGCTTGTGCT	21	5p	aggattagtgTCGTTTGGTGTTGCTTGTGCTttggtgtttttcagtcattaataattatgtattcaatgggatttatacccaattgaatacataattacttataacttagtgttactagatcacaagtaacaccaaacgacattgtttcta	((((.((((((((((((((((((((((((.(((((((...((.(((.((...(((((((((((((((((((.......))).))))))))))))))))...)).))).))...))))))).)))))))))))))))))))))))).)))).
novel-m1220-5p	novel-m1220	Unigene0065970	1	107	+	107	-29.1	46.73	0.58	TGCCCCAGGGTTATAGGACTGCA	23	5p	cgtgcTGCCCCAGGGTTATAGGACTGCAtttagaaactctcatcaagctgaattttctggaaagttaagccatagcaggtgatagccctgtaggcgcaaattgagag	..(((.(((.(((((((((....((((.((((((((...(((......)))..)))))))).............))))...)))))))))..)))))).........
novel-m1221-3p	novel-m1221	Unigene0066052	211	300	+	90	-31.4	45.56	0.77	CAATAGGGAGACTCAGTAGGG	21	3p	aactacctcaccttacggtgagctcgatatgcatgatttacttcaggaaatgggttgggCAATAGGGAGACTCAGTAGGGtgaggaatta	.....(((((((((((..(((((((..(((((..((((((..........))))))..)).)))..))).))))))))))))))).....
novel-m1222-5p	novel-m1222	Unigene0066054	55	212	+	158	-37.1	38.61	0.61	ATAGAGCTCTCATAACTATCT	21	5p	gttttagttgATAGAGCTCTCATAACTATCTcaccttactatggtacgctagatatgcatgatttactacatgaaatgggttgggcactagggagactcagtagggtgtggagttatgaagatgttgatcgtatgttaagtcaaaatgtggtaagata	........((((..(((((((((((((.((.(((((((((..(((.(.((((...(((..((((((..........))))))..))))))).)..))).))))))))).))))))))).))).))).))))(((.(((...((...))...))).)))
novel-m1224-5p	novel-m1224	Unigene0066247	1364	1457	-	94	-33.7	48.94	0.73	GTCGGGTTCATCTTTTGAAAGG	22	5p	tgtctcgggaGTCGGGTTCATCTTTTGAAAGGtggatttgtcgggatggctttctggcttcatcttctgaaattgaggctgcacttgtgagggt	..(((((.(((((((.((((..(((.(((.((((((...(((((((.....)))))))))))))))).)))..)))).))).)))).)))))..
novel-m1226-5p	novel-m1226	Unigene0066261	98	248	+	151	-36.3	52.32	0.46	GATTGGACTGATCGAGAGGAT	21	5p	gaatgagagaGATTGGACTGATCGAGAGGATtgagagtgatcccaatcacacaaaaccatcaccgccattcaaatccagctgtgccctctcccttcttcgatttccccatgccagttctatcctccgtcgctctgtccagtctcgccgctg	......(.((((((((((.((.(((((((((.((..(((((....)))))............................((((.((.........((...)).........)))))))).))))))..))).)).)))))))))).).....
novel-m1228-5p	novel-m1228	Unigene0066361	446	795	+	350	-115.9	53.43	0.62	CCTCTAATTCCCGCTGCGTCT	21	5p	aagattaaccCCTCTAATTCCCGCTGCGTCTtctgtaaataatcgagaatcgacaattgctcgcaaaacggtacgtggctccaaaaatgccggaaggggtcgtgataggtgttgacaaattgaacggtccgaaattcccacgattggtccgatctccacgggccgtgatttggtgatccaccaccatggatggatagatcggggagagaggagcaataattaaccgttggattagtcggaggtggccggaatcgtcgccggtcgccgggttgaattttcgcgaaatcgggcactccgatcgggcttcttcgagtgagaatcggcggagtaggaggctggagggacgtcgg	..(((....(((((((.((((.(((.((((((((........((((...))))((..(((.((.....)))))..))((((.......(((.((.((((((.((((...(((.((.(((((.(((..(((((...(((.(((((((.(((..(((((.(((.((((....(((((......)))))...)))).....))).)))))..))).)))).......))).)))....)))))(((((((((........)))))))))..))).))))))))))..)))).).)))))..)).)))......)))).))))..)))).))).))))..)))))))..)))..
novel-m1234-3p	novel-m1234	Unigene0066966	13	150	+	138	-24.8	41.3	0.44	TAAGCTACTGGACTTTGAGGA	21	3p	cgatctcctaaatcgaaaaagccagcatagcttaaacatcattcggggaaaaagggagcaggaagttttggcagctgaagatattggaattatggcagaagcttaatTAAGCTACTGGACTTTGAGGAtagaagctac	....((.(((..((...((((((((..((((((((..(((.(((((........(((((.....))))).....))))))))...........(((....)))...)))))))))))).))))...))))).))....
novel-m1247-5p	novel-m1247	Unigene0068025	1	193	+	193	-44.3	47.67	0.48	TCGATCTCTCATCCTCTGTTC	21	5p	tcacataTCGATCTCTCATCCTCTGTTCttccctctctccagatctctcatccattgttcttcatctgcttcaaacaggccttcctctgagtgcagcccaacacaaaaatctgaggcagaataaacttggatgctctttcagattgccacccctctctgacctccagaggaatgtaggggatccgatccatct	......(((((((((((((((((((.......................((((((..(((.....(((((((((..((((......)))).(((........))).......)))))))))...))).)))))).....(((((..(......)..)))))....)))))).)))..)))))).))))......
novel-m1252-5p	novel-m1252	Unigene0068174	364	557	+	194	-40.6	47.42	0.44	TTCCAGGACTGCCACTAGTGC	21	5p	gcaatagaatTTCCAGGACTGCCACTAGTGCtaaagagccgcgaccttccctccttcttgatggctacaaatccgtacaatttcgctctcccattgttcgaagaacagttcgacaagctcggaaaagaaagcaagccaatcatactggtgaacacgtttgatgcactagagccggaggccttgaaagcaattga	.((((.(..((((.(((.((.((.(((((((....((((.(.(...(((...((....((((((((..............((((....(((..((((.((((......))))))))....)))...))))...)))).))))....)).)))).)))))...)))))))....)).))))).)))).).)))).
novel-m1253-3p	novel-m1253	Unigene0068217	35	235	+	201	-33.3	45.27	0.37	TGGGGATGATGATGCTATGCT	21	3p	catcatcacactcataataatcgtcatctccattcattcatttctttctctttcttcatttatcgctcgccccccacaacccatccactcttttctgtcttttccttcttctcttccctccttctgtcatttttgcagagcatcagcggcaggagcagcagttttgatacTGGGGATGATGATGCTATGCTcctctccctc	............((((...(((((((((((((.....(((...((.........................................((........))...................((.((((((((.((..(((...)))..)).)))))))).)).))...)))...)))))))))))))..))))............
novel-m1255-5p	novel-m1255	Unigene0068253	17	290	-	274	-57.9	35.04	0.6	AACCCGTCAATCTCAATACAAAT	23	5p	gacaaacaatAACCCGTCAATCTCAATACAAATaaaataccaacaagcaagggagtagaaactcccatgacgaaactaaagaaattatctaaagcgaaaattaggaagacctaatttatctttaatacacaaatgattaatgaaacttggagatgagtcccaccaagtcaaatcagatgacgaagaactataattggctaaaacatcagccacttggttcccttctctgatggtgaagttgctatatgagttgaatacttataactggctgttt	((((..((((((....((((.((((((((((......(((((.....((.((((((....)))))).))......((..(((.....)))..))...((((((((....)))))))).((.(((((.((....))))))).)).((((((.(........).))))))....(((((.((....((((((....(((((........)))))..))))))...))))))))))))...))).))).))))))))....))))...))..)))).
novel-m1259-3p	novel-m1259	Unigene0068635	143	332	-	190	-41	38.42	0.56	CGGCTCTTCCACTTGAATGATT	22	3p	tgttagttggtgatcaagttcaatttggatcagggagtagaatcattattaccactagagataggcatcaacttgaagagatgcaactactgaggactgcagttgaccatgatgttgcaatatactacatggaggaactaaatgatgatgaagcaattCGGCTCTTCCACTTGAATGATTccaaagaaat	......((((.(((((..(((((..((((..((.((((.(..(((((((((...(((....)))(((((..........)))))....((((.......))))...(((((..((........))..)))))..........)))))))))..).))))..))..)))).))))))))))))))......
novel-m1266-3p	novel-m1266	Unigene0069201	546	702	+	157	-80.9	45.86	1.12	GAATTCCAAACTCTGGGCACT	21	3p	tgggggggccagtgcctagagtttggaatcctaagcttgagtgaactggaaggacaggaataagaattcctaatctctaagagctcaagagtgcttattccagtcgtacaaattcactaaagtttaGAATTCCAAACTCTGGGCACTagccccgagc	....(((((.(((((((((((((((((((.((((((((.((((((...(.(.(((.((((((((.((((.....(((...))).....)))).)))))))).))).).)...)))))).)))))))).))))))))))))))))))).)))))....
novel-m1267-5p	novel-m1267	Unigene0069577	747	843	-	97	-58.5	46.39	1.3	AGGGTGTTGTAACAAAGGAGG	21	5p	caacttgaccAGGGTGTTGTAACAAAGGAGGctgcattttctgtttaatgcataaccattggcagcctcttttgttacaacagccgggtcaggttgg	((((((((((.((.(((((((((((((((((((((.......(((........))).....))))))))))))))))))))).)).)))))))))).
novel-m1271-5p	novel-m1271	Unigene0069792	656	947	-	292	-61.2	34.25	0.61	TGAGAATTGTGGACTGTTGT	20	5p	agcaataacaTGAGAATTGTGGACTGTTGTtatttgtttcggatcctggttatcattcttcacaagtacaaaggcatagataactgtagtcaggaacgagttttatgacacaaaagagaggaaaatacagtaattaaattgcttccaggtccaacaatgaagcattccaacattttaataagattttatctcaattaagcccaactaagtttttctctgagcaatccatttctttggaaatggaaccattgacaggaaaccaacaacaatgtcaccaatactcttattgtta	((((((((...(((.((((..(((((((((((((((((((.(((..((((((((((((((..........)))).)).))))))))..))).)))))))))...............((((((((((..(((........((((((...((...))...)))))).........((((((.((((...))))..))))))....)))..))))))))))......((((((((....)))))))).((.......)).....)))))))..)))..)))).))))))))))).
novel-m1272-3p	novel-m1272	Unigene0069846	14	106	+	93	-25.3	49.46	0.55	TGAGAATAGAGTGGCGGAGGC	21	3p	gcctcgaaccagatgttacgaccttcaacactctaatcaacggcttcgttcgTGAGAATAGAGTGGCGGAGGCagcatggcttttcagcaaaa	((...((((((..((((..(.(((((..(((((((.((.((((......))))..)).)))))))..))))))))))))).)))...))....
novel-m1272-5p	novel-m1272	Unigene0069846	14	106	+	93	-25.3	49.46	0.55	ACCTTCAACACTCTAATCAAC	21	5p	gcctcgaaccagatgttacgACCTTCAACACTCTAATCAACggcttcgttcgtgagaatagagtggcggaggcagcatggcttttcagcaaaa	((...((((((..((((..(.(((((..(((((((.((.((((......))))..)).)))))))..))))))))))))).)))...))....
novel-m1273-5p	novel-m1273	Unigene0070170	596	662	-	67	-22.5	47.76	0.7	CATTTGTGAATAGTGTTGGGCC	22	5p	gccttaagccCATTTGTGAATAGTGTTGGGCCctaagcccagttgttgtattattgggccttaagcc	..((((((((((...((((((((..((((((.....))))))))))).)))...)))).))))))..
novel-m1275-3p	novel-m1275	Unigene0070696	11	190	-	180	-67.5	52.78	0.71	GAGTGTGGCTGGTCTGGGAAT	21	3p	gtgccgctccattctccgaagccgagcccagctcgaaattgttcacaacacccacggtgtccctctctcactccggcccaaggtttacacttgatgacttaattaaataggaaatatcttgctttgctttgggagtcgggggagggagaGAGTGTGGCTGGTCTGGGAATggagagagag	......((((((((.(((..(((.((((..(((((((....)))...(((((...)))))..(((((((.((((((((((((((.....(..((((.((((......))))...))))..)....))))))))..))))))))))))).))))..))))))).)))))))))))......
novel-m1276-5p	novel-m1276	Unigene0070741	1378	1554	+	177	-36.1	34.46	0.59	ACGGATATGAAATGGTAGCAACA	23	5p	gtagtgagctACGGATATGAAATGGTAGCAACAaagtacatttcattcaatccttacagaggaatgagagagaaaattgtatcttccctttcccatagtatttacttgtctatttcattatccttaagttgttacacatccaagtctccaagagatctttttggcttttttgctatt	((((..((((..(((((((((((((..((((..((((((.((((((((..((......)).))))))))((((........))))............))))))..)))))))))))).)))))...)))).))))........(((((...))))).....((((......))))..
novel-m1277-3p	novel-m1277	Unigene0070785	350	664	-	315	-93.7	42.22	0.7	TTGAGGATGTGGGTGTATGTG	21	3p	tcatcactgatcatcaaggtgatcgtgatcatgatagacatgtaccacacatggttatgagggagaatatgacccactccttcattcctacttcaggggttattggtagagactttgacaaaaaagtgattatagatcttctgatgcaacaaactgttgatcatcgaagtgggaattcccagagtgttgtctctgttattcccatagttggaataggaggtttgggtaagaccacacttgccaagtcggtgtatgatgaaagcaaagtcgttggtcatttcgaaTTGAGGATGTGGGTGTATGTGtcagtggact	..(((((.((((((....)))))))))))..((((..(((((((((.(((((..(((.....((((.....(((((..((((((((((.((((((((((..(((.((((..(((((......)))))..)))).))))))))))..(((((...))))).........((((((((...(((((......)))))..))))))))))).))))).)))))..)))))..((((((((((((...((((.....))))....)).)))).).))))).))))....)))..)))))))))))))))))).......
novel-m1278-3p	novel-m1278	Unigene0070842	27	101	-	75	-24.5	45.33	0.72	TTGATTAGAGTGTTGAAGGTC	21	3p	aaagctttgccgcctcagcagctctattctcaaggagaaagcccTTGATTAGAGTGTTGAAGGTCgtgatatttg	......((((.(((((((((.(((((...((((((.......)))))).)))))))))).)))).))))......
novel-m1279-3p	novel-m1279	Unigene0070998	95	166	-	72	-29.1	51.39	0.79	GCCTTGATTTGGGCTTGGGCC	21	3p	aatatttcggggcccaatttggattgggcttgagcaattggGCCTTGATTTGGGCTTGGGCCttgatgggtg	......(((((((((((((((((((((((((((....))))))).))))))))).)))))))))))......
novel-m1280-3p	novel-m1280	Unigene0071000	191	262	-	72	-31.8	52.78	0.84	GCCTTGATTTGGGCTTGGGCC	21	3p	aatatttcggggcccaattcggattgggcttgagcaattggGCCTTGATTTGGGCTTGGGCCttgatgggtg	......(((((((((((((((((((((((((((....))))))).))))))))).)))))))))))......
novel-m1280-5p	novel-m1280	Unigene0071000	191	262	-	72	-31.8	52.78	0.84	CCCAATTCGGATTGGGCTT	19	5p	aatatttcggggCCCAATTCGGATTGGGCTTgagcaattgggccttgatttgggcttgggccttgatgggtg	......(((((((((((((((((((((((((((....))))))).))))))))).)))))))))))......
novel-m1281-3p	novel-m1281	Unigene0071001	157	228	-	72	-31.8	52.78	0.84	GCCTTGATTTGGGCTTGGGCC	21	3p	aatatttcggggcccaattcggattgggcttgagcaattggGCCTTGATTTGGGCTTGGGCCttgatgggtg	......(((((((((((((((((((((((((((....))))))).))))))))).)))))))))))......
novel-m1281-5p	novel-m1281	Unigene0071001	157	228	-	72	-31.8	52.78	0.84	CCCAATTCGGATTGGGCTT	19	5p	aatatttcggggCCCAATTCGGATTGGGCTTgagcaattgggccttgatttgggcttgggccttgatgggtg	......(((((((((((((((((((((((((((....))))))).))))))))).)))))))))))......
novel-m1284-5p	novel-m1284	Unigene0071325	126	254	+	129	-32.5	45.74	0.55	CACCTCAGTATGCTTACCCCA	21	5p	cttgggtgcaCACCTCAGTATGCTTACCCCAtatgtggcccaatgagattaaactaggatcgaaatccttgattcgtcaatggctgtgagtaggttactaggtttgataggttgttgcctttcctgagg	((((((..((.((((.((((.((((((..(((....((((...((((((((....(((((....))))))))))..)))..))))))).)))))))))))))).))..((((....))))..)))))).
novel-m1285-5p	novel-m1285	Unigene0071398	175	266	+	92	-23.6	44.57	0.58	CACGCACGACGGGTACTCTTC	21	5p	gaaagtgttgCACGCACGACGGGTACTCTTCgaagtcaccatctgaagcaaatatctaaggaagattgctggttgttgtttgcaaaacatgc	....((.(((((.(((((((.((((.(((((.............................))))).)))).)))).))).))))).))....
novel-m1288-3p	novel-m1288	Unigene0071540	192	306	+	115	-31.9	47.83	0.58	TGGATTGTGTGATGCGGCTC	20	3p	tacagttgtggcagtctgagagacacgaatccgatctggggacgccattaattgtgatcttgattgatgcagggttgctttgtgaTGGATTGTGTGATGCGGCTCtggaattgag	..(((((.(((.((.(((....((((.(((((.(((.((.(((.((((((((((......)))))))))..).))).))....))))))))))))....)))))))).)))))..
novel-m1289-5p	novel-m1289	Unigene0071575	1	65	+	65	-20.9	40	0.8	TGGGCAACTGCTTAAACTTGG	21	5p	tTGGGCAACTGCTTAAACTTGGagtgaagaaaactgagaatttctaggttttgtagctgtccaac	(((((((.((((..((((((((((.................)))))))))).)))).))))))).
novel-m1290-5p	novel-m1290	Unigene0071625	448	590	+	143	-37.9	40.56	0.65	TTAGGATTGCACGCAGAGATC	21	5p	aatgtggctaTTAGGATTGCACGCAGAGATCaacacgttctcttaagagcgactcatgaagaggagctcaaagaatggccaaataaggattttttgaaaaaatgcactatgatcgttgtggatcagtccaatattcccaagct	....(((.((((.((((((..(((((.(((((...((((((.....((((..(((.....)))..))))..)))))).........(.((((((...)))))).)....))))).)))))...))))))))))...)))....
novel-m1291-5p	novel-m1291	Unigene0071626	450	586	+	137	-31.3	42.34	0.54	TTAGGATTGCACGCAGAGATC	21	5p	aatgttgctaTTAGGATTGCACGCAGAGATCaacacgttctcttaagagcgtctcatgaagaatggccaaatgcggatttttttaaaaaaatgcactatgatcgttgcggatcagtccgatatccccaagcttcctg	...(..((((((.((((((..(((((.(((((..(((((((....))))))).((((.....)))).....((((..(((((...))))).))))...))))).)))))...))))))))).......)))..)...
novel-m1292-5p	novel-m1292	Unigene0071627	73	220	+	148	-34.4	39.19	0.59	TTAGGATTGCACGCAGAGATC	21	5p	aatgttgctaTTAGGATTGCACGCAGAGATCaacacatcctcttaagattgtctcatgaagaggagtttaaagaatggccaaataaggatttctttaaacaatgcactattatcgttgtggatcagtccaatatccccaggcttcctg	........((((.((((((..(((((.(((.......(((((((..((.....))...)))))))((((((((((...((......))..))))))))))...........))).)))))...))))))))))....((((...))))
novel-m1294-3p	novel-m1294	Unigene0071676	87	341	-	255	-87.9	50.98	0.68	GTGGATGAGGGCGGCAGAGGCA	22	3p	ttcgccggcaattttttttttccttctttcgtccttcatctctcttccttctctcttctgtttctttcgtccttcattctctcttctgtcctctttcttcttcttcttcttctctcctctagcgttcttcatcggagcaagagagagaaagcggtggtgagagagatggaggcatcgggaattgaaggacaatggcagagacgtcggcgcacggctgggatctGTGGATGAGGGCGGCAGAGGCAaaccgcgcgg	.(((((((..........(((.(((((.(((((((.((((((...(((...(((((.(((((......(((((((((((((.((((((((.((((((..((.((.(((..((((((.(((.((.(((......))))).)))))))))))).)).)).))))))))))))))....))))).))))))))))))).)))))...((((.....)))))))...).)))))))))))).))))).)))))).))))
novel-m1296-5p	novel-m1296	Unigene0071736	1	165	+	165	-31.2	36.36	0.52	TTACATGCATGGAATGACACC	21	5p	caaaaacaaaTTACATGCATGGAATGACACCttgagacgccttagactctttgacaaagaaggattggtgaaaaaaacatacttggctctggaatggagttatgatcaattggaagataaagagcttaagcagttgttcttgctttgtgggattattgtaattga	(((..((((.(((((.(((.((((((((..((((((.((((..(..((((((...)))).))..).))))...........(.(((((((.....))))))).)(((........)))......))))))..)))))))))))..))))).....))))..))).
novel-m1297-5p	novel-m1297	Unigene0071751	46	123	+	78	-22.4	50	0.57	TGAGAAGGCCGATCAATTTGT	21	5p	tctacttggaTGAGAAGGCCGATCAATTTGTtcccccaagggatgaagcaggaggtggtcaccttcggtcccttttat	.......((((..(((((..(((((.(((((((((....))))....)))))...))))).))))).)))).......
novel-m1298-5p	novel-m1298	Unigene0071833	266	555	+	290	-52.4	33.45	0.54	TGCATCAACTATGGAACTGGT	21	5p	tctcggcagaTGCATCAACTATGGAACTGGTtattgatttattgtctaaggacaaagtggatttggctttattgccattgttgaaaaattcataataaagtttatctgaatgttctgtatgacacggaaatctgagactgctgcacctttgactacgttgaatgtatgttattaattcattacttgaaaatccaatgtttagcattttattattgtcgtatccttgtctgtatataatggaagtttcattgctattgactaatgctagctagatttgtaagctgctggtt	..(((((((((((..(((..((((((((((.((((((((..(((((....))))).(((((((((((......)))).........))))))).....(((...(((.(...((((((.....))))))...).)))..))).......(((((((((...))))).))))....((((.....))))))).))))).))))..))))))..)))..)))))...(((.(((..(((((((...))))))).))).)))....(((.((.......)).)))))))))..
novel-m1300-5p	novel-m1300	Unigene0072707	71	172	-	102	-50.8	69.61	0.72	CGAGCCCGGCACGTTAAGAAG	21	5p	gagcccggccCGAGCCCGGCACGTTAAGAAGcggcccggcccggtccaagcccgttttaggcctggcccggcccgagcacgttaatttaacaggccgggctg	............((((((((..((((((.((((((.(((.((((.(((.(((.......))).))).)))).))).)).))))..))))))..)))))))).
novel-m1301-3p	novel-m1301	Unigene0072759	186	289	+	104	-32.5	52.88	0.59	TCCACGGGCTTTTTTAGAGCG	21	3p	gcccaaattgtctggtttaaatacgtcttgtggctagtctttttgttagggctcggcaacggatcgagccggaacTCCACGGGCTTTTTTAGAGCGggctcggg	.(((.....(((((.((((((...((((.((((((((.(.....)))))(((((((.......)))))))......))))))))...)))))).)))))..)))
novel-m1307-5p	novel-m1307	Unigene0073207	88	424	+	337	-114.5	56.08	0.61	TTCTCCAACTCCTCTTGCTTT	21	5p	actcttccccTTCTCCAACTCCTCTTGCTTTatttgcactgctgccgccgttgcgctcccttcaccttcactctagggctctaggctggtcaggtctattttgttcggtagcaaccaaaaggcgaacctcgacccctccagctccatccccatttaccgatccaaattctcagccaagtccaggtcttgggacaaacgtaatagaggcggcgcgtgtcgcacaatcatcggcgctgcttgtaagctcgcggcctgggctcgattttccataggcagtggagtccgttgaggtggtgatgcgcctcggcgctgctcgcaagactagtgatggaggaga	.........(((((((((((..((((((............((.((.((((..((((((...(((((((.((....((((((((((((((...((((...((((((.(((....)))....))))))....))))...)))))).............................(((.((((((((((.((((..........((.((((((((((((.........)))..))))))))).))..)))).))))))))))............)))..)))))))))).))))))).)).))))..)))))).))..))))))..)))..)))))))).
novel-m1311-5p	novel-m1311	Unigene0074413	55	416	+	362	-166.7	50.28	0.92	TCTTCCTCTCTCCTGCAACTC	21	5p	tcttttttctTCTTCCTCTCTCCTGCAACTCcatggccacacggcacacgcccacacccatggtagctgccaagctcgggaggaaagctcgtcgccttgcgttgtagagaactgggcttgactcaaagcaacccggcgaacatagtgatggtggcagtgagccacgatgattctaagatttcagcgaatcgaggggagaggattcgaatatccattttctctctctttaagctctctctctccctccatgaacttgaagaacctagaagcttcctctctccttagctttcatcccgagcttcgcagctgccatgagtgtggcaatggagttgcaggaaggaaagagaagaggaaaaaaagaa	(((((((((((((((((.((((((((((((((((.((((((((((....)))......((((((((((((.((((((((((.((((((((((((..((((.(((..(((.......)))....))).))))..))))))....(((.((.(((((.....))))).)).)))....(((((....)))))((((((((((((.............(((((...((((((((.((...............)).))))))))....)))))..)))))))))))).)))))).)))))))))).)))))))))))).))))))).))))))))))))))..)).)).))))))).)))))))).
novel-m1313-5p	novel-m1313	Unigene0074600	38	203	-	166	-73	41.57	1.06	TCTTTTTCCCTCTCCTCCCCT	21	5p	tttttttcctTCTTTTTCCCTCTCCTCCCCTccccttctggtcagttttttttcccctttcttcttctttttccctctccttcccttccggccaaaaaggggacaaaaagaaaaaaaaaattggccagaaggggaggaaagggaaaaagaagaaagggaaaaaaaa	(((((((((((((((((((((.(((((((((.....(((((((((((((((((...........((((((((...(((((((((.....)).....))))))).)))))))))))))))))))))))))))))))))).))))))))))).....)))))))))).
novel-m1314-3p	novel-m1314	Unigene0075143	28	99	+	72	-26.3	50	0.73	GCCTTGATTTGGGCTTGGGCC	21	3p	gatatgtcgggggcccaattgaattggggttgtgcaattggGCCTTGATTTGGGCTTGGGCCttaacatttg	...((((..((((((((((((((((((((((.........)))))))))))))..))))))))).))))...
novel-m1315-3p	novel-m1315	Unigene0075279	355	525	+	171	-36.5	33.92	0.63	TTCTTGTATACTCCCGGGAGC	21	3p	taaacagtaagttcctggagtcagcacataattatctagttgggaacaatgtcatttactagcttttataaagagtaaagtcatgaaagtataaatgatattaggtataatttagtcacaactctcttaaacagcgaaaaTTCTTGTATACTCCCGGGAGCttatgctccc	......(((((((((((((((..(((...((((.((..((((.....(((((((((((...((((((((...((......)))))))))).)))))))))))...........(((....)))........)))))).))))..)))..))).))))))))))))......
novel-m1318-5p	novel-m1318	Unigene0075886	96	237	-	142	-49.2	54.93	0.63	CGGAGGGACTGGGTTTGGAGT	21	5p	aaggcggaggCGGAGGGACTGGGTTTGGAGTtggagttgtcgaggcggagcatggataagtgcttgccgacggtgaagggctccgatgagaagtcatgtgggttcaaagcttcagtctttgtttcttggtgatgactgccca	..(((((..((.(((((((.(((.((((((((....(((((..((((.(((((......))))))))))))))....((((((..((((....))))..))))))..)))))))).))).))))))).)).....)))))..
novel-m1321-5p	novel-m1321	Unigene0076378	178	519	-	342	-96.7	44.74	0.63	GCTTTCAGGGTCGATGGATG	20	5p	tcagaaggttGCTTTCAGGGTCGATGGATGtggaattctggggaaaaaggatgagctgattttgagagatggcaatggagacgccttgcttctcattcgtcgaaagggagcgatggttgaggcactaagcatatacaggaaatggaagggctatgctttagactatgaaggctcgcaggagttggttttcagtttaaaagagccaaactcatgtttggtaaggactcaggcaatcagaatctcgactaaacgaacgcaaaacaaagattgggacttcgagataaagggttatttccctgataaggcttgtagcattgtcgactctaaaggcaacatagtggc	(((....((((((((.((((((((..(((((...(((((........)))))...(((((((((((....(((((.((.....))))))).((((.((((((........)))))).))))(((...(((.....((.....)).....))).)))((((((((..(((((((.((....)).)))))))))))))))...(((((((....))))))).....)))))..)))))).(((((((.....(((.(..........).))).....)))))))..((((......)))).............))))).)))))))).))))))))....))).
novel-m1322-3p	novel-m1322	Unigene0076680	53	224	+	172	-62.1	51.74	0.7	TGGACCTTGGCGGATATCACC	21	3p	atctcccccgaaaaactgattaacgggtttaccgttcttgagatgttctccagggggagatccagcttgaggtatgcgctcttgaagatgatattggccgaactgccaccgtccactagtatcttgtgcattaggtcggtgTGGACCTTGGCGGATATCACCagggggtcgt	((((((((((((...((.(..(((((.....)))))..).))...)))....)))))))))............(((..((((((..(.(((((((.(((((..(.((((((.((....((((...))))....)).))))).).)..))))).))))))))))))))..)))
novel-m1325-5p	novel-m1325	Unigene0077014	27	279	-	253	-103.7	55.73	0.74	TGTTGTCGGTACACCCGGCC	20	5p	aagtgaagctTGTTGTCGGTACACCCGGCCtgagcttatggctacttgttgaggtagagccagggctttaactggggcttgggggagcctcaccaccggtaggtggcgacgtgtgtggttggtgccccgtggcacgtcaattaagtaagttcgataggggtacctaacgagtatgttatggtgtagtcagggcctttgggcataagtggcaggctcagagaagggtgtgttgccgataccggtggccttgcca	..((((.(((((.(((((((((((((..(((((((((...(((((((((......((.(((..((((...((((((((((....))))))))(((((....))))).((((((..(.(((((((((((((.(.((.............)).).)).)))))))).))).).))))))...))..))))..)))))......))))))))))))))))).)..))))))...))))))).))..))).))))..
novel-m1326-3p	novel-m1326	Unigene0077442	3	241	+	239	-48.7	34.31	0.59	ATCAGCTGAGTGTTTGGTAAACT	23	3p	gcctaagatgtatatgtgtattgaacatgcctgaattatatgtgtatgtgtatcctatcctacccaacgtattcgaaaaacacgaattcattagataattaaacaccgtaacaaattaaggcctagtttgggattgttgtgttttttggagaattggttttgaaattgttgtggggggaattgcttttgaaattactttgaggagaATCAGCTGAGTGTTTGGTAAACTgattttagaa	..(((((((......((.((((((((((..((((..(((((......))))).....((((.(((((((..((((((....((.(((((.(((((.(((..((((..((..(((((((.....)))))))..))))))..))).))))).))))).))))))))..))))).)).))))....(((((.(((....))).)))))..))))....)))))))))).))..)))))))..
novel-m1330-5p	novel-m1330	Unigene0078128	66	150	+	85	-49.6	58.82	0.99	TCCCGTCCCGTCCCGTCCCGA	21	5p	agcgggatcaTCCCGTCCCGTCCCGTCCCGAtcccgcacgggataggatgggacgggatgagttttcaaaattggtcatcctgtc	.((((((((((((((((((((((.((((((........)))))).)))))))))))))))).................)))))).
novel-m1332-3p	novel-m1332	Unigene0078374	100	182	-	83	-26	48.19	0.65	TCCCGTCCCGTCCCATCCCGA	21	3p	ccgaaactcaccgggattgggatgcaacggtatcacttcttagaaaaggcaaTCCCGTCCCGTCCCATCCCGAaaataattat	...........((((((.((((((..((((.((..(((........)))..)).))))..))))))))))))...........
novel-m1333-3p	novel-m1333	Unigene0078590	215	377	-	163	-49.3	45.4	0.67	GAGGGACAAGTGGTTTTCAGCCA	23	3p	ttgattcggtggttggtggtgcatggccgttcttagttggtggagcgatttgtctggtttattccgataacgaacgagactctggcctactaaatagagacaggattattactgtcctggattcttcttaGAGGGACAAGTGGTTTTCAGCCAcacgaaattg	....((((((((((((.(.(((.((.((.((((.(((((((((.((.....((((.((((...........)))).))))....)))))))))..((((.((((((.......))))))..)))).)).)))))).)).))).)..)))))))).))))....
novel-m1334-3p	novel-m1334	Unigene0078933	114	189	+	76	-20.6	38.16	0.71	CATATTGGAGGATTTGTTTC	20	3p	aataaatttagcagtgggaatccttccacatgtggacaactttgctCATATTGGAGGATTTGTTTCtggatttctc	...((((((((....(.(((((((.(((.((((((.((....)).)))))))))))))))).)..))))))))...
novel-m1339-3p	novel-m1339	Unigene0079319	637	760	-	124	-23	28.23	0.66	TTCTTGACTTTGGCCTTCAAC	21	3p	tgtaaggaattggaatccatggcaagaatttttttttcaaattgtatatatataggaaatttttagaaccttttccgacctttttaaaaaaaaaaaaTTCTTGACTTTGGCCTTCAACcagtga	.....((..(((((..(((.(((((((((((((((((....((...........(((((............)))))..........))))))))))))))))).)).)))..))))))).....
novel-m1339-5p	novel-m1339	Unigene0079319	637	760	-	124	-23	28.23	0.66	TGGAATCCATGGCAAGAATT	20	5p	tgtaaggaatTGGAATCCATGGCAAGAATTtttttttcaaattgtatatatataggaaatttttagaaccttttccgacctttttaaaaaaaaaaaattcttgactttggccttcaaccagtga	.....((..(((((..(((.(((((((((((((((((....((...........(((((............)))))..........))))))))))))))))).)).)))..))))))).....
novel-m1340-3p	novel-m1340	Unigene0079750	41	209	+	169	-67.8	44.97	0.89	TGGAGGAAGAAGTGATGTGCA	21	3p	cttctcctccctgcaaatcaattcttcctccatcgatgtaaccttcaacaccaattattctaatctcagctacccagcaaacccaaaatgtaagggttgtcaatggtggtggaaaacttgcagaagtgatttggacagTGGAGGAAGAAGTGATGTGCAgggaggagga	.((((((((((((((.((((.((((((((((((...(((..((.....(((............(((..((((((.....(((((.........)))))......)))))))))............)))....))))))))))))))))).)))).))))))))))))))
novel-m1342-3p	novel-m1342	Unigene0079952	131	343	-	213	-81.4	59.62	0.64	GCTGGGAGGAGGAGGGACGGGC	22	3p	ctagaggagctgatccgcctctcggtcggtcctggtggtgcagacgcccctcctgctcccgcgagggagttactcccggacctcaacgaggttccgccccaggcagcggcactcgaagcgctactcaggcagatagaggaaactcaatctgatctcaaatcagccaaagaggagctaaaatGCTGGGAGGAGGAGGGACGGGCtttcttcgaa	...(((((((((..(((((....((.....)).)))))..))).((.(((((((.((((((((.(((((...)))))(((((((...))))))).(((...)))...(((.(((...((.......((((((((.(((....))).))))).))).......))....)))..)))....))).))))).))))))).))....))))))...

## Sheet: Table S6
Supplementary Table S6 Expression profile of novel miRNAs
id	length	seq	total	MR1_count	MR2_count	MR3_count	MS1_count	MS2_count	MS3_count	ML1_count	ML2_count	ML3_count	MR1_TPM	MR2_TPM	MR3_TPM	MS1_TPM	MS2_TPM	MS3_TPM	ML1_TPM	ML2_TPM	ML3_TPM
novel-m0002-3p	21	AGAGGAGTCGCATTCATATGA	154	0	0	0	21	11	14	11	43	54	0.01	0.01	0.01	4.9792	2.5534	4.4226	1.8485	9.1453	9.3835
novel-m0002-5p	21	ATATGAATGCTACTCCTCTCA	52	0	0	0	17	3	10	3	7	12	0.01	0.01	0.01	4.0308	0.6964	3.159	0.5041	1.4888	2.0852
novel-m0006-3p	23	CGGCGGCGCGGGCTGGGCTTATC	10	3	0	0	2	3	0	1	0	1	3.2477	0.01	0.01	0.4742	0.6964	0.01	0.168	0.01	0.1738
novel-m0007-3p	21	TTCCACTCCATGACCTTGTTT	26	0	0	0	2	9	0	5	9	1	0.01	0.01	0.01	0.4742	2.0891	0.01	0.8402	1.9141	0.1738
novel-m0009-5p	21	ATATATGGGTTTGGGAGCTAT	87	0	0	0	3	5	0	11	7	61	0.01	0.01	0.01	0.7113	1.1606	0.01	1.8485	1.4888	10.5999
novel-m0010-3p	21	AGCTCCCAAACCCATATATAG	47	0	0	0	2	7	1	4	18	15	0.01	0.01	0.01	0.4742	1.6249	0.3159	0.6722	3.8282	2.6065
novel-m0011-5p	21	GTTTGGGTTAGATCGTGGTGG	101	0	32	0	16	11	5	7	8	22	0.01	31.473	0.01	3.7937	2.5534	1.5795	1.1763	1.7014	3.8229
novel-m0012-5p	21	GTGGGATTTGGCAGGAGGCCC	29	0	0	15	0	0	0	3	3	8	0.01	0.01	10.5469	0.01	0.01	0.01	0.5041	0.638	1.3901
novel-m0022-3p	21	AACTCATATATAGCTCCCAAA	10	0	0	0	0	3	1	1	3	2	0.01	0.01	0.01	0.01	0.6964	0.3159	0.168	0.638	0.3475
novel-m0022-5p	21	TGGGAGCTATATATGAGTTTG	62	0	0	0	0	5	0	13	1	43	0.01	0.01	0.01	0.01	1.1606	0.01	2.1846	0.2127	7.472
novel-m0024-5p	23	TCAACCGGTAGATGAGTATTTTA	13	0	0	3	2	3	0	2	2	1	0.01	0.01	2.1094	0.4742	0.6964	0.01	0.3361	0.4254	0.1738
novel-m0028-5p	21	TCTCCCGAGAAGCTGATTAAC	15	0	0	0	6	0	1	4	0	4	0.01	0.01	0.01	1.4226	0.01	0.3159	0.6722	0.01	0.6951
novel-m0035-5p	20	GGCGGATGTAGCCAAGTGGA	17375	142	330	514	310	156	309	14143	170	1301	153.727	324.565	361.408	73.5026	36.2115	97.613	2376.72	36.1557	226.072
novel-m0048-3p	23	GGTAGAGGACTTTGTGATGCCAG	33	5	14	0	0	8	0	1	5	0	5.4129	13.7694	0.01	0.01	1.857	0.01	0.168	1.0634	0.01
novel-m0049-3p	22	CTCCCGAGGTCCGACTCCGAGA	11	0	0	0	0	4	0	4	0	3	0.01	0.01	0.01	0.01	0.9285	0.01	0.6722	0.01	0.5213
novel-m0050-3p	21	TTGGCGAGATCTCCTATGAAT	17	0	0	0	0	0	0	4	2	11	0.01	0.01	0.01	0.01	0.01	0.01	0.6722	0.4254	1.9114
novel-m0050-5p	22	TTATGGGCCAGATCTTTCTTTG	12	0	0	0	0	0	0	0	10	2	0.01	0.01	0.01	0.01	0.01	0.01	0.01	2.1268	0.3475
novel-m0051-3p	22	TTGAAACTGGCAGGCTTGAGTC	329	4	1	0	0	276	6	34	5	3	4.3303	0.9835	0.01	0.01	64.0665	1.8954	5.7137	1.0634	0.5213
novel-m0052-5p	22	CCAGATCACTTCTTCCTCCATC	9	0	0	0	0	0	0	0	2	7	0.01	0.01	0.01	0.01	0.01	0.01	0.01	0.4254	1.2164
novel-m0057-3p	21	AGAGGCAGAGAGCATGTTTTC	34	11	23	0	0	0	0	0	0	0	11.9084	22.6212	0.01	0.01	0.01	0.01	0.01	0.01	0.01
novel-m0062-5p	21	TCCCGGAACCACCAAGATTGA	43	9	23	0	0	7	0	0	4	0	9.7432	22.6212	0.01	0.01	1.6249	0.01	0.01	0.8507	0.01
novel-m0064-3p	21	TCCCCGACCGTCGATTCCTGC	16	0	0	0	2	5	2	0	7	0	0.01	0.01	0.01	0.4742	1.1606	0.6318	0.01	1.4888	0.01
novel-m0065-5p	21	TCCCCGACCGTCGATTCCTGC	16	0	0	0	2	5	2	0	7	0	0.01	0.01	0.01	0.4742	1.1606	0.6318	0.01	1.4888	0.01
novel-m0068-5p	20	TAGGATTTTGAACTTTTGAT	82	27	35	3	3	6	2	0	5	1	29.2297	34.4236	2.1094	0.7113	1.3928	0.6318	0.01	1.0634	0.1738
novel-m0070-3p	21	TGATGGTGGCCGGAGCTTGGA	16	0	0	9	2	0	4	1	0	0	0.01	0.01	6.3282	0.4742	0.01	1.2636	0.168	0.01	0.01
novel-m0075-5p	21	TTCCTCCCTCCTGCAACTCCA	92	0	0	0	5	9	2	10	44	22	0.01	0.01	0.01	1.1855	2.0891	0.6318	1.6805	9.3579	3.8229
novel-m0076-5p	22	TCTTCCTCTATGCTGCAACTCC	18	0	0	0	5	0	0	3	2	8	0.01	0.01	0.01	1.1855	0.01	0.01	0.5041	0.4254	1.3901
novel-m0078-3p	22	TCGTACACGTCGTGGTCTCTAC	39	9	30	0	0	0	0	0	0	0	9.7432	29.506	0.01	0.01	0.01	0.01	0.01	0.01	0.01
novel-m0090-5p	21	TGGGGTGAGCGGTGGGTGGTT	12	0	0	0	6	2	2	0	2	0	0.01	0.01	0.01	1.4226	0.4643	0.6318	0.01	0.4254	0.01
novel-m0103-5p	21	CATTGACCGAGGCCGAAACGA	12211	1076	571	1856	1718	1905	1777	1732	968	608	1164.86	561.597	1305.01	407.347	442.198	561.354	291.062	205.875	105.651
novel-m0104-5p	21	TAGTGCAAAAAGTGTTGGGCC	209	0	24	5	8	11	8	51	27	75	0.01	23.6048	3.5156	1.8968	2.5534	2.5272	8.5705	5.7424	13.0326
novel-m0105-5p	21	AAACAGATGGGCATGCAGGTC	12	0	0	0	0	0	3	2	6	1	0.01	0.01	0.01	0.01	0.01	0.9477	0.3361	1.2761	0.1738
novel-m0107-5p	21	CACCAAACTGAGATGAAATTC	34	0	0	0	6	2	2	13	7	4	0.01	0.01	0.01	1.4226	0.4643	0.6318	2.1846	1.4888	0.6951
novel-m0114-3p	21	GCTCTCTCTTCTTCTGTCACC	1221	44	226	29	50	153	34	60	505	120	47.6336	222.278	20.3907	11.8553	35.5151	10.7406	10.083	107.404	20.8522
novel-m0114-5p	20	TGACAGAAGAGAGGGAGCAC	27	13	0	0	0	3	0	0	6	5	14.0736	0.01	0.01	0.01	0.6964	0.01	0.01	1.2761	0.8688
novel-m0117-5p	21	TTGGCACGGATGCAAGGTTGG	9	0	0	0	0	0	0	3	0	6	0.01	0.01	0.01	0.01	0.01	0.01	0.5041	0.01	1.0426
novel-m0120-3p	21	TCAAAACTTCGCACCATAAAA	18	0	0	2	5	0	0	1	6	4	0.01	0.01	1.4063	1.1855	0.01	0.01	0.168	1.2761	0.6951
novel-m0120-5p	21	TTATGCTACGGAGTTTTGATC	378	34	34	49	19	34	14	67	59	68	36.8078	33.4401	34.4533	4.505	7.8923	4.4226	11.2593	12.5481	11.8162
novel-m0122-5p	23	ATGAATTGTGCACTCATGAAGAA	19	10	0	8	0	0	1	0	0	0	10.8258	0.01	5.625	0.01	0.01	0.3159	0.01	0.01	0.01
novel-m0124-5p	21	TTAATGATTAGGTCGATAGCT	75	24	0	0	9	16	10	8	2	6	25.982	0.01	0.01	2.1339	3.714	3.159	1.3444	0.4254	1.0426
novel-m0125-5p	21	TCACCGATCCAGATCTGCTTC	15	0	0	0	3	2	1	2	0	7	0.01	0.01	0.01	0.7113	0.4643	0.3159	0.3361	0.01	1.2164
novel-m0126-3p	21	CCCCCAAGAGACTTTGCAGCT	45	15	0	0	6	2	3	2	12	5	16.2387	0.01	0.01	1.4226	0.4643	0.9477	0.3361	2.5522	0.8688
novel-m0127-5p	21	CATCCCTTTTAGAAACCTCTC	36	10	0	2	8	3	0	3	0	10	10.8258	0.01	1.4063	1.8968	0.6964	0.01	0.5041	0.01	1.7377
novel-m0131-5p	22	CGAGAATGACAGCGGACTCTGC	16	0	0	0	3	6	3	0	0	4	0.01	0.01	0.01	0.7113	1.3928	0.9477	0.01	0.01	0.6951
novel-m0132-5p	21	TCCTAGCACCAACTTCCGACC	13	0	0	0	0	2	0	0	5	6	0.01	0.01	0.01	0.01	0.4643	0.01	0.01	1.0634	1.0426
novel-m0134-3p	21	AAACCCGAAATCCCCTTGTCC	20	0	0	0	0	3	0	1	13	3	0.01	0.01	0.01	0.01	0.6964	0.01	0.168	2.7648	0.5213
novel-m0138-5p	21	TTTCAGTAGAGTTGCCACCTT	36634	257	258	90	2583	2324	1415	12989	7148	9570	278.223	253.751	63.2816	612.443	539.459	446.998	2182.79	1520.24	1662.96
novel-m0139-5p	21	GGAGTTTGGACGGGATCGATC	86	0	66	9	1	2	3	0	0	5	0.01	64.9131	6.3282	0.2371	0.4643	0.9477	0.01	0.01	0.8688
novel-m0141-5p	22	TCTTGCTACTATCCTCATCATC	31	0	0	0	11	7	12	0	0	1	0.01	0.01	0.01	2.6082	1.6249	3.7908	0.01	0.01	0.1738
novel-m0144-3p	21	GCCTTGATTTGGGCTTGGGCC	10	0	0	0	0	0	1	0	7	2	0.01	0.01	0.01	0.01	0.01	0.3159	0.01	1.4888	0.3475
novel-m0144-5p	19	CCCAATTCGGATTGGGCTT	229	33	11	22	25	42	25	35	19	17	35.7252	10.8188	15.4688	5.9276	9.7493	7.8975	5.8817	4.0409	2.9541
novel-m0146-5p	20	TCGGATAAAGTTGGTGTCAT	25	3	22	0	0	0	0	0	0	0	3.2477	21.6377	0.01	0.01	0.01	0.01	0.01	0.01	0.01
novel-m0147-5p	21	TACCAGAAGGATTGCATCACC	16	0	0	0	0	1	3	1	6	5	0.01	0.01	0.01	0.01	0.2321	0.9477	0.168	1.2761	0.8688
novel-m0153-3p	21	CCTTCGTTGAATGATTGCACT	26	0	0	0	13	7	0	5	0	1	0.01	0.01	0.01	3.0824	1.6249	0.01	0.8402	0.01	0.1738
novel-m0154-3p	22	TTGCACGGAAGCTTTGAGAAAT	12	0	0	0	3	0	0	5	2	2	0.01	0.01	0.01	0.7113	0.01	0.01	0.8402	0.4254	0.3475
novel-m0155-5p	23	TGGGATCCTGGAACTAATTTGGC	27	5	20	0	0	2	0	0	0	0	5.4129	19.6706	0.01	0.01	0.4643	0.01	0.01	0.01	0.01
novel-m0157-3p	23	AAGGCGGTTTTCTGGAGATGGTC	13	0	0	0	2	0	3	2	4	2	0.01	0.01	0.01	0.4742	0.01	0.9477	0.3361	0.8507	0.3475
novel-m0157-5p	21	CCATTCCAGGTAGCCGAGCCA	41	0	0	8	16	1	0	2	9	5	0.01	0.01	5.625	3.7937	0.2321	0.01	0.3361	1.9141	0.8688
novel-m0159-5p	21	TTGACAGAGCTTCCTCGGGGT	128	0	4	17	25	23	16	14	0	29	0.01	3.9341	11.9532	5.9276	5.3389	5.0544	2.3527	0.01	5.0393
novel-m0160-5p	21	TTGACAGAGCTTCCTCGGGGT	128	0	4	17	25	23	16	14	0	29	0.01	3.9341	11.9532	5.9276	5.3389	5.0544	2.3527	0.01	5.0393
novel-m0161-3p	21	TGACCCGTTGACCAAGCCTGT	23	7	0	4	0	0	4	2	6	0	7.5781	0.01	2.8125	0.01	0.01	1.2636	0.3361	1.2761	0.01
novel-m0163-3p	21	TCGGGATTCGGAACGGTTTCC	46	0	0	8	2	2	5	9	5	15	0.01	0.01	5.625	0.4742	0.4643	1.5795	1.5124	1.0634	2.6065
novel-m0164-5p	21	TTGGAGAGCATTGATGAGGAT	30	0	0	5	4	0	0	1	10	10	0.01	0.01	3.5156	0.9484	0.01	0.01	0.168	2.1268	1.7377
novel-m0165-3p	21	CTTCAGGTTGAGCAAATGACT	10	0	0	0	0	0	2	5	0	3	0.01	0.01	0.01	0.01	0.01	0.6318	0.8402	0.01	0.5213
novel-m0167-5p	21	TCCCGAAGACCAGCAAATGCC	607	80	102	51	76	128	77	23	39	31	86.6065	100.32	35.8596	18.02	29.712	24.3243	3.8651	8.2945	5.3868
novel-m0169-5p	21	CACATCAGTAACATTTCTCAA	23	4	0	5	0	5	1	8	0	0	4.3303	0.01	3.5156	0.01	1.1606	0.3159	1.3444	0.01	0.01
novel-m0171-3p	21	TCCCCGTGCCACCCTTCTTTG	939	153	139	141	53	132	100	30	149	42	165.635	136.711	99.1411	12.5666	30.6405	31.59	5.0415	31.6894	7.2983
novel-m0172-3p	21	TCCCCGTGCCACCTTCTTTGG	1243	234	187	108	74	160	128	41	214	97	253.324	183.92	75.9379	17.5458	37.14	40.4352	6.89	45.5136	16.8555
novel-m0180-5p	21	TTGGATGGCCGAGGATCTCTT	13	0	0	0	2	0	0	5	0	6	0.01	0.01	0.01	0.4742	0.01	0.01	0.8402	0.01	1.0426
novel-m0181-3p	21	TCGCCGGGGATTGTTTTTACT	73	4	19	26	2	9	5	4	3	1	4.3303	18.6871	18.2813	0.4742	2.0891	1.5795	0.6722	0.638	0.1738
novel-m0183-5p	21	CGAGAAAGCCTCCCCGGTAGT	54	0	0	0	6	19	5	9	9	6	0.01	0.01	0.01	1.4226	4.4104	1.5795	1.5124	1.9141	1.0426
novel-m0184-5p	21	TTGAACTCAAGATGCCGAACA	12	0	0	0	4	1	2	2	0	3	0.01	0.01	0.01	0.9484	0.2321	0.6318	0.3361	0.01	0.5213
novel-m0185-5p	21	TCTATAAGTCTGTAACTCTGT	180	35	112	18	0	7	5	0	3	0	37.8904	110.156	12.6563	0.01	1.6249	1.5795	0.01	0.638	0.01
novel-m0189-3p	21	TGCAGCAGGGTAGGATTTTCT	29	0	0	12	1	0	0	7	4	5	0.01	0.01	8.4375	0.2371	0.01	0.01	1.1763	0.8507	0.8688
novel-m0190-5p	21	TGTCGCCGTCGAGCTACTAGC	38	0	0	0	0	0	0	8	16	14	0.01	0.01	0.01	0.01	0.01	0.01	1.3444	3.4029	2.4328
novel-m0192-3p	21	GCTCTCTCTTCTTCTGTCACC	1127	37	226	21	32	141	29	51	490	100	40.0555	222.278	14.7657	7.5874	32.7296	9.1611	8.5705	104.213	17.3768
novel-m0192-5p	20	TGACAGAAGAGAGGGAGCAC	27	13	0	0	0	3	0	0	6	5	14.0736	0.01	0.01	0.01	0.6964	0.01	0.01	1.2761	0.8688
novel-m0209-3p	20	GGTAGTTCGACCGTGGAATT	283432	1119	1628	1075	19055	16234	15104	69729	65851	93637	1211.41	1601.19	755.863	4518.04	3768.32	4771.35	11717.9	14005.2	16271.1
novel-m0210-3p	21	CCTCGCGGCCGGACTCCAAAA	13	0	0	0	0	0	5	0	6	2	0.01	0.01	0.01	0.01	0.01	1.5795	0.01	1.2761	0.3475
novel-m0210-5p	22	TTGGTAGTTCGACCGTGGAATT	283432	1119	1628	1075	19055	16234	15104	69729	65851	93637	1211.41	1601.19	755.863	4518.04	3768.32	4771.35	11717.9	14005.2	16271.1
novel-m0213-3p	23	TGGATTATTCTCTGTCGGAGAAA	18	9	0	6	0	0	0	0	3	0	9.7432	0.01	4.2188	0.01	0.01	0.01	0.01	0.638	0.01
novel-m0219-3p	21	CGAAGAGAGACCAGGAAAGAG	12	0	0	0	3	0	0	0	6	3	0.01	0.01	0.01	0.7113	0.01	0.01	0.01	1.2761	0.5213
novel-m0221-5p	21	TTTAGGGTCTTCAGCGATGGG	13	0	0	0	0	7	0	2	0	4	0.01	0.01	0.01	0.01	1.6249	0.01	0.3361	0.01	0.6951
novel-m0227-3p	21	TTCCCAGGTTCATGTTCATCT	67	6	0	8	1	16	2	7	14	13	6.4955	0.01	5.625	0.2371	3.714	0.6318	1.1763	2.9775	2.259
novel-m0229-5p	21	TAATCATCCGGGGCTTCAGAC	15	0	0	0	2	0	7	0	6	0	0.01	0.01	0.01	0.4742	0.01	2.2113	0.01	1.2761	0.01
novel-m0230-5p	21	TTGGATGGAGGTTTGAACATG	19	0	0	0	1	4	3	4	1	6	0.01	0.01	0.01	0.2371	0.9285	0.9477	0.6722	0.2127	1.0426
novel-m0233-5p	21	TGATTGTAGTCTCCTGTGGGT	10	0	0	0	5	1	2	0	0	2	0.01	0.01	0.01	1.1855	0.2321	0.6318	0.01	0.01	0.3475
novel-m0234-3p	22	CTCAAGGTCTGCCTTTAGCACT	26	0	0	0	6	0	2	9	5	4	0.01	0.01	0.01	1.4226	0.01	0.6318	1.5124	1.0634	0.6951
novel-m0235-5p	22	GTTATTTGTCGATGTCGGCGGC	27	0	22	5	0	0	0	0	0	0	0.01	21.6377	3.5156	0.01	0.01	0.01	0.01	0.01	0.01
novel-m0241-5p	21	TGCCACGTCCGGTCCTTCGCC	32	0	0	0	0	2	7	3	16	4	0.01	0.01	0.01	0.01	0.4643	2.2113	0.5041	3.4029	0.6951
novel-m0243-3p	21	TTCCAATGGGCAACGTCTGAG	57	0	0	0	8	6	2	18	4	19	0.01	0.01	0.01	1.8968	1.3928	0.6318	3.0249	0.8507	3.3016
novel-m0243-5p	21	CAGACGCTGCCCATTGGAATT	29	0	0	0	7	1	1	10	3	7	0.01	0.01	0.01	1.6597	0.2321	0.3159	1.6805	0.638	1.2164
novel-m0250-5p	21	ATGATGAGGAAAGCTGGTGTT	25	0	0	0	3	10	6	3	0	3	0.01	0.01	0.01	0.7113	2.3213	1.8954	0.5041	0.01	0.5213
novel-m0252-3p	21	CGGTTCAGATCGCGGCGTGCA	272	5	0	14	79	25	49	60	19	21	5.4129	0.01	9.8438	18.7313	5.8031	15.4791	10.083	4.0409	3.6491
novel-m0252-5p	21	CACGCCGCGATCCGAACCGTT	46	0	0	0	1	5	6	4	22	8	0.01	0.01	0.01	0.2371	1.1606	1.8954	0.6722	4.679	1.3901
novel-m0256-3p	23	TTCCTTGATTTCCTACTGTTCGT	18	11	0	0	2	3	0	2	0	0	11.9084	0.01	0.01	0.4742	0.6964	0.01	0.3361	0.01	0.01
novel-m0259-3p	22	CCAGAGTGATGAAGCGAATCTT	219	6	44	1	30	32	20	32	35	19	6.4955	43.2754	0.7031	7.1132	7.428	6.318	5.3776	7.4438	3.3016
novel-m0261-3p	21	TTTTGGATGATGTATGGCACC	655	116	342	174	6	9	3	2	0	3	125.579	336.368	122.344	1.4226	2.0891	0.9477	0.3361	0.01	0.5213
novel-m0263-3p	22	CATAAGTGAAAGGGAACCAGTC	56	0	52	4	0	0	0	0	0	0	0.01	51.1437	2.8125	0.01	0.01	0.01	0.01	0.01	0.01
novel-m0266-5p	24	GTACGAGGGGATATTTGTGGACCT	9	0	0	2	1	0	0	2	0	4	0.01	0.01	1.4063	0.2371	0.01	0.01	0.3361	0.01	0.6951
novel-m0267-3p	20	GCTGTGCCGAGCATCTGGGA	134	4	25	99	0	2	0	4	0	0	4.3303	24.5883	69.6097	0.01	0.4643	0.01	0.6722	0.01	0.01
novel-m0269-3p	21	TCCCGAGAAATCCCATGCAAC	333	6	24	5	48	51	44	41	65	49	6.4955	23.6048	3.5156	11.3811	11.8384	13.8996	6.89	13.8242	8.5146
novel-m0270-3p	20	TTGTCCGGCCTCAGTGGCCA	9	0	0	0	3	4	0	0	2	0	0.01	0.01	0.01	0.7113	0.9285	0.01	0.01	0.4254	0.01
novel-m0270-5p	21	TTCATTGAGGGCCTAGCAAAG	22	0	0	0	0	0	0	2	13	7	0.01	0.01	0.01	0.01	0.01	0.01	0.3361	2.7648	1.2164
novel-m0271-5p	21	TTAGAGAGATTCCAAATATGT	16	0	0	0	0	5	5	0	3	3	0.01	0.01	0.01	0.01	1.1606	1.5795	0.01	0.638	0.5213
novel-m0273-5p	21	TTGGCCAACTAAGGAATTCCT	11	0	0	0	5	0	2	2	0	2	0.01	0.01	0.01	1.1855	0.01	0.6318	0.3361	0.01	0.3475
novel-m0274-5p	21	TGCGGCGGGCCTCTTTGTGCC	34	0	0	0	7	3	7	0	9	8	0.01	0.01	0.01	1.6597	0.6964	2.2113	0.01	1.9141	1.3901
novel-m0280-3p	22	TGACAGAAGACCTGGTGAGGAT	14423	1095	1195	1431	1781	1513	1163	3621	1394	1230	1185.43	1175.32	1006.18	422.284	351.205	367.391	608.507	296.476	213.735
novel-m0280-5p	21	CTTCCCCAGCTCTCCGTCAGA	1757	81	60	145	182	369	251	176	398	95	87.6891	59.0119	101.954	43.1531	85.6542	79.2908	29.5767	84.6468	16.508
novel-m0281-3p	21	TGAAGTGGGATAGCCGAATAG	115	6	0	9	9	3	5	18	21	44	6.4955	0.01	6.3282	2.1339	0.6964	1.5795	3.0249	4.4663	7.6458
novel-m0282-5p	21	TTAGAGACTAAGCTGACCACT	59	0	0	0	0	5	1	8	33	12	0.01	0.01	0.01	0.01	1.1606	0.3159	1.3444	7.0185	2.0852
novel-m0283-5p	21	TTAGAGACTAAGCTGACCACT	59	0	0	0	0	5	1	8	33	12	0.01	0.01	0.01	0.01	1.1606	0.3159	1.3444	7.0185	2.0852
novel-m0284-3p	21	AAGATGATCGGTAGGCGGGTC	25	6	0	10	2	0	1	0	3	3	6.4955	0.01	7.0313	0.4742	0.01	0.3159	0.01	0.638	0.5213
novel-m0287-3p	21	TGGGGACGCGGCTTTATTTGC	33	2	0	0	3	10	10	5	0	3	2.1652	0.01	0.01	0.7113	2.3213	3.159	0.8402	0.01	0.5213
novel-m0300-5p	21	CGGGACTTCCATGATATGTTA	10	0	0	0	8	2	0	0	0	0	0.01	0.01	0.01	1.8968	0.4643	0.01	0.01	0.01	0.01
novel-m0304-3p	22	TTTGGTTAAGAAATGAGTGAGA	82	0	0	11	4	5	5	22	10	25	0.01	0.01	7.7344	0.9484	1.1606	1.5795	3.6971	2.1268	4.3442
novel-m0305-3p	22	TAGGGAATCAAATGGTATAGTC	1410	19	1	54	52	45	26	566	307	340	20.569	0.9835	37.9689	12.3295	10.4456	8.2134	95.116	65.2929	59.0811
novel-m0307-3p	21	TTAGTGGGTTAGTTTATAAAA	17	0	0	0	2	0	3	4	4	4	0.01	0.01	0.01	0.4742	0.01	0.9477	0.6722	0.8507	0.6951
novel-m0308-3p	21	TTAGTGGGTTAGTTTATAAAA	17	0	0	0	2	0	3	4	4	4	0.01	0.01	0.01	0.4742	0.01	0.9477	0.6722	0.8507	0.6951
novel-m0310-3p	22	TCTTTCCTATTCCTCCCATCCC	3618	292	371	126	475	647	280	407	554	466	316.114	364.89	88.5942	112.625	150.185	88.4519	68.3961	117.825	80.9759
novel-m0310-5p	21	GGTGGGAGGTTTGGAAAGAAA	8211	924	1321	895	734	1106	626	449	1621	535	1000.31	1299.25	629.3	174.035	256.73	197.753	75.4542	344.755	92.9659
novel-m0315-5p	21	TGTCTCGGAGCGGCGGCGACC	49	14	29	6	0	0	0	0	0	0	15.1561	28.5224	4.2188	0.01	0.01	0.01	0.01	0.01	0.01
novel-m0320-5p	20	TTTGAATCATCATTTCAACC	411	0	35	12	19	23	11	56	52	203	0.01	34.4236	8.4375	4.505	5.3389	3.4749	9.4108	11.0594	35.2749
novel-m0323-5p	21	TGGGGTAGACCTCGGAGGTGT	12	5	7	0	0	0	0	0	0	0	5.4129	6.8847	0.01	0.01	0.01	0.01	0.01	0.01	0.01
novel-m0327-3p	21	TCGGGAGGAGGGATTGGGGGT	11	4	0	0	0	2	5	0	0	0	4.3303	0.01	0.01	0.01	0.4643	1.5795	0.01	0.01	0.01
novel-m0328-5p	21	GGATTTTGATGATTGGGGTTA	32	6	26	0	0	0	0	0	0	0	6.4955	25.5718	0.01	0.01	0.01	0.01	0.01	0.01	0.01
novel-m0329-5p	21	TCAATTCCCCGTGCCTTCATC	54	3	28	0	0	7	4	0	9	3	3.2477	27.5389	0.01	0.01	1.6249	1.2636	0.01	1.9141	0.5213
novel-m0334-3p	21	TGTGTGTCCGGTGTTTGGGGC	133	11	25	5	16	8	7	33	2	26	11.9084	24.5883	3.5156	3.7937	1.857	2.2113	5.5456	0.4254	4.518
novel-m0334-5p	21	CGCGAACACTGGACATGCAGA	553	0	174	78	26	41	27	50	64	93	0.01	171.135	54.844	6.1647	9.5171	8.5293	8.4025	13.6115	16.1604
novel-m0335-3p	21	CAAATCCAGGTCTGCATGTCC	11	0	0	0	1	1	1	2	4	2	0.01	0.01	0.01	0.2371	0.2321	0.3159	0.3361	0.8507	0.3475
novel-m0336-3p	21	TCCCACAACATTTCAACCCTG	10	0	0	0	2	3	0	1	4	0	0.01	0.01	0.01	0.4742	0.6964	0.01	0.168	0.8507	0.01
novel-m0340-5p	21	TCTGCAACAGCTTAAATTGGC	15	0	0	0	3	0	3	1	6	2	0.01	0.01	0.01	0.7113	0.01	0.9477	0.168	1.2761	0.3475
novel-m0341-3p	21	CAATTGCCTGGTCCATGTTCC	47	0	0	4	14	0	5	9	12	3	0.01	0.01	2.8125	3.3195	0.01	1.5795	1.5124	2.5522	0.5213
novel-m0341-5p	21	AACATGGACCAGGCAATTGGA	71	30	0	12	6	0	0	7	15	1	32.4774	0.01	8.4375	1.4226	0.01	0.01	1.1763	3.1902	0.1738
novel-m0343-5p	21	TACCCGCCGTTAATAATCCAG	61	0	29	0	2	7	2	5	5	11	0.01	28.5224	0.01	0.4742	1.6249	0.6318	0.8402	1.0634	1.9114
novel-m0346-5p	21	TTTTCATTCCTTGGCACCAAA	46	0	0	0	16	1	1	13	1	14	0.01	0.01	0.01	3.7937	0.2321	0.3159	2.1846	0.2127	2.4328
novel-m0348-3p	21	TGGCCGATTCGTGATATTACA	44	0	0	0	1	6	0	7	17	13	0.01	0.01	0.01	0.2371	1.3928	0.01	1.1763	3.6156	2.259
novel-m0350-5p	22	TTGATGAAGATGGCCGCTGGAT	9	0	0	0	3	1	0	0	3	2	0.01	0.01	0.01	0.7113	0.2321	0.01	0.01	0.638	0.3475
novel-m0358-3p	21	TCCCGACGAACAATTTCCCAA	15	0	0	0	0	0	0	0	13	2	0.01	0.01	0.01	0.01	0.01	0.01	0.01	2.7648	0.3475
novel-m0361-5p	21	TTCCATGGACAACAGAATGCA	9	0	0	0	2	0	0	3	0	4	0.01	0.01	0.01	0.4742	0.01	0.01	0.5041	0.01	0.6951
novel-m0362-5p	21	TTCCTAGTCAACCTCCAAGCT	11	0	0	0	0	1	0	2	5	3	0.01	0.01	0.01	0.01	0.2321	0.01	0.3361	1.0634	0.5213
novel-m0364-3p	21	AAAACACCCCATGGATTTACC	11	0	0	4	0	0	0	2	4	1	0.01	0.01	2.8125	0.01	0.01	0.01	0.3361	0.8507	0.1738
novel-m0365-5p	23	AAAACTATCACTTTGGTACCTGA	216	27	30	13	21	28	15	41	26	15	29.2297	29.506	9.1407	4.9792	6.4995	4.7385	6.89	5.5297	2.6065
novel-m0368-3p	21	CATGTGATTATGGCTGTCGTA	156	0	0	5	18	14	7	10	55	47	0.01	0.01	3.5156	4.2679	3.2498	2.2113	1.6805	11.6974	8.1671
novel-m0369-3p	21	CAATTCCAGCTTGAGTCCGCC	12	0	0	8	0	0	0	2	0	2	0.01	0.01	5.625	0.01	0.01	0.01	0.3361	0.01	0.3475
novel-m0370-5p	21	TATCCCGGATGACATCATGCA	123	0	0	0	15	25	8	14	24	37	0.01	0.01	0.01	3.5566	5.8031	2.5272	2.3527	5.1043	6.4294
novel-m0371-5p	21	TTCCAAGCATCTTCTTCTGAT	44	0	0	0	3	7	0	7	12	15	0.01	0.01	0.01	0.7113	1.6249	0.01	1.1763	2.5522	2.6065
novel-m0372-3p	22	TGAGAAAAAAGATTGTGGGATC	19	0	0	5	4	2	0	2	2	4	0.01	0.01	3.5156	0.9484	0.4643	0.01	0.3361	0.4254	0.6951
novel-m0373-5p	21	CTGCGGAAACCGGGCTCACGA	29	0	0	0	8	4	2	10	1	4	0.01	0.01	0.01	1.8968	0.9285	0.6318	1.6805	0.2127	0.6951
novel-m0374-5p	21	TTAAGTCGCGACGACCATACT	11	0	0	0	0	0	0	0	6	5	0.01	0.01	0.01	0.01	0.01	0.01	0.01	1.2761	0.8688
novel-m0379-5p	20	CAGGACAACAACTATAACAG	66	2	62	0	0	2	0	0	0	0	2.1652	60.979	0.01	0.01	0.4643	0.01	0.01	0.01	0.01
novel-m0381-5p	22	GGTGGAGGATTGGAGATGGTAA	177	23	112	15	5	9	3	4	4	2	24.8994	110.156	10.5469	1.1855	2.0891	0.9477	0.6722	0.8507	0.3475
novel-m0382-5p	21	CGAATGATTCGTCGCTATTGG	51	0	37	0	2	3	0	7	0	2	0.01	36.3907	0.01	0.4742	0.6964	0.01	1.1763	0.01	0.3475
novel-m0386-5p	23	TTTGGATTATGTGAAGTCTGAGG	34	9	21	3	0	1	0	0	0	0	9.7432	20.6542	2.1094	0.01	0.2321	0.01	0.01	0.01	0.01
novel-m0388-5p	21	TAAACCAATTGCTTTGACATT	30	0	0	0	7	1	1	11	0	10	0.01	0.01	0.01	1.6597	0.2321	0.3159	1.8485	0.01	1.7377
novel-m0389-5p	22	TAACTTGTCATCCTAGCTTAAT	64	0	0	0	8	14	2	10	15	15	0.01	0.01	0.01	1.8968	3.2498	0.6318	1.6805	3.1902	2.6065
novel-m0392-5p	22	GATGCGGTACTTATTAGTGAGC	10	0	0	0	0	0	0	3	1	6	0.01	0.01	0.01	0.01	0.01	0.01	0.5041	0.2127	1.0426
novel-m0396-5p	22	GTTTTGATTGGAAAGTGCCTGA	48	5	36	0	0	0	0	0	6	1	5.4129	35.4071	0.01	0.01	0.01	0.01	0.01	1.2761	0.1738
novel-m0397-3p	22	TAGTGAATGAAGTTTGGGACCC	16	0	0	7	1	4	4	0	0	0	0.01	0.01	4.9219	0.2371	0.9285	1.2636	0.01	0.01	0.01
novel-m0403-3p	21	TTGTAAGGATACACTAGTTGG	30	0	0	0	1	0	6	2	12	9	0.01	0.01	0.01	0.2371	0.01	1.8954	0.3361	2.5522	1.5639
novel-m0404-3p	21	TTGATTAGAGTGTTGAAGGTC	25	6	0	0	4	1	0	10	0	4	6.4955	0.01	0.01	0.9484	0.2321	0.01	1.6805	0.01	0.6951
novel-m0405-3p	21	CTTGGGACGATTCTTCAAATT	65	0	0	0	6	13	4	7	13	22	0.01	0.01	0.01	1.4226	3.0176	1.2636	1.1763	2.7648	3.8229
novel-m0406-3p	20	TGATTAGAGTGTTGAAGGTC	25	6	0	0	4	1	0	10	0	4	6.4955	0.01	0.01	0.9484	0.2321	0.01	1.6805	0.01	0.6951
novel-m0406-5p	22	CCTCGGCAACTCTATTCTCAAG	163	3	60	16	6	6	2	17	31	22	3.2477	59.0119	11.2501	1.4226	1.3928	0.6318	2.8568	6.5931	3.8229
novel-m0407-3p	21	TAGAGAGATGGAAGACAAGAA	9	0	0	0	0	0	0	0	6	3	0.01	0.01	0.01	0.01	0.01	0.01	0.01	1.2761	0.5213
novel-m0408-3p	22	CCAAATTGAAAATCTTCCCAGC	13	0	0	0	1	1	2	1	5	3	0.01	0.01	0.01	0.2371	0.2321	0.6318	0.168	1.0634	0.5213
novel-m0408-5p	21	TGAAGGTCCTGACATTTGGTT	22	0	0	0	0	1	1	7	7	6	0.01	0.01	0.01	0.01	0.2321	0.3159	1.1763	1.4888	1.0426
novel-m0409-3p	21	TAGAGAGATGGAAGACAAGAA	9	0	0	0	0	0	0	0	6	3	0.01	0.01	0.01	0.01	0.01	0.01	0.01	1.2761	0.5213
novel-m0410-3p	21	TCGGGAATAGAGTGGCTGAGG	26	9	9	0	0	0	2	3	3	0	9.7432	8.8518	0.01	0.01	0.01	0.6318	0.5041	0.638	0.01
novel-m0410-5p	21	TCACCACTCTAATCAACGGCT	1564	7	25	49	146	74	80	627	223	333	7.5781	24.5883	34.4533	34.6174	17.1773	25.272	105.367	47.4277	57.8648
novel-m0411-3p	21	CAGTAGCCATCCATAAGTGAA	37	0	0	0	9	4	4	4	15	1	0.01	0.01	0.01	2.1339	0.9285	1.2636	0.6722	3.1902	0.1738
novel-m0416-5p	21	TAGTCACCTGGGAATTCACCT	21	0	0	0	5	3	2	6	0	5	0.01	0.01	0.01	1.1855	0.6964	0.6318	1.0083	0.01	0.8688
novel-m0417-3p	21	GTGCCTTAGGCACCTGGTGCC	31	6	0	0	0	3	0	2	14	6	6.4955	0.01	0.01	0.01	0.6964	0.01	0.3361	2.9775	1.0426
novel-m0418-3p	21	GTGCCTTAGGCACCTGGTGCC	31	6	0	0	0	3	0	2	14	6	6.4955	0.01	0.01	0.01	0.6964	0.01	0.3361	2.9775	1.0426
novel-m0419-3p	22	TCAAGAGCTCATCAGCTTGTCA	68	0	59	9	0	0	0	0	0	0	0.01	58.0284	6.3282	0.01	0.01	0.01	0.01	0.01	0.01
novel-m0420-3p	21	CGGAATCGTGAATTTGGACTT	9	0	0	0	0	0	1	0	4	4	0.01	0.01	0.01	0.01	0.01	0.3159	0.01	0.8507	0.6951
novel-m0422-3p	21	TCAGGTCGCCCCTGCAGGACT	10	0	0	0	0	0	0	5	1	4	0.01	0.01	0.01	0.01	0.01	0.01	0.8402	0.2127	0.6951
novel-m0422-5p	21	TCCCACGGGAGCGACCTGAGA	467	20	56	68	5	4	7	68	60	179	21.6516	55.0778	47.8127	1.1855	0.9285	2.2113	11.4274	12.7608	31.1045
novel-m0424-3p	21	TTCGTTCCAAGAATCTCCTCT	60	0	0	0	6	14	0	8	22	10	0.01	0.01	0.01	1.4226	3.2498	0.01	1.3444	4.679	1.7377
novel-m0429-3p	21	TTCAATTTCTGACACCTGTCC	985	29	101	20	210	170	132	161	55	107	31.3949	99.3367	14.0626	49.7921	39.4613	41.6988	27.056	11.6974	18.5932
novel-m0432-3p	22	CTTGGCGAGGATTCTCTTTAAA	14	5	0	6	1	2	0	0	0	0	5.4129	0.01	4.2188	0.2371	0.4643	0.01	0.01	0.01	0.01
novel-m0434-3p	21	TTTTCCTCTTCCGCCTTCAAC	13	0	0	0	0	0	0	1	7	5	0.01	0.01	0.01	0.01	0.01	0.01	0.168	1.4888	0.8688
novel-m0438-3p	21	AGGGACCGAAGGTGACCACCT	9	0	0	0	4	2	0	1	0	2	0.01	0.01	0.01	0.9484	0.4643	0.01	0.168	0.01	0.3475
novel-m0439-5p	21	TGAGAAGGCCGATCAATTTGT	25	0	0	5	10	3	1	3	1	2	0.01	0.01	3.5156	2.3711	0.6964	0.3159	0.5041	0.2127	0.3475
novel-m0440-5p	21	TTAGCCATCACTGTGCTCGCT	26	0	0	0	0	1	7	4	3	11	0.01	0.01	0.01	0.01	0.2321	2.2113	0.6722	0.638	1.9114
novel-m0443-5p	21	TTGGCAGCAGACTTGGTGACC	19	0	0	0	4	0	10	2	0	3	0.01	0.01	0.01	0.9484	0.01	3.159	0.3361	0.01	0.5213
novel-m0444-5p	22	TTCGAGAAGGAGGCTGCTGAGA	9	0	0	0	6	0	3	0	0	0	0.01	0.01	0.01	1.4226	0.01	0.9477	0.01	0.01	0.01
novel-m0445-3p	22	TAGGATCCAAGAAAGAGCAGCT	47	0	0	0	11	13	3	6	14	0	0.01	0.01	0.01	2.6082	3.0176	0.9477	1.0083	2.9775	0.01
novel-m0446-3p	22	CATGGTGATTGAAATTGAGAGA	44	0	31	0	1	0	2	2	7	1	0.01	30.4895	0.01	0.2371	0.01	0.6318	0.3361	1.4888	0.1738
novel-m0447-3p	21	TATAGAGGAAGAGGTTGAAGA	12	0	0	0	1	0	0	3	4	4	0.01	0.01	0.01	0.2371	0.01	0.01	0.5041	0.8507	0.6951
novel-m0451-3p	21	GGGACATATTCACTTGGGGGC	40	0	24	0	3	7	0	0	5	1	0.01	23.6048	0.01	0.7113	1.6249	0.01	0.01	1.0634	0.1738
novel-m0452-3p	21	AATACTGGACGGTTGTGGCTT	13	2	0	10	1	0	0	0	0	0	2.1652	0.01	7.0313	0.2371	0.01	0.01	0.01	0.01	0.01
novel-m0453-3p	23	TTGACTTTGACTAGGCCCGGCCC	85	22	0	0	9	8	5	23	6	12	23.8168	0.01	0.01	2.1339	1.857	1.5795	3.8651	1.2761	2.0852
novel-m0456-3p	21	TGCTCCCTCTCTTTGTCATAC	8817	320	533	599	647	925	622	1958	2257	956	346.426	524.222	421.174	153.407	214.716	196.49	329.041	480.02	166.122
novel-m0456-5p	21	GTGACGATGAGAGAGAGCACG	190	7	18	17	17	20	25	45	30	11	7.5781	17.7036	11.9532	4.0308	4.6425	7.8975	7.5622	6.3804	1.9114
novel-m0460-3p	21	CGAGTCGTACGACGGGTCGCC	11	0	0	0	2	0	2	0	5	2	0.01	0.01	0.01	0.4742	0.01	0.6318	0.01	1.0634	0.3475
novel-m0469-5p	21	TTGTTGAGATATGGTATGGGT	26	1	0	8	2	7	5	0	0	3	1.0826	0.01	5.625	0.4742	1.6249	1.5795	0.01	0.01	0.5213
novel-m0470-5p	21	TGAAGAAGAAAGTTGGAGACT	22	0	0	0	4	6	2	4	4	2	0.01	0.01	0.01	0.9484	1.3928	0.6318	0.6722	0.8507	0.3475
novel-m0471-5p	21	TTAGGATTGCACGCAGAGATC	35	9	0	0	3	3	5	7	0	8	9.7432	0.01	0.01	0.7113	0.6964	1.5795	1.1763	0.01	1.3901
novel-m0473-3p	21	TTGCCGCTTTTGATTGTCACT	61	0	0	0	2	6	3	1	8	41	0.01	0.01	0.01	0.4742	1.3928	0.9477	0.168	1.7014	7.1245
novel-m0475-5p	21	TTCCTCCCTCCTGCAACTCCA	92	0	0	0	5	9	2	10	44	22	0.01	0.01	0.01	1.1855	2.0891	0.6318	1.6805	9.3579	3.8229
novel-m0476-5p	21	TAGCAGTGATGTGTCCTCATG	29	0	0	0	8	5	7	7	0	2	0.01	0.01	0.01	1.8968	1.1606	2.2113	1.1763	0.01	0.3475
novel-m0477-3p	20	CCCTGAATGTCGGATGCTCC	47	2	0	0	4	15	16	3	0	7	2.1652	0.01	0.01	0.9484	3.4819	5.0544	0.5041	0.01	1.2164
novel-m0482-5p	22	CGCGCTGCGAATTCGGGTACCA	25	0	0	14	3	1	3	0	0	4	0.01	0.01	9.8438	0.7113	0.2321	0.9477	0.01	0.01	0.6951
novel-m0483-5p	22	CGCGCTGCGAATTCGGGTACCA	25	0	0	14	3	1	3	0	0	4	0.01	0.01	9.8438	0.7113	0.2321	0.9477	0.01	0.01	0.6951
novel-m0486-3p	22	TCGGAAGAGTAGCGGGCGCACC	43	15	13	11	0	0	4	0	0	0	16.2387	12.7859	7.7344	0.01	0.01	1.2636	0.01	0.01	0.01
novel-m0489-5p	21	TATTGGCGCGCCTCAATTTGA	682	37	42	35	222	149	133	25	23	16	40.0555	41.3083	24.6095	52.6374	34.5866	42.0147	4.2012	4.8916	2.7803
novel-m0490-3p	23	TGGAAGGTCAGGATTGGGTTAAC	51	8	22	3	2	6	2	0	8	0	8.6607	21.6377	2.1094	0.4742	1.3928	0.6318	0.01	1.7014	0.01
novel-m0492-5p	23	AATTTTTGTCACAAGTAGTACCT	9	0	0	0	2	3	2	2	0	0	0.01	0.01	0.01	0.4742	0.6964	0.6318	0.3361	0.01	0.01
novel-m0494-3p	21	TGTGGACTTGGGGTTAATTGA	15	0	0	4	0	1	0	0	6	4	0.01	0.01	2.8125	0.01	0.2321	0.01	0.01	1.2761	0.6951
novel-m0496-3p	20	AGGAGCTCTTTTGGGGAGTT	15	2	0	0	4	0	0	5	4	0	2.1652	0.01	0.01	0.9484	0.01	0.01	0.8402	0.8507	0.01
novel-m0496-5p	21	CTCTCCCTCAAGGGCTTCTAG	596	56	21	43	79	101	52	83	46	115	60.6246	20.6542	30.2345	18.7313	23.4446	16.4268	13.9481	9.7833	19.9833
novel-m0497-3p	22	AACTCTCCCTCAAGGGCTTCTA	618	56	21	43	80	102	54	83	63	116	60.6246	20.6542	30.2345	18.9684	23.6768	17.0586	13.9481	13.3989	20.1571
novel-m0497-5p	21	GAAGGTCTTGGGGGAAGTTAA	220	49	65	37	13	20	8	9	5	14	53.0465	63.9296	26.0158	3.0824	4.6425	2.5272	1.5124	1.0634	2.4328
novel-m0500-3p	22	TGAGATGATGGAGCCGGAAGTC	6074	608	835	949	744	1237	537	334	508	322	658.21	821.249	667.269	176.406	287.139	169.638	56.1285	108.042	55.9533
novel-m0500-5p	21	CTTCCGACTCTGCCACCTCTT	5212	132	242	162	1236	1496	387	174	658	725	142.901	238.015	113.907	293.062	347.259	122.253	29.2406	139.944	125.982
novel-m0501-3p	21	AACCAATGACTCATGAACCTT	53	0	0	0	2	0	0	3	39	9	0.01	0.01	0.01	0.4742	0.01	0.01	0.5041	8.2945	1.5639
novel-m0502-5p	21	TTTGTTTGTTGTCACACCTGA	19	8	0	0	0	2	1	2	0	6	8.6607	0.01	0.01	0.01	0.4643	0.3159	0.3361	0.01	1.0426
novel-m0508-3p	21	TGTTGGTGGTGATGTCGAGTC	1430	59	28	34	168	132	165	460	84	300	63.8723	27.5389	23.9064	39.8337	30.6405	52.1234	77.3028	17.8652	52.1304
novel-m0509-3p	21	AATGAGAACTTGGCCCGGGAG	46	0	32	0	1	3	0	5	1	4	0.01	31.473	0.01	0.2371	0.6964	0.01	0.8402	0.2127	0.6951
novel-m0510-3p	21	TCTCCCACAACCCTGACACCC	17	0	0	0	3	0	1	0	9	4	0.01	0.01	0.01	0.7113	0.01	0.3159	0.01	1.9141	0.6951
novel-m0514-3p	22	TCAAGAGCTCATCAGCTTGTCA	68	0	59	9	0	0	0	0	0	0	0.01	58.0284	6.3282	0.01	0.01	0.01	0.01	0.01	0.01
novel-m0515-3p	21	AGTCTCACGTTCCTCCGTGTT	746	14	26	40	76	80	68	75	238	129	15.1561	25.5718	28.1251	18.02	18.57	21.4812	12.6037	50.6179	22.4161
novel-m0515-5p	21	TATGGAGGAACTTGAGACTTG	19168	460	1346	3116	980	829	1125	5024	1763	4525	497.988	1323.83	2190.95	232.363	192.432	355.387	844.281	374.955	786.3
novel-m0516-3p	21	TGCCCTGTACTTGAAGATTTG	837	14	58	49	56	71	29	152	188	220	15.1561	57.0448	34.4533	13.2779	16.4809	9.1611	25.5435	39.9839	38.229
novel-m0516-5p	21	AATCTTCAAGTACAGGGCAGC	2580	29	24	37	218	212	129	677	313	941	31.3949	23.6048	26.0158	51.6889	49.2105	40.7511	113.769	66.569	163.516
novel-m0517-5p	21	GGAGGAACGTGAGACTTGGAA	35	0	0	15	3	4	9	4	0	0	0.01	0.01	10.5469	0.7113	0.9285	2.8431	0.6722	0.01	0.01
novel-m0518-5p	21	AGTTGGTCTGCGGAGCTTGTA	75	5	57	2	0	0	2	0	6	3	5.4129	56.0613	1.4063	0.01	0.01	0.6318	0.01	1.2761	0.5213
novel-m0519-3p	21	TTCCGGTGCCGACCTCTCAGT	24	0	0	0	0	0	0	2	4	18	0.01	0.01	0.01	0.01	0.01	0.01	0.3361	0.8507	3.1278
novel-m0523-5p	20	TTTGAATCATCATTTCAACC	411	0	35	12	19	23	11	56	52	203	0.01	34.4236	8.4375	4.505	5.3389	3.4749	9.4108	11.0594	35.2749
novel-m0524-5p	22	CAATTGGTTGTTCCGTTCTGCT	13	0	0	0	3	5	3	0	2	0	0.01	0.01	0.01	0.7113	1.1606	0.9477	0.01	0.4254	0.01
novel-m0527-3p	21	TCAGAGAGACTATTGGGGAAG	171	10	0	0	11	11	2	35	60	42	10.8258	0.01	0.01	2.6082	2.5534	0.6318	5.8817	12.7608	7.2983
novel-m0529-5p	21	TAGAGAGTCGGGCCTTAAGCC	162	7	34	5	14	7	11	33	30	21	7.5781	33.4401	3.5156	3.3195	1.6249	3.4749	5.5456	6.3804	3.6491
novel-m0531-5p	21	TTATGGTGCGGAGTTTTGATC	210	4	0	28	8	16	7	33	35	79	4.3303	0.01	19.6876	1.8968	3.714	2.2113	5.5456	7.4438	13.7277
novel-m0532-5p	21	GGTAGACTGGTTGGGTGGTGG	40	11	25	0	0	0	1	0	2	1	11.9084	24.5883	0.01	0.01	0.01	0.3159	0.01	0.4254	0.1738
novel-m0535-3p	21	TTTGAGTAGAGTTGACTCCCT	106	0	0	0	6	12	4	26	26	32	0.01	0.01	0.01	1.4226	2.7855	1.2636	4.3693	5.5297	5.5606
novel-m0538-3p	21	CCACGCTGAACCAATACATAT	29	0	0	0	1	4	1	5	9	9	0.01	0.01	0.01	0.2371	0.9285	0.3159	0.8402	1.9141	1.5639
novel-m0539-3p	21	TTGGGAATTCCTATGCTCGAC	96	0	0	3	18	6	3	42	4	20	0.01	0.01	2.1094	4.2679	1.3928	0.9477	7.0581	0.8507	3.4754
novel-m0541-5p	23	GTTCACTTGGAGCTTTGGCAACC	24	0	10	0	0	2	0	1	9	2	0.01	9.8353	0.01	0.01	0.4643	0.01	0.168	1.9141	0.3475
novel-m0544-5p	22	CTTGGATTTGGCATGCCTTTTT	27	16	0	9	0	1	1	0	0	0	17.3213	0.01	6.3282	0.01	0.2321	0.3159	0.01	0.01	0.01
novel-m0545-5p	22	GTGGAGCCCGTGCCCGAGCGCA	21	0	0	0	0	0	0	3	0	18	0.01	0.01	0.01	0.01	0.01	0.01	0.5041	0.01	3.1278
novel-m0546-3p	21	CACGGTGTTCTGTGTATAAGG	375	10	60	28	33	50	45	52	53	44	10.8258	59.0119	19.6876	7.8245	11.6063	14.2155	8.7386	11.2721	7.6458
novel-m0546-5p	23	TTATACATAGAAACAACCGTGGA	6465	324	338	147	498	908	353	1792	818	1287	350.756	332.434	103.36	118.078	210.77	111.513	301.145	173.973	223.639
novel-m0547-3p	21	CACGGTGTTCTGTGTATAAGG	375	10	60	28	33	50	45	52	53	44	10.8258	59.0119	19.6876	7.8245	11.6063	14.2155	8.7386	11.2721	7.6458
novel-m0547-5p	23	TTATACATAGAAACAACCGTGGA	6465	324	338	147	498	908	353	1792	818	1287	350.756	332.434	103.36	118.078	210.77	111.513	301.145	173.973	223.639
novel-m0548-5p	20	GTTAGGGTTGGAATCGGGGT	34	3	23	5	0	3	0	0	0	0	3.2477	22.6212	3.5156	0.01	0.6964	0.01	0.01	0.01	0.01
novel-m0549-3p	22	AGAGAAAGGGCAAAACAGAGAA	125	2	0	0	14	12	6	8	38	45	2.1652	0.01	0.01	3.3195	2.7855	1.8954	1.3444	8.0819	7.8196
novel-m0550-3p	22	TTCCTACACCTCCCATTCCGTG	786	69	0	30	139	176	106	75	101	90	74.6981	0.01	21.0939	32.9576	40.854	33.4854	12.6037	21.4807	15.6391
novel-m0550-5p	21	TGGAATGGGGTTTTAGGAAAG	916	78	27	98	106	103	70	95	140	199	84.4414	26.5554	68.9066	25.1332	23.9089	22.113	15.9647	29.7753	34.5798
novel-m0556-3p	23	TGTGAATGATGCGGGAGACAAAT	178	17	0	16	62	46	33	3	0	1	18.4039	0.01	11.2501	14.7005	10.6778	10.4247	0.5041	0.01	0.1738
novel-m0556-5p	22	TAGCTGCCGACTCATTCATCCA	312	11	23	17	91	133	35	2	0	0	11.9084	22.6212	11.9532	21.5766	30.8726	11.0565	0.3361	0.01	0.01
novel-m0557-3p	21	TGCCGATGATGATGTTAAATA	34	0	0	0	6	3	8	8	2	7	0.01	0.01	0.01	1.4226	0.6964	2.5272	1.3444	0.4254	1.2164
novel-m0558-5p	21	GTCTCTGAGAACACAAGGTGG	29	0	0	0	0	0	0	2	7	20	0.01	0.01	0.01	0.01	0.01	0.01	0.3361	1.4888	3.4754
novel-m0560-3p	21	TCATTCTCCACTGTTGGATTT	27	0	0	0	2	0	4	10	1	10	0.01	0.01	0.01	0.4742	0.01	1.2636	1.6805	0.2127	1.7377
novel-m0561-3p	20	TTAGTAGGCGAATGAATATT	49	0	22	27	0	0	0	0	0	0	0.01	21.6377	18.9845	0.01	0.01	0.01	0.01	0.01	0.01
novel-m0562-3p	21	AGGAGGAGAGTGATGAAGATA	37	0	31	1	0	2	3	0	0	0	0.01	30.4895	0.7031	0.01	0.4643	0.9477	0.01	0.01	0.01
novel-m0568-5p	21	GAATGTCGTCTGGTTCGAAAT	34	4	0	0	1	8	2	10	4	5	4.3303	0.01	0.01	0.2371	1.857	0.6318	1.6805	0.8507	0.8688
novel-m0571-5p	21	CAATTGCGCGCGCTCTCCTGA	22	13	0	0	3	4	2	0	0	0	14.0736	0.01	0.01	0.7113	0.9285	0.6318	0.01	0.01	0.01
novel-m0572-5p	22	ATGTGTTCGGGCCGCGATGGAA	21	11	10	0	0	0	0	0	0	0	11.9084	9.8353	0.01	0.01	0.01	0.01	0.01	0.01	0.01
novel-m0574-5p	21	CACCCTTGAAGTTGTTGATGA	113	0	1	0	6	5	6	17	51	27	0.01	0.9835	0.01	1.4226	1.1606	1.8954	2.8568	10.8467	4.6917
novel-m0575-5p	21	CAGCCGCCACTATCCAATAAT	62	0	0	4	5	15	10	11	10	7	0.01	0.01	2.8125	1.1855	3.4819	3.159	1.8485	2.1268	1.2164
novel-m0579-3p	21	ATCATGCTATCCCTTCGGATT	52	0	0	0	0	3	2	23	9	15	0.01	0.01	0.01	0.01	0.6964	0.6318	3.8651	1.9141	2.6065
novel-m0585-5p	21	CACCCTGTTTCATTATCCTCA	14	0	0	0	0	0	0	0	11	3	0.01	0.01	0.01	0.01	0.01	0.01	0.01	2.3395	0.5213
novel-m0588-3p	21	ATTCCCTTGGACTGATGCAGC	42	0	0	3	20	3	12	0	0	4	0.01	0.01	2.1094	4.7421	0.6964	3.7908	0.01	0.01	0.6951
novel-m0590-5p	20	AAGAGGGAATTGGAACAAGA	22	0	0	0	0	0	7	4	9	2	0.01	0.01	0.01	0.01	0.01	2.2113	0.6722	1.9141	0.3475
novel-m0591-3p	20	TGACGGCTGAGATCAAAACT	46	10	0	0	1	11	0	15	4	5	10.8258	0.01	0.01	0.2371	2.5534	0.01	2.5207	0.8507	0.8688
novel-m0596-3p	20	GACAGAGAGAAGGGATAGGG	32	0	27	5	0	0	0	0	0	0	0.01	26.5554	3.5156	0.01	0.01	0.01	0.01	0.01	0.01
novel-m0597-5p	21	TCCATGACCACCGATACTGCG	10	0	0	0	3	2	5	0	0	0	0.01	0.01	0.01	0.7113	0.4643	1.5795	0.01	0.01	0.01
novel-m0598-3p	21	AGGTGCAGGTGCAAGTGCAGG	9	0	0	0	2	2	0	2	0	3	0.01	0.01	0.01	0.4742	0.4643	0.01	0.3361	0.01	0.5213
novel-m0599-3p	22	TGCTATGATGAGGTTAAGCACT	176	15	72	59	5	0	10	3	4	8	16.2387	70.8143	41.4846	1.1855	0.01	3.159	0.5041	0.8507	1.3901
novel-m0600-3p	21	AGGCCTATGATGATTTGAAGA	193	33	31	12	17	27	26	9	8	30	35.7252	30.4895	8.4375	4.0308	6.2674	8.2134	1.5124	1.7014	5.213
novel-m0601-3p	21	TTGGTGGTTCCGGCGGTTTTC	17	0	0	1	0	0	0	4	10	2	0.01	0.01	0.7031	0.01	0.01	0.01	0.6722	2.1268	0.3475
novel-m0603-5p	22	CATTGGGCTAAGAACAGGAACA	59	26	0	17	2	1	5	0	7	1	28.1471	0.01	11.9532	0.4742	0.2321	1.5795	0.01	1.4888	0.1738
novel-m0612-3p	21	TACTAAAGTTGGGTCGGGGTC	11	0	0	0	4	5	0	2	0	0	0.01	0.01	0.01	0.9484	1.1606	0.01	0.3361	0.01	0.01
novel-m0614-5p	23	GATTTGGTCGGGGCCGGTGGCGC	30	0	26	4	0	0	0	0	0	0	0.01	25.5718	2.8125	0.01	0.01	0.01	0.01	0.01	0.01
novel-m0616-3p	21	TTTGCATGACCTAGGAGCTGT	625	18	30	148	107	68	81	161	6	6	19.4865	29.506	104.063	25.3703	15.7845	25.5879	27.056	1.2761	1.0426
novel-m0618-3p	22	CACCAAGGCGACGATCTGTAAC	21	11	0	10	0	0	0	0	0	0	11.9084	0.01	7.0313	0.01	0.01	0.01	0.01	0.01	0.01
novel-m0621-3p	21	GTTCGAGAAAGCTGTGAAAAA	96	8	0	4	11	20	5	15	23	10	8.6607	0.01	2.8125	2.6082	4.6425	1.5795	2.5207	4.8916	1.7377
novel-m0626-5p	21	CGCTCGGGAGCTCGGACTCGC	19	10	0	9	0	0	0	0	0	0	10.8258	0.01	6.3282	0.01	0.01	0.01	0.01	0.01	0.01
novel-m0630-3p	20	GATCATGTGGTAGTTTCACC	22	0	0	0	0	0	0	7	14	1	0.01	0.01	0.01	0.01	0.01	0.01	1.1763	2.9775	0.1738
novel-m0631-3p	20	TGCACCGAAGAATCTCCCAT	53	0	0	0	6	2	4	15	13	13	0.01	0.01	0.01	1.4226	0.4643	1.2636	2.5207	2.7648	2.259
novel-m0636-5p	23	TTTTGACTCGTGGTTACTTGGTT	35	8	1	13	2	6	3	0	0	2	8.6607	0.9835	9.1407	0.4742	1.3928	0.9477	0.01	0.01	0.3475
novel-m0644-5p	22	TCGAGCGAGTTGGGCTTGGGCT	20	10	0	0	0	0	5	0	5	0	10.8258	0.01	0.01	0.01	0.01	1.5795	0.01	1.0634	0.01
novel-m0645-5p	21	CCGGTTGGTATGGTTGGCATC	12	0	0	0	4	5	1	0	2	0	0.01	0.01	0.01	0.9484	1.1606	0.3159	0.01	0.4254	0.01
novel-m0647-3p	23	TCTGGCAGAGAGCTCTGTGGTTT	42	13	29	0	0	0	0	0	0	0	14.0736	28.5224	0.01	0.01	0.01	0.01	0.01	0.01	0.01
novel-m0652-3p	21	CTTGGGACGATTCTTCAAATT	65	0	0	0	6	13	4	7	13	22	0.01	0.01	0.01	1.4226	3.0176	1.2636	1.1763	2.7648	3.8229
novel-m0656-3p	21	TATTGATTGATGAGGGTGATT	59	6	33	0	0	3	0	2	9	6	6.4955	32.4565	0.01	0.01	0.6964	0.01	0.3361	1.9141	1.0426
novel-m0661-3p	22	GGCATACTGCCAACTGAGCTCT	19	0	0	0	2	10	3	4	0	0	0.01	0.01	0.01	0.4742	2.3213	0.9477	0.6722	0.01	0.01
novel-m0663-3p	21	TATTTCTCAGCCCGTCCCGTC	36	0	27	0	2	6	0	1	0	0	0.01	26.5554	0.01	0.4742	1.3928	0.01	0.168	0.01	0.01
novel-m0664-5p	20	TAGTGATTTTGGTTTGATTG	10	0	0	0	0	2	1	0	5	2	0.01	0.01	0.01	0.01	0.4643	0.3159	0.01	1.0634	0.3475
novel-m0665-3p	22	TTTTATCCCAAACATCATCTGA	203633	11049	10048	6747	19151	33131	11601	23756	46137	42013	11961.4	9882.53	4744.01	4540.8	7690.54	3664.75	3992.18	9812.43	7300.52
novel-m0665-5p	21	AGATGGTGTTGGGATAAAATG	194	5	6	25	11	22	14	11	74	26	5.4129	5.9012	17.5782	2.6082	5.1068	4.4226	1.8485	15.7383	4.518
novel-m0666-3p	21	CATATCTCGATTCCCTGTCCC	17	0	0	0	2	3	1	0	10	1	0.01	0.01	0.01	0.4742	0.6964	0.3159	0.01	2.1268	0.1738
novel-m0667-5p	21	AGAAGTGCCAGCACCTGGGAA	9	0	0	0	0	0	2	5	0	2	0.01	0.01	0.01	0.01	0.01	0.6318	0.8402	0.01	0.3475
novel-m0668-3p	23	TGCACTGCCTCTTCCCTGGCTTT	20	0	0	0	0	0	0	12	0	8	0.01	0.01	0.01	0.01	0.01	0.01	2.0166	0.01	1.3901
novel-m0669-5p	23	TGTGATCTCACTTGTCAAACTTC	14	8	0	0	0	4	2	0	0	0	8.6607	0.01	0.01	0.01	0.9285	0.6318	0.01	0.01	0.01
novel-m0670-5p	22	GTGGTGTGGTGTGGTTTGGTAG	25	0	0	0	12	4	2	1	0	6	0.01	0.01	0.01	2.8453	0.9285	0.6318	0.168	0.01	1.0426
novel-m0673-3p	23	TCACAGGAACAGGTGGCATGACC	15	0	0	0	0	3	1	0	5	6	0.01	0.01	0.01	0.01	0.6964	0.3159	0.01	1.0634	1.0426
novel-m0674-5p	23	AGACGAGTGAGGACGGTATTCAT	28	23	0	5	0	0	0	0	0	0	24.8994	0.01	3.5156	0.01	0.01	0.01	0.01	0.01	0.01
novel-m0676-5p	23	CGTCGTAGGCGATGGACATCCGG	36	30	0	6	0	0	0	0	0	0	32.4774	0.01	4.2188	0.01	0.01	0.01	0.01	0.01	0.01
novel-m0686-5p	21	TTTTCCGGCCACTGTTTTCGC	15	0	0	0	2	1	0	0	7	5	0.01	0.01	0.01	0.4742	0.2321	0.01	0.01	1.4888	0.8688
novel-m0688-5p	21	AGTGGCGTTCTGGGAAAGAAA	35	0	0	6	0	4	0	1	20	4	0.01	0.01	4.2188	0.01	0.9285	0.01	0.168	4.2536	0.6951
novel-m0689-3p	21	AGGAGTGGCAGGAAGTTGTGG	116	0	27	16	14	7	5	4	30	13	0.01	26.5554	11.2501	3.3195	1.6249	1.5795	0.6722	6.3804	2.259
novel-m0698-3p	21	TTGTAAGGATACACTAGTTGG	30	0	0	0	1	0	6	2	12	9	0.01	0.01	0.01	0.2371	0.01	1.8954	0.3361	2.5522	1.5639
novel-m0703-3p	23	CACCGGATTTTGGATACCTGAGC	45	9	34	0	0	0	2	0	0	0	9.7432	33.4401	0.01	0.01	0.01	0.6318	0.01	0.01	0.01
novel-m0710-3p	22	TGTCATCAACATGGATATAAAG	14	0	0	0	2	0	3	0	0	9	0.01	0.01	0.01	0.4742	0.01	0.9477	0.01	0.01	1.5639
novel-m0710-5p	22	TCATATCCTCGTTGATGATAGG	3066	115	77	43	570	445	321	1170	52	273	124.497	75.7319	30.2345	135.15	103.296	101.404	196.618	11.0594	47.4387
novel-m0715-5p	21	GACTTTTGAGCTTGACTATGA	31	7	18	5	0	0	0	0	1	0	7.5781	17.7036	3.5156	0.01	0.01	0.01	0.01	0.2127	0.01
novel-m0722-5p	21	TTCCTCAGCTGCCTTGGTATC	18	1	0	0	4	0	0	2	9	2	1.0826	0.01	0.01	0.9484	0.01	0.01	0.3361	1.9141	0.3475
novel-m0723-3p	21	AGATGACAGGAGTGAATTTAA	58	0	53	5	0	0	0	0	0	0	0.01	52.1272	3.5156	0.01	0.01	0.01	0.01	0.01	0.01
novel-m0727-3p	21	GTGCCTTAGGCACCTGGTGCC	31	6	0	0	0	3	0	2	14	6	6.4955	0.01	0.01	0.01	0.6964	0.01	0.3361	2.9775	1.0426
novel-m0729-5p	21	TTGGAGCCTGAGGATTTGCTT	16	0	0	5	2	0	0	5	0	4	0.01	0.01	3.5156	0.4742	0.01	0.01	0.8402	0.01	0.6951
novel-m0734-5p	23	ATTCTCGGAATCCGCAAGAACCT	9	0	0	0	0	0	0	3	4	2	0.01	0.01	0.01	0.01	0.01	0.01	0.5041	0.8507	0.3475
novel-m0735-5p	23	AGCGAGGACGAAAGCTCACCCCT	25	13	0	0	5	5	2	0	0	0	14.0736	0.01	0.01	1.1855	1.1606	0.6318	0.01	0.01	0.01
novel-m0740-5p	22	CTTCCTTCAGGTCGTGCAGGCT	20	0	0	3	3	2	4	0	8	0	0.01	0.01	2.1094	0.7113	0.4643	1.2636	0.01	1.7014	0.01
novel-m0741-3p	22	TTCCCATTCCTCCCATGCCAGA	5732	134	208	159	909	1057	671	587	1213	794	145.066	204.575	111.797	215.529	245.356	211.969	98.6451	257.981	137.972
novel-m0741-5p	21	TGTCATGGGATGTTTGGCAAG	4916	254	411	753	533	972	528	581	393	491	274.976	404.231	529.456	126.377	225.626	166.795	97.6368	83.5834	85.3201
novel-m0742-3p	22	TTTCCAATACCGCCCATGCCTC	199892	6667	10507	6226	23967	30355	16623	32153	41361	32033	7217.57	10334	4377.68	5682.7	7046.16	5251.2	5403.3	8796.67	5566.31
novel-m0742-5p	22	GGTTTGGGGGTATCTGGAAAGG	1952	120	207	183	209	490	207	118	256	162	129.91	203.591	128.673	49.555	113.741	65.3912	19.8298	54.4462	28.1504
novel-m0743-5p	22	CGGCGGAGCGTGGGGCTCACGC	17	0	0	0	9	2	6	0	0	0	0.01	0.01	0.01	2.1339	0.4643	1.8954	0.01	0.01	0.01
novel-m0744-3p	21	CATTATCCGAGGGTTTATCAA	17	0	0	0	1	3	1	1	9	2	0.01	0.01	0.01	0.2371	0.6964	0.3159	0.168	1.9141	0.3475
novel-m0753-3p	21	CATCACCTCCCCCTTCCTTGA	9	0	0	0	0	2	0	1	3	3	0.01	0.01	0.01	0.01	0.4643	0.01	0.168	0.638	0.5213
novel-m0755-5p	21	TCACCCACCCACGACTCTGTC	22	3	0	0	4	4	3	2	4	2	3.2477	0.01	0.01	0.9484	0.9285	0.9477	0.3361	0.8507	0.3475
novel-m0756-5p	21	TCGGGGGCCCAATTTGGATTG	24	6	0	4	6	1	1	0	5	1	6.4955	0.01	2.8125	1.4226	0.2321	0.3159	0.01	1.0634	0.1738
novel-m0757-3p	21	ATCCTTTTTGTGAACTCAATT	21	5	0	0	4	8	0	1	0	3	5.4129	0.01	0.01	0.9484	1.857	0.01	0.168	0.01	0.5213
novel-m0764-5p	21	AAGGCGAGGGCGTGGGATGAC	41	1	14	26	0	0	0	0	0	0	1.0826	13.7694	18.2813	0.01	0.01	0.01	0.01	0.01	0.01
novel-m0765-5p	22	CAAGTGTGGGATGTCGGCGCTC	33	0	26	7	0	0	0	0	0	0	0.01	25.5718	4.9219	0.01	0.01	0.01	0.01	0.01	0.01
novel-m0767-5p	22	GCTCGGACTTTTCCCCTGAATC	217	25	169	13	0	6	3	1	0	0	27.0645	166.217	9.1407	0.01	1.3928	0.9477	0.168	0.01	0.01
novel-m0770-5p	21	ATCGATGATGAGAAAAATACT	115	0	0	3	20	11	19	37	4	21	0.01	0.01	2.1094	4.7421	2.5534	6.0021	6.2178	0.8507	3.6491
novel-m0773-5p	22	GGGACTAAATTGGAATTAGCCT	19	0	14	5	0	0	0	0	0	0	0.01	13.7694	3.5156	0.01	0.01	0.01	0.01	0.01	0.01
novel-m0774-5p	21	TTCACCCGACTCTGAGCTGCC	17	0	0	0	0	0	0	4	0	13	0.01	0.01	0.01	0.01	0.01	0.01	0.6722	0.01	2.259
novel-m0775-3p	22	AACTCGCCTGTGGCTCATGCAG	30	16	0	14	0	0	0	0	0	0	17.3213	0.01	9.8438	0.01	0.01	0.01	0.01	0.01	0.01
novel-m0782-3p	21	TGGAGGTCCTGAGGAAGAAAA	59	0	0	0	4	4	0	2	40	9	0.01	0.01	0.01	0.9484	0.9285	0.01	0.3361	8.5072	1.5639
novel-m0783-5p	21	TTCTTCCTCTCTCCTGCAACT	1860	3	24	13	108	118	99	400	509	586	3.2477	23.6048	9.1407	25.6074	27.3908	31.2741	67.2198	108.254	101.828
novel-m0784-5p	21	CAACCGAAGGCAGAGGACGCC	9	0	0	0	1	0	0	3	5	0	0.01	0.01	0.01	0.2371	0.01	0.01	0.5041	1.0634	0.01
novel-m0785-5p	22	CAATCAGGATTGCTTAGTCATT	62	3	34	19	0	2	0	4	0	0	3.2477	33.4401	13.3594	0.01	0.4643	0.01	0.6722	0.01	0.01
novel-m0786-5p	21	TTGGGGAGAATACAAGATGCT	81	12	0	8	5	3	6	10	23	14	12.991	0.01	5.625	1.1855	0.6964	1.8954	1.6805	4.8916	2.4328
novel-m0787-3p	21	TTCATTACCTTCTATCCTTCA	94	0	0	0	3	1	8	37	8	37	0.01	0.01	0.01	0.7113	0.2321	2.5272	6.2178	1.7014	6.4294
novel-m0787-5p	20	AGCATAGACGGCGATGAAAG	68	0	28	0	4	8	1	13	0	14	0.01	27.5389	0.01	0.9484	1.857	0.3159	2.1846	0.01	2.4328
novel-m0788-5p	22	TTGGGTCGTTGCGATTACGGGT	1092	32	150	119	46	71	34	209	276	155	34.6426	147.53	83.6723	10.9068	16.4809	10.7406	35.1223	58.6998	26.934
novel-m0789-5p	22	TTGGGTCGTTGCGATTACGGGT	1092	32	150	119	46	71	34	209	276	155	34.6426	147.53	83.6723	10.9068	16.4809	10.7406	35.1223	58.6998	26.934
novel-m0790-3p	21	GCCTTGATTTGGGCTTGGGCC	10	0	0	0	0	0	1	0	7	2	0.01	0.01	0.01	0.01	0.01	0.3159	0.01	1.4888	0.3475
novel-m0791-3p	21	GCCTTGATTTGGGCTTGGGCC	10	0	0	0	0	0	1	0	7	2	0.01	0.01	0.01	0.01	0.01	0.3159	0.01	1.4888	0.3475
novel-m0792-5p	21	TTCCAGTTTTGCCCCCATGTC	13	0	0	0	1	6	0	0	3	3	0.01	0.01	0.01	0.2371	1.3928	0.01	0.01	0.638	0.5213
novel-m0793-5p	21	TGTTGTGGGAACTGGGTCATT	20	2	16	0	0	0	2	0	0	0	2.1652	15.7365	0.01	0.01	0.01	0.6318	0.01	0.01	0.01
novel-m0794-5p	21	CTCGCTCGCTCGCTCTCTATC	59	0	0	0	4	3	0	27	6	19	0.01	0.01	0.01	0.9484	0.6964	0.01	4.5373	1.2761	3.3016
novel-m0801-5p	21	TTGACAGAGCTTCCTCGGGGT	128	0	4	17	25	23	16	14	0	29	0.01	3.9341	11.9532	5.9276	5.3389	5.0544	2.3527	0.01	5.0393
novel-m0805-3p	20	TGACGGCTGAGATCAAAACT	46	10	0	0	1	11	0	15	4	5	10.8258	0.01	0.01	0.2371	2.5534	0.01	2.5207	0.8507	0.8688
novel-m0806-3p	21	TTGGCGCCGCGCGTGGGTTAG	10	0	0	0	3	0	4	0	3	0	0.01	0.01	0.01	0.7113	0.01	1.2636	0.01	0.638	0.01
novel-m0808-5p	21	CGTTGGCGGGCCTTTGCTGCG	10	0	0	0	2	0	3	0	5	0	0.01	0.01	0.01	0.4742	0.01	0.9477	0.01	1.0634	0.01
novel-m0810-5p	22	GGAACAGTCATGATACATGGGC	111	0	2	0	14	15	13	0	34	33	0.01	1.9671	0.01	3.3195	3.4819	4.1067	0.01	7.2311	5.7343
novel-m0812-3p	21	TTGCTGGAGGGTGTACTTGAT	99	0	0	6	13	1	7	25	3	44	0.01	0.01	4.2188	3.0824	0.2321	2.2113	4.2012	0.638	7.6458
novel-m0813-3p	22	TTGGAGTCAAACTGGTGCAGTT	66598	6769	4409	7050	10725	12178	6213	13657	2740	2857	7327.99	4336.39	4957.06	2542.95	2826.82	1962.68	2295.05	582.744	496.455
novel-m0813-5p	20	CTGCTTGTTTGCCTCCAAAA	128	10	0	0	21	11	22	35	2	27	10.8258	0.01	0.01	4.9792	2.5534	6.9498	5.8817	0.4254	4.6917
novel-m0820-3p	23	AGCTCGGACTAGCGGCGGGACCT	30	0	27	3	0	0	0	0	0	0	0.01	26.5554	2.1094	0.01	0.01	0.01	0.01	0.01	0.01
novel-m0824-3p	21	AATTGGAGACGAACATACAGT	29	7	0	0	5	5	0	1	5	6	7.5781	0.01	0.01	1.1855	1.1606	0.01	0.168	1.0634	1.0426
novel-m0824-5p	21	TGCATGTTCGTCCCCAATCCT	60	0	0	0	17	16	2	4	6	15	0.01	0.01	0.01	4.0308	3.714	0.6318	0.6722	1.2761	2.6065
novel-m0825-3p	21	GATTGGGGACGAACATGCAGT	24030	694	834	1960	1759	2147	1805	2595	7477	4759	751.312	820.265	1378.13	417.068	498.373	570.199	436.088	1590.21	826.962
novel-m0825-5p	21	TGTATGTTCGTCTCCAATTCT	9836	328	323	391	907	1164	971	1885	1690	2177	355.087	317.681	274.923	215.054	270.194	306.739	316.773	359.43	378.293
novel-m0832-3p	20	CCCGTTATTGACATGAAGCT	17	0	0	0	3	0	0	7	6	1	0.01	0.01	0.01	0.7113	0.01	0.01	1.1763	1.2761	0.1738
novel-m0834-3p	22	AGACCTATTGTAGAACAAGAGC	52	13	32	0	1	0	0	0	6	0	14.0736	31.473	0.01	0.2371	0.01	0.01	0.01	1.2761	0.01
novel-m0835-5p	23	TATAAATATCGATTGTAGTATGG	28	0	18	10	0	0	0	0	0	0	0.01	17.7036	7.0313	0.01	0.01	0.01	0.01	0.01	0.01
novel-m0836-5p	21	CGAATGATTCGTCGCTATTGG	51	0	37	0	2	3	0	7	0	2	0.01	36.3907	0.01	0.4742	0.6964	0.01	1.1763	0.01	0.3475
novel-m0837-5p	21	CGAATGATTCGTCGCTATTGG	51	0	37	0	2	3	0	7	0	2	0.01	36.3907	0.01	0.4742	0.6964	0.01	1.1763	0.01	0.3475
novel-m0841-5p	23	CATCAGATTGAAGAATTGATTCC	36	0	29	4	0	2	0	0	0	1	0.01	28.5224	2.8125	0.01	0.4643	0.01	0.01	0.01	0.1738
novel-m0844-3p	21	AGAAAAGACAATCATCATGGT	12	0	0	0	0	5	0	0	5	2	0.01	0.01	0.01	0.01	1.1606	0.01	0.01	1.0634	0.3475
novel-m0850-3p	23	ATTTTCGGAATGACAATTGCATT	19	0	0	0	2	6	1	0	9	1	0.01	0.01	0.01	0.4742	1.3928	0.3159	0.01	1.9141	0.1738
novel-m0853-3p	23	CATTGTTGGACGAGATTGAGGAC	126	14	68	20	0	20	1	1	0	2	15.1561	66.8802	14.0626	0.01	4.6425	0.3159	0.168	0.01	0.3475
novel-m0855-5p	23	CACTGATACTGCACTGCTACTGC	9	0	0	0	0	0	0	2	7	0	0.01	0.01	0.01	0.01	0.01	0.01	0.3361	1.4888	0.01
novel-m0856-3p	23	ATCTGACGGCTAACATTAGAACT	11	0	0	0	0	0	0	2	9	0	0.01	0.01	0.01	0.01	0.01	0.01	0.3361	1.9141	0.01
novel-m0858-5p	21	GGACTGGTCGTGTGCATGTGG	77	15	32	11	1	2	6	4	6	0	16.2387	31.473	7.7344	0.2371	0.4643	1.8954	0.6722	1.2761	0.01
novel-m0861-3p	23	TCTGGAGGATGTATGAACATTTT	101	8	85	0	0	5	2	1	0	0	8.6607	83.6002	0.01	0.01	1.1606	0.6318	0.168	0.01	0.01
novel-m0862-5p	21	TTTCCTCTGGCTCATGTCCTT	9	0	0	0	5	2	2	0	0	0	0.01	0.01	0.01	1.1855	0.4643	0.6318	0.01	0.01	0.01
novel-m0869-3p	20	CGCACGGCCGGAGAACTACC	24	3	0	4	1	4	1	0	6	5	3.2477	0.01	2.8125	0.2371	0.9285	0.3159	0.01	1.2761	0.8688
novel-m0870-3p	21	TGAACTGAACTGATTAGACCC	1805	60	172	78	138	208	187	316	356	290	64.9549	169.167	54.844	32.7205	48.282	59.0732	53.1036	75.7142	50.3927
novel-m0873-5p	21	ATCGAGCCTATAACATCCTGA	31	0	0	0	0	0	0	1	4	26	0.01	0.01	0.01	0.01	0.01	0.01	0.168	0.8507	4.518
novel-m0874-3p	22	TGCCATTTGCCACCCCCGGAAG	22	0	0	0	3	4	1	6	0	8	0.01	0.01	0.01	0.7113	0.9285	0.3159	1.0083	0.01	1.3901
novel-m0879-3p	20	TGATGATGAGGATGGTGGCG	51	0	34	11	4	0	0	0	0	2	0.01	33.4401	7.7344	0.9484	0.01	0.01	0.01	0.01	0.3475
novel-m0885-3p	21	CATGGCTTTGCAATTGCAGGT	82	0	34	30	0	0	0	3	15	0	0.01	33.4401	21.0939	0.01	0.01	0.01	0.5041	3.1902	0.01
novel-m0886-3p	21	AAGGGACCAAAGTGATATATT	16	6	0	0	0	4	0	3	2	1	6.4955	0.01	0.01	0.01	0.9285	0.01	0.5041	0.4254	0.1738
novel-m0896-3p	21	CATGTGCCCCCCTTCCCCATC	9761	413	1234	2103	641	932	1246	2224	400	568	447.106	1213.68	1478.68	151.984	216.341	393.611	373.742	85.0722	98.7002
novel-m0896-5p	21	TGGAGAAGCAGGGCACGTGCA	10	0	0	4	2	0	3	1	0	0	0.01	0.01	2.8125	0.4742	0.01	0.9477	0.168	0.01	0.01
novel-m0899-3p	22	CGAGGCAGAGATCGTCGTCGCT	14	6	0	8	0	0	0	0	0	0	6.4955	0.01	5.625	0.01	0.01	0.01	0.01	0.01	0.01
novel-m0901-5p	23	CAACCCGATCGCCGCTGGTTTGG	42	7	32	0	0	0	3	0	0	0	7.5781	31.473	0.01	0.01	0.01	0.9477	0.01	0.01	0.01
novel-m0904-3p	21	TGCATCACCGCCACGTCACCC	13	0	0	0	2	3	0	0	5	3	0.01	0.01	0.01	0.4742	0.6964	0.01	0.01	1.0634	0.5213
novel-m0907-3p	22	TATTAAGTGGTGAACTCTTGGT	45	11	32	0	0	2	0	0	0	0	11.9084	31.473	0.01	0.01	0.4643	0.01	0.01	0.01	0.01
novel-m0911-5p	21	CACTGTTTCCTCTCTTACAAG	11	0	0	0	0	0	0	1	5	5	0.01	0.01	0.01	0.01	0.01	0.01	0.168	1.0634	0.8688
novel-m0920-5p	21	TGGGAAGGTCATAGGGTGGGC	24	0	0	0	0	1	1	6	9	7	0.01	0.01	0.01	0.01	0.2321	0.3159	1.0083	1.9141	1.2164
novel-m0921-5p	22	GGGGACTATTATATCATGGTGA	33	5	28	0	0	0	0	0	0	0	5.4129	27.5389	0.01	0.01	0.01	0.01	0.01	0.01	0.01
novel-m0925-3p	22	TTTGGTTAAGAAATGAGTGAGA	82	0	0	11	4	5	5	22	10	25	0.01	0.01	7.7344	0.9484	1.1606	1.5795	3.6971	2.1268	4.3442
novel-m0930-3p	20	TGGCGGCTGAGATCATTGGT	26	10	16	0	0	0	0	0	0	0	10.8258	15.7365	0.01	0.01	0.01	0.01	0.01	0.01	0.01
novel-m0931-3p	21	TGGATCCACTTTGACAGTTAG	44	0	0	0	11	10	5	8	4	6	0.01	0.01	0.01	2.6082	2.3213	1.5795	1.3444	0.8507	1.0426
novel-m0935-5p	20	TCCCTCGAGACCCAGCAAAA	31	0	0	0	3	6	10	0	4	8	0.01	0.01	0.01	0.7113	1.3928	3.159	0.01	0.8507	1.3901
novel-m0936-3p	21	AGGTGGAGGAGGAAGAGGAGG	42	0	0	6	11	7	7	0	7	4	0.01	0.01	4.2188	2.6082	1.6249	2.2113	0.01	1.4888	0.6951
novel-m0940-5p	21	CCTGAACTTCACTTTTGATCA	12	0	0	0	2	0	0	0	8	2	0.01	0.01	0.01	0.4742	0.01	0.01	0.01	1.7014	0.3475
novel-m0946-3p	22	TTTTCCATTTCCAGTGCATACA	99	0	0	0	15	8	0	49	8	19	0.01	0.01	0.01	3.5566	1.857	0.01	8.2344	1.7014	3.3016
novel-m0946-5p	21	TATGCACTGGTATGGAAAAAC	316	0	0	0	19	38	24	60	122	53	0.01	0.01	0.01	4.505	8.8208	7.5816	10.083	25.947	9.2097
novel-m0947-5p	21	AGAAGATAAGTTGGAGTCGTT	12	0	0	0	2	0	2	3	0	5	0.01	0.01	0.01	0.4742	0.01	0.6318	0.5041	0.01	0.8688
novel-m0950-5p	21	CCTGTTTGGACACCTCTATGC	75	7	50	9	0	5	4	0	0	0	7.5781	49.1766	6.3282	0.01	1.1606	1.2636	0.01	0.01	0.01
novel-m0951-5p	21	AAACATCGCCGGTGAAGAGGA	143	0	27	8	18	17	37	7	10	19	0.01	26.5554	5.625	4.2679	3.9461	11.6883	1.1763	2.1268	3.3016
novel-m0952-3p	21	GAAGGTATTGGACGGTTGGAT	12	0	0	0	2	2	0	0	8	0	0.01	0.01	0.01	0.4742	0.4643	0.01	0.01	1.7014	0.01
novel-m0954-5p	21	ATACCCTCCAATGTAGCTAAT	25	0	0	0	5	1	7	8	0	4	0.01	0.01	0.01	1.1855	0.2321	2.2113	1.3444	0.01	0.6951
novel-m0955-3p	19	TGGCTGCAGTGTGGAATCT	24	8	0	11	1	0	3	0	0	1	8.6607	0.01	7.7344	0.2371	0.01	0.9477	0.01	0.01	0.1738
novel-m0956-5p	21	TGGAGGCCACAATGTGATTTC	59	15	30	5	2	3	0	0	4	0	16.2387	29.506	3.5156	0.4742	0.6964	0.01	0.01	0.8507	0.01
novel-m0958-5p	21	TCACCATGGGCTGATTGCTGG	57	0	0	0	2	11	2	8	5	29	0.01	0.01	0.01	0.4742	2.5534	0.6318	1.3444	1.0634	5.0393
novel-m0963-3p	21	AGGCCTATATGAGATCCTAAC	10	0	0	0	0	2	0	2	3	3	0.01	0.01	0.01	0.01	0.4643	0.01	0.3361	0.638	0.5213
novel-m0968-3p	21	TTGTTGGAGGTCCGTGTTCGA	28	4	0	0	12	7	3	2	0	0	4.3303	0.01	0.01	2.8453	1.6249	0.9477	0.3361	0.01	0.01
novel-m0969-5p	21	TTGCACCGGCGGACTTGAGTC	14	0	0	0	1	0	0	7	4	2	0.01	0.01	0.01	0.2371	0.01	0.01	1.1763	0.8507	0.3475
novel-m0974-5p	22	CGGATGCTTGCTAGAGTTGACA	11	0	0	0	0	6	3	0	0	2	0.01	0.01	0.01	0.01	1.3928	0.9477	0.01	0.01	0.3475
novel-m0977-5p	21	TTTGGCCCCAAGTATAGAGAC	79	0	0	8	0	2	4	50	0	15	0.01	0.01	5.625	0.01	0.4643	1.2636	8.4025	0.01	2.6065
novel-m0980-5p	21	AAACCTGCTGGAGTAAGAGAG	16	0	0	0	4	2	2	1	0	7	0.01	0.01	0.01	0.9484	0.4643	0.6318	0.168	0.01	1.2164
novel-m0981-5p	21	AAACCTGCTGGAGTAAGAGAG	16	0	0	0	4	2	2	1	0	7	0.01	0.01	0.01	0.9484	0.4643	0.6318	0.168	0.01	1.2164
novel-m0983-3p	21	CAGCAGGGGCAAAACAGAGAA	587	37	51	106	92	43	68	60	68	62	40.0555	50.1601	74.5316	21.8137	9.9814	21.4812	10.083	14.4623	10.7736
novel-m0984-5p	21	GTGGGAGGGAAGGTGGTGGAC	9	0	0	0	6	2	1	0	0	0	0.01	0.01	0.01	1.4226	0.4643	0.3159	0.01	0.01	0.01
novel-m0987-5p	21	CGAGAGAGACTAACATGAGTA	292	19	68	38	25	16	11	76	1	38	20.569	66.8802	26.7189	5.9276	3.714	3.4749	12.7718	0.2127	6.6032
novel-m0988-5p	21	TTGGTGACTGCAGTGTGGAGG	157	4	0	13	17	11	19	25	34	34	4.3303	0.01	9.1407	4.0308	2.5534	6.0021	4.2012	7.2311	5.9081
novel-m0989-3p	22	TGTTGAGATCGTTGAGCATAGC	113	22	41	16	0	5	3	6	18	2	23.8168	40.3248	11.2501	0.01	1.1606	0.9477	1.0083	3.8282	0.3475
novel-m0991-3p	23	GCGGCGAGGGAGGAGAAGTGGAA	17	0	0	0	0	0	0	6	7	4	0.01	0.01	0.01	0.01	0.01	0.01	1.0083	1.4888	0.6951
novel-m0993-3p	21	GAATGCCGCAGTTTCTGACAA	35	10	25	0	0	0	0	0	0	0	10.8258	24.5883	0.01	0.01	0.01	0.01	0.01	0.01	0.01
novel-m0994-3p	22	TAGTGATTGTAAGGATACTTGT	110	29	35	15	6	4	7	0	11	3	31.3949	34.4236	10.5469	1.4226	0.9285	2.2113	0.01	2.3395	0.5213
novel-m1002-3p	21	CGTGTTGTTGGAGCTCTTGTC	24	10	11	0	2	1	0	0	0	0	10.8258	10.8188	0.01	0.4742	0.2321	0.01	0.01	0.01	0.01
novel-m1003-3p	23	TGATGATTGGGCCGTACTGGGAC	194	17	162	5	3	1	0	0	3	3	18.4039	159.332	3.5156	0.7113	0.2321	0.01	0.01	0.638	0.5213
novel-m1007-3p	21	TCCAAGCATCTCACCCAGAGT	38	0	27	11	0	0	0	0	0	0	0.01	26.5554	7.7344	0.01	0.01	0.01	0.01	0.01	0.01
novel-m1008-5p	21	TGAGGTTTCACTGTTATTTTG	10	0	0	0	0	3	3	0	4	0	0.01	0.01	0.01	0.01	0.6964	0.9477	0.01	0.8507	0.01
novel-m1013-3p	21	CTACCACAAAGATTCAAGACT	43	0	0	0	2	6	1	3	26	5	0.01	0.01	0.01	0.4742	1.3928	0.3159	0.5041	5.5297	0.8688
novel-m1018-3p	22	CCTACATTCCTGTTTCTGATGA	35	0	0	17	5	7	2	4	0	0	0.01	0.01	11.9532	1.1855	1.6249	0.6318	0.6722	0.01	0.01
novel-m1019-3p	22	TCTGTCGCGGGAGAGGTTTCAT	5570	116	138	110	731	550	346	2070	259	1250	125.579	135.727	77.3441	173.324	127.669	109.301	347.862	55.0842	217.21
novel-m1020-3p	21	TGGGGATATTTGAATAACATA	95	5	0	18	6	2	5	23	12	24	5.4129	0.01	12.6563	1.4226	0.4643	1.5795	3.8651	2.5522	4.1704
novel-m1024-3p	21	CGAGGAGAATCGGTTGGACCG	379	4	0	7	72	112	60	22	55	47	4.3303	0.01	4.9219	17.0716	25.998	18.954	3.6971	11.6974	8.1671
novel-m1025-5p	21	TTCATGATCCACAAAAGGCTC	252	0	0	22	6	26	23	113	13	49	0.01	0.01	15.4688	1.4226	6.0353	7.2657	18.9896	2.7648	8.5146
novel-m1026-3p	21	ACCTGTTGTGAATCATGAAGA	49	0	0	4	1	7	2	4	15	16	0.01	0.01	2.8125	0.2371	1.6249	0.6318	0.6722	3.1902	2.7803
novel-m1026-5p	21	TTCATGATCCACAAAAGGCTA	297	9	48	15	18	18	14	120	11	44	9.7432	47.2095	10.5469	4.2679	4.1783	4.4226	20.1659	2.3395	7.6458
novel-m1031-5p	20	TAGGTTTCTTCCTCTTGACC	14	0	0	0	1	4	0	0	6	3	0.01	0.01	0.01	0.2371	0.9285	0.01	0.01	1.2761	0.5213
novel-m1041-3p	21	CGGGTCCCGCCTTGCATCAAC	663	33	27	26	86	92	66	59	183	91	35.7252	26.5554	18.2813	20.391	21.3555	20.8494	9.9149	38.9205	15.8129
novel-m1044-5p	21	CAGTTCCATGGGTTGTGCTCG	10	0	0	0	4	3	2	1	0	0	0.01	0.01	0.01	0.9484	0.6964	0.6318	0.168	0.01	0.01
novel-m1048-5p	23	CACGAATGTCCCCAAATGCTATT	20	8	0	3	4	1	4	0	0	0	8.6607	0.01	2.1094	0.9484	0.2321	1.2636	0.01	0.01	0.01
novel-m1056-3p	21	TGTGAATGAAGCGGGAGTTAA	485	13	0	27	145	165	86	11	22	16	14.0736	0.01	18.9845	34.3803	38.3006	27.1674	1.8485	4.679	2.7803
novel-m1056-5p	21	AACTGCCGACTCATTCATTCA	10	0	0	0	2	4	4	0	0	0	0.01	0.01	0.01	0.4742	0.9285	1.2636	0.01	0.01	0.01
novel-m1058-3p	21	AAGTTCTTCTCCATAGAAATC	285	9	15	27	31	25	41	42	38	57	9.7432	14.753	18.9845	7.3503	5.8031	12.9519	7.0581	8.0819	9.9048
novel-m1058-5p	21	TGTCTATGGAGAAGATCTTCT	379	21	36	47	26	34	36	48	63	68	22.7342	35.4071	33.047	6.1647	7.8923	11.3724	8.0664	13.3989	11.8162
novel-m1060-5p	22	GGTGCAAATAATGACTGGGCTT	157	24	101	8	0	9	0	1	14	0	25.982	99.3367	5.625	0.01	2.0891	0.01	0.168	2.9775	0.01
novel-m1063-3p	21	CTAACCCCGGCCACGATCTCC	10	0	0	0	0	3	2	0	0	5	0.01	0.01	0.01	0.01	0.6964	0.6318	0.01	0.01	0.8688
novel-m1076-3p	21	TTCCCGACCCGAAGCCAGCCC	13	0	0	0	2	3	1	1	0	6	0.01	0.01	0.01	0.4742	0.6964	0.3159	0.168	0.01	1.0426
novel-m1078-3p	22	TTGGAACTGTGAAGAGCTGCAT	29	5	19	0	4	1	0	0	0	0	5.4129	18.6871	0.01	0.9484	0.2321	0.01	0.01	0.01	0.01
novel-m1092-3p	21	TAGAGAGATGGAAGACAAGAA	9	0	0	0	0	0	0	0	6	3	0.01	0.01	0.01	0.01	0.01	0.01	0.01	1.2761	0.5213
novel-m1096-5p	21	TTTGGGATAAGCATCGGGGAA	9	0	0	0	4	0	0	0	3	2	0.01	0.01	0.01	0.9484	0.01	0.01	0.01	0.638	0.3475
novel-m1100-3p	21	CGGTTCAGATCGCGGCGTGTA	65	0	0	0	12	11	7	11	6	18	0.01	0.01	0.01	2.8453	2.5534	2.2113	1.8485	1.2761	3.1278
novel-m1104-3p	21	CTAGCCTTGAACTCCCTGAAA	13	0	0	7	2	4	0	0	0	0	0.01	0.01	4.9219	0.4742	0.9285	0.01	0.01	0.01	0.01
novel-m1105-3p	21	TTTGGTCGGTGGTGAGTGTAC	9	0	0	0	0	3	0	0	3	3	0.01	0.01	0.01	0.01	0.6964	0.01	0.01	0.638	0.5213
novel-m1108-3p	21	CGGACCACCATAAAGGCATGG	2661	99	133	74	811	838	521	104	7	74	107.176	130.81	52.0315	192.292	194.521	164.584	17.4771	1.4888	12.8588
novel-m1111-3p	22	AAAGAGCTGCTTTGTGTTCCAC	19	0	9	0	0	6	2	0	2	0	0.01	8.8518	0.01	0.01	1.3928	0.6318	0.01	0.4254	0.01
novel-m1115-3p	21	CGGACGGACCTTCCTGGCGTC	18	0	0	0	4	3	3	0	5	3	0.01	0.01	0.01	0.9484	0.6964	0.9477	0.01	1.0634	0.5213
novel-m1118-5p	22	GCTTGGACAATGTGAACGGTGG	94	10	81	0	0	1	2	0	0	0	10.8258	79.6661	0.01	0.01	0.2321	0.6318	0.01	0.01	0.01
novel-m1119-3p	23	AGTGGAGGAAGAGAACTTGCAAA	47	12	35	0	0	0	0	0	0	0	12.991	34.4236	0.01	0.01	0.01	0.01	0.01	0.01	0.01
novel-m1126-5p	23	GACCTGAGAACACAAAGTGCATT	10	5	0	4	0	0	0	0	0	1	5.4129	0.01	2.8125	0.01	0.01	0.01	0.01	0.01	0.1738
novel-m1127-3p	21	TTCATTGGACCACTTCACATG	452	0	0	0	5	0	1	18	47	381	0.01	0.01	0.01	1.1855	0.01	0.3159	3.0249	9.996	66.2056
novel-m1128-5p	23	GACCTGAGAACACAAAGTGCATT	10	5	0	4	0	0	0	0	0	1	5.4129	0.01	2.8125	0.01	0.01	0.01	0.01	0.01	0.1738
novel-m1130-3p	21	CCAACCACAGATCAGCATTTC	1391	25	1	66	123	183	88	227	332	346	27.0645	0.9835	46.4065	29.1639	42.4789	27.7992	38.1472	70.6099	60.1237
novel-m1130-5p	21	CTTGCTGATCTGTGGTTGGTA	389	0	0	8	15	24	10	77	25	230	0.01	0.01	5.625	3.5566	5.571	3.159	12.9398	5.317	39.9667
novel-m1131-5p	21	TGTGGGAAGATACAAACAGGT	22	2	0	0	3	1	2	9	0	5	2.1652	0.01	0.01	0.7113	0.2321	0.6318	1.5124	0.01	0.8688
novel-m1134-5p	21	TGGGCAACTGCTTAAACTTGG	11	0	0	0	0	1	0	0	4	6	0.01	0.01	0.01	0.01	0.2321	0.01	0.01	0.8507	1.0426
novel-m1135-5p	21	TGGGCAACTGCTTAAACTTGG	11	0	0	0	0	1	0	0	4	6	0.01	0.01	0.01	0.01	0.2321	0.01	0.01	0.8507	1.0426
novel-m1136-5p	21	TGGGCAACTGCTTAAACTTGG	11	0	0	0	0	1	0	0	4	6	0.01	0.01	0.01	0.01	0.2321	0.01	0.01	0.8507	1.0426
novel-m1144-5p	21	TAGTGAAATGACCTGCATGCC	11	0	0	0	0	0	0	3	0	8	0.01	0.01	0.01	0.01	0.01	0.01	0.5041	0.01	1.3901
novel-m1148-3p	21	TTGGTCTCCAAATTCTGCACA	10	1	0	0	1	0	0	0	4	4	1.0826	0.01	0.01	0.2371	0.01	0.01	0.01	0.8507	0.6951
novel-m1153-3p	21	CTGTTTGGCCAACTCCCTAGT	10	0	0	0	0	3	2	2	0	3	0.01	0.01	0.01	0.01	0.6964	0.6318	0.3361	0.01	0.5213
novel-m1158-5p	21	TTCCATGGCCCACATTTTCTG	45	10	0	14	4	15	1	0	0	1	10.8258	0.01	9.8438	0.9484	3.4819	0.3159	0.01	0.01	0.1738
novel-m1166-3p	21	TGCACCTGGAGAAGCCCCGTC	15	4	0	0	1	3	0	3	4	0	4.3303	0.01	0.01	0.2371	0.6964	0.01	0.5041	0.8507	0.01
novel-m1174-3p	21	TTTGTGCTGGCAGCGTTGTGC	63	12	0	13	14	23	1	0	0	0	12.991	0.01	9.1407	3.3195	5.3389	0.3159	0.01	0.01	0.01
novel-m1174-5p	21	ACCTTGTTGCTGGCACCCTTG	31	13	0	8	1	5	4	0	0	0	14.0736	0.01	5.625	0.2371	1.1606	1.2636	0.01	0.01	0.01
novel-m1177-5p	21	CTCCCTGTATGCCATTTGCAG	25	0	0	0	5	6	6	3	3	2	0.01	0.01	0.01	1.1855	1.3928	1.8954	0.5041	0.638	0.3475
novel-m1179-3p	21	ACTCGGCTTTTTTTGTAGGGG	52	0	43	8	0	1	0	0	0	0	0.01	42.2919	5.625	0.01	0.2321	0.01	0.01	0.01	0.01
novel-m1180-5p	21	AATGAGATTTCCAGTTCTTGC	61	0	0	9	2	8	8	16	0	18	0.01	0.01	6.3282	0.4742	1.857	2.5272	2.6888	0.01	3.1278
novel-m1189-5p	21	TCCTTCTCCTTGGCTGCTCTC	13	3	0	0	4	3	0	0	3	0	3.2477	0.01	0.01	0.9484	0.6964	0.01	0.01	0.638	0.01
novel-m1192-5p	22	TCCAGTCAGGTACCCGGATGAC	9	0	0	0	0	7	2	0	0	0	0.01	0.01	0.01	0.01	1.6249	0.6318	0.01	0.01	0.01
novel-m1197-3p	21	TTGACGGCTGAGATCAAAACT	143	7	0	0	12	4	2	37	17	64	7.5781	0.01	0.01	2.8453	0.9285	0.6318	6.2178	3.6156	11.1212
novel-m1198-5p	20	TTTGCGGGTGTAGCATCATC	13	0	0	0	2	0	0	9	0	2	0.01	0.01	0.01	0.4742	0.01	0.01	1.5124	0.01	0.3475
novel-m1199-3p	22	CATTTATCAAGACATTTGCCTC	30	0	26	3	0	0	0	0	1	0	0.01	25.5718	2.1094	0.01	0.01	0.01	0.01	0.2127	0.01
novel-m1201-3p	23	ATTGGAGAAATCGCTCGGCTGGG	9	4	0	3	0	0	2	0	0	0	4.3303	0.01	2.1094	0.01	0.01	0.6318	0.01	0.01	0.01
novel-m1207-5p	21	TTCGGGCTAGGTGATTCATGG	14	5	0	8	0	0	1	0	0	0	5.4129	0.01	5.625	0.01	0.01	0.3159	0.01	0.01	0.01
novel-m1213-3p	21	TTCTTCGATGGGGGTGAACCT	19	0	0	0	4	5	6	0	0	4	0.01	0.01	0.01	0.9484	1.1606	1.8954	0.01	0.01	0.6951
novel-m1214-5p	21	ATATTCCCCCACTTCCCGAAA	31	0	0	0	6	8	11	1	1	4	0.01	0.01	0.01	1.4226	1.857	3.4749	0.168	0.2127	0.6951
novel-m1217-3p	21	TCGTTTGGTGTTGCTTGTGCT	9	0	0	0	0	0	0	3	3	3	0.01	0.01	0.01	0.01	0.01	0.01	0.5041	0.638	0.5213
novel-m1218-5p	21	TCGTTTGGTGTTGCTTGTGCT	9	0	0	0	0	0	0	3	3	3	0.01	0.01	0.01	0.01	0.01	0.01	0.5041	0.638	0.5213
novel-m1220-5p	23	TGCCCCAGGGTTATAGGACTGCA	48	1	26	21	0	0	0	0	0	0	1.0826	25.5718	14.7657	0.01	0.01	0.01	0.01	0.01	0.01
novel-m1221-3p	21	CAATAGGGAGACTCAGTAGGG	9	0	0	0	0	2	7	0	0	0	0.01	0.01	0.01	0.01	0.4643	2.2113	0.01	0.01	0.01
novel-m1222-5p	21	ATAGAGCTCTCATAACTATCT	24	0	0	0	7	0	1	4	3	9	0.01	0.01	0.01	1.6597	0.01	0.3159	0.6722	0.638	1.5639
novel-m1224-5p	22	GTCGGGTTCATCTTTTGAAAGG	32	0	27	5	0	0	0	0	0	0	0.01	26.5554	3.5156	0.01	0.01	0.01	0.01	0.01	0.01
novel-m1226-5p	21	GATTGGACTGATCGAGAGGAT	144	8	60	10	1	6	14	8	17	20	8.6607	59.0119	7.0313	0.2371	1.3928	4.4226	1.3444	3.6156	3.4754
novel-m1228-5p	21	CCTCTAATTCCCGCTGCGTCT	15	5	0	0	3	0	0	1	4	2	5.4129	0.01	0.01	0.7113	0.01	0.01	0.168	0.8507	0.3475
novel-m1234-3p	21	TAAGCTACTGGACTTTGAGGA	57	0	0	0	0	9	9	19	3	17	0.01	0.01	0.01	0.01	2.0891	2.8431	3.1929	0.638	2.9541
novel-m1247-5p	21	TCGATCTCTCATCCTCTGTTC	11	0	0	0	0	2	0	2	0	7	0.01	0.01	0.01	0.01	0.4643	0.01	0.3361	0.01	1.2164
novel-m1252-5p	21	TTCCAGGACTGCCACTAGTGC	53	2	0	0	3	3	0	7	28	10	2.1652	0.01	0.01	0.7113	0.6964	0.01	1.1763	5.9551	1.7377
novel-m1253-3p	21	TGGGGATGATGATGCTATGCT	14	0	0	0	3	0	0	2	5	4	0.01	0.01	0.01	0.7113	0.01	0.01	0.3361	1.0634	0.6951
novel-m1255-5p	23	AACCCGTCAATCTCAATACAAAT	22	0	0	0	7	7	1	3	3	1	0.01	0.01	0.01	1.6597	1.6249	0.3159	0.5041	0.638	0.1738
novel-m1259-3p	22	CGGCTCTTCCACTTGAATGATT	29	0	0	0	12	7	7	0	3	0	0.01	0.01	0.01	2.8453	1.6249	2.2113	0.01	0.638	0.01
novel-m1266-3p	21	GAATTCCAAACTCTGGGCACT	26	3	0	0	1	1	0	4	7	10	3.2477	0.01	0.01	0.2371	0.2321	0.01	0.6722	1.4888	1.7377
novel-m1267-5p	21	AGGGTGTTGTAACAAAGGAGG	17	0	0	3	3	0	6	2	3	0	0.01	0.01	2.1094	0.7113	0.01	1.8954	0.3361	0.638	0.01
novel-m1271-5p	20	TGAGAATTGTGGACTGTTGT	11	0	0	0	1	0	2	0	5	3	0.01	0.01	0.01	0.2371	0.01	0.6318	0.01	1.0634	0.5213
novel-m1272-3p	21	TGAGAATAGAGTGGCGGAGGC	110	7	0	0	4	23	13	23	20	20	7.5781	0.01	0.01	0.9484	5.3389	4.1067	3.8651	4.2536	3.4754
novel-m1272-5p	21	ACCTTCAACACTCTAATCAAC	10	0	0	0	0	0	2	0	5	3	0.01	0.01	0.01	0.01	0.01	0.6318	0.01	1.0634	0.5213
novel-m1273-5p	22	CATTTGTGAATAGTGTTGGGCC	23	8	0	4	1	9	0	1	0	0	8.6607	0.01	2.8125	0.2371	2.0891	0.01	0.168	0.01	0.01
novel-m1275-3p	21	GAGTGTGGCTGGTCTGGGAAT	21	0	0	0	2	3	0	3	5	8	0.01	0.01	0.01	0.4742	0.6964	0.01	0.5041	1.0634	1.3901
novel-m1276-5p	23	ACGGATATGAAATGGTAGCAACA	21	7	0	0	0	5	0	4	0	5	7.5781	0.01	0.01	0.01	1.1606	0.01	0.6722	0.01	0.8688
novel-m1277-3p	21	TTGAGGATGTGGGTGTATGTG	50	0	0	0	20	2	2	4	6	16	0.01	0.01	0.01	4.7421	0.4643	0.6318	0.6722	1.2761	2.7803
novel-m1278-3p	21	TTGATTAGAGTGTTGAAGGTC	25	6	0	0	4	1	0	10	0	4	6.4955	0.01	0.01	0.9484	0.2321	0.01	1.6805	0.01	0.6951
novel-m1279-3p	21	GCCTTGATTTGGGCTTGGGCC	10	0	0	0	0	0	1	0	7	2	0.01	0.01	0.01	0.01	0.01	0.3159	0.01	1.4888	0.3475
novel-m1280-3p	21	GCCTTGATTTGGGCTTGGGCC	10	0	0	0	0	0	1	0	7	2	0.01	0.01	0.01	0.01	0.01	0.3159	0.01	1.4888	0.3475
novel-m1280-5p	19	CCCAATTCGGATTGGGCTT	229	33	11	22	25	42	25	35	19	17	35.7252	10.8188	15.4688	5.9276	9.7493	7.8975	5.8817	4.0409	2.9541
novel-m1281-3p	21	GCCTTGATTTGGGCTTGGGCC	10	0	0	0	0	0	1	0	7	2	0.01	0.01	0.01	0.01	0.01	0.3159	0.01	1.4888	0.3475
novel-m1281-5p	19	CCCAATTCGGATTGGGCTT	229	33	11	22	25	42	25	35	19	17	35.7252	10.8188	15.4688	5.9276	9.7493	7.8975	5.8817	4.0409	2.9541
novel-m1284-5p	21	CACCTCAGTATGCTTACCCCA	23	0	0	0	0	0	2	4	12	5	0.01	0.01	0.01	0.01	0.01	0.6318	0.6722	2.5522	0.8688
novel-m1285-5p	21	CACGCACGACGGGTACTCTTC	21	0	0	12	1	1	0	2	0	5	0.01	0.01	8.4375	0.2371	0.2321	0.01	0.3361	0.01	0.8688
novel-m1288-3p	20	TGGATTGTGTGATGCGGCTC	38	0	23	10	0	0	0	0	2	3	0.01	22.6212	7.0313	0.01	0.01	0.01	0.01	0.4254	0.5213
novel-m1289-5p	21	TGGGCAACTGCTTAAACTTGG	11	0	0	0	0	1	0	0	4	6	0.01	0.01	0.01	0.01	0.2321	0.01	0.01	0.8507	1.0426
novel-m1290-5p	21	TTAGGATTGCACGCAGAGATC	35	9	0	0	3	3	5	7	0	8	9.7432	0.01	0.01	0.7113	0.6964	1.5795	1.1763	0.01	1.3901
novel-m1291-5p	21	TTAGGATTGCACGCAGAGATC	35	9	0	0	3	3	5	7	0	8	9.7432	0.01	0.01	0.7113	0.6964	1.5795	1.1763	0.01	1.3901
novel-m1292-5p	21	TTAGGATTGCACGCAGAGATC	35	9	0	0	3	3	5	7	0	8	9.7432	0.01	0.01	0.7113	0.6964	1.5795	1.1763	0.01	1.3901
novel-m1294-3p	22	GTGGATGAGGGCGGCAGAGGCA	11	0	0	0	7	0	3	0	0	1	0.01	0.01	0.01	1.6597	0.01	0.9477	0.01	0.01	0.1738
novel-m1296-5p	21	TTACATGCATGGAATGACACC	11	4	0	0	5	2	0	0	0	0	4.3303	0.01	0.01	1.1855	0.4643	0.01	0.01	0.01	0.01
novel-m1297-5p	21	TGAGAAGGCCGATCAATTTGT	25	0	0	5	10	3	1	3	1	2	0.01	0.01	3.5156	2.3711	0.6964	0.3159	0.5041	0.2127	0.3475
novel-m1298-5p	21	TGCATCAACTATGGAACTGGT	10	0	0	0	0	0	4	4	0	2	0.01	0.01	0.01	0.01	0.01	1.2636	0.6722	0.01	0.3475
novel-m1300-5p	21	CGAGCCCGGCACGTTAAGAAG	123	0	27	6	16	18	10	24	15	7	0.01	26.5554	4.2188	3.7937	4.1783	3.159	4.0332	3.1902	1.2164
novel-m1301-3p	21	TCCACGGGCTTTTTTAGAGCG	38	7	0	0	3	0	0	8	8	12	7.5781	0.01	0.01	0.7113	0.01	0.01	1.3444	1.7014	2.0852
novel-m1307-5p	21	TTCTCCAACTCCTCTTGCTTT	29	0	0	0	0	0	1	6	10	12	0.01	0.01	0.01	0.01	0.01	0.3159	1.0083	2.1268	2.0852
novel-m1311-5p	21	TCTTCCTCTCTCCTGCAACTC	3494	3	24	28	230	180	168	896	872	1093	3.2477	23.6048	19.6876	54.5342	41.7825	53.0711	150.572	185.457	189.929
novel-m1313-5p	21	TCTTTTTCCCTCTCCTCCCCT	21	0	0	0	3	6	3	0	7	2	0.01	0.01	0.01	0.7113	1.3928	0.9477	0.01	1.4888	0.3475
novel-m1314-3p	21	GCCTTGATTTGGGCTTGGGCC	10	0	0	0	0	0	1	0	7	2	0.01	0.01	0.01	0.01	0.01	0.3159	0.01	1.4888	0.3475
novel-m1315-3p	21	TTCTTGTATACTCCCGGGAGC	9	0	0	0	3	2	0	4	0	0	0.01	0.01	0.01	0.7113	0.4643	0.01	0.6722	0.01	0.01
novel-m1318-5p	21	CGGAGGGACTGGGTTTGGAGT	77	9	63	2	0	0	3	0	0	0	9.7432	61.9625	1.4063	0.01	0.01	0.9477	0.01	0.01	0.01
novel-m1321-5p	20	GCTTTCAGGGTCGATGGATG	43	5	35	0	0	1	0	0	0	2	5.4129	34.4236	0.01	0.01	0.2321	0.01	0.01	0.01	0.3475
novel-m1322-3p	21	TGGACCTTGGCGGATATCACC	60	0	0	0	10	8	1	16	4	21	0.01	0.01	0.01	2.3711	1.857	0.3159	2.6888	0.8507	3.6491
novel-m1325-5p	20	TGTTGTCGGTACACCCGGCC	129	24	24	28	2	14	14	2	18	3	25.982	23.6048	19.6876	0.4742	3.2498	4.4226	0.3361	3.8282	0.5213
novel-m1326-3p	23	ATCAGCTGAGTGTTTGGTAAACT	27	22	0	0	0	0	0	3	0	2	23.8168	0.01	0.01	0.01	0.01	0.01	0.5041	0.01	0.3475
novel-m1330-5p	21	TCCCGTCCCGTCCCGTCCCGA	17	0	0	0	0	0	4	6	7	0	0.01	0.01	0.01	0.01	0.01	1.2636	1.0083	1.4888	0.01
novel-m1332-3p	21	TCCCGTCCCGTCCCATCCCGA	11	0	0	0	0	0	0	3	8	0	0.01	0.01	0.01	0.01	0.01	0.01	0.5041	1.7014	0.01
novel-m1333-3p	23	GAGGGACAAGTGGTTTTCAGCCA	21	11	10	0	0	0	0	0	0	0	11.9084	9.8353	0.01	0.01	0.01	0.01	0.01	0.01	0.01
novel-m1334-3p	20	CATATTGGAGGATTTGTTTC	88	13	48	0	0	0	3	3	16	5	14.0736	47.2095	0.01	0.01	0.01	0.9477	0.5041	3.4029	0.8688
novel-m1339-3p	21	TTCTTGACTTTGGCCTTCAAC	289	229	60	0	0	0	0	0	0	0	247.911	59.0119	0.01	0.01	0.01	0.01	0.01	0.01	0.01
novel-m1339-5p	20	TGGAATCCATGGCAAGAATT	705	467	219	19	0	0	0	0	0	0	505.566	215.393	13.3594	0.01	0.01	0.01	0.01	0.01	0.01
novel-m1340-3p	21	TGGAGGAAGAAGTGATGTGCA	40	0	0	0	0	3	0	3	27	7	0.01	0.01	0.01	0.01	0.6964	0.01	0.5041	5.7424	1.2164
novel-m1342-3p	22	GCTGGGAGGAGGAGGGACGGGC	23	3	0	0	4	10	6	0	0	0	3.2477	0.01	0.01	0.9484	2.3213	1.8954	0.01	0.01	0.01

## Sheet: Table S7
Supplementary Table S7 Differentially exressed miRNAs in root vs. stem
id	MR1	MR2	MR3	MS1	MS2	MS3	MR1_TPM	MR2_TPM	MR3_TPM	MS1_TPM	MS2_TPM	MS3_TPM	control_mean	treat_mean	log2(fc)	PValue
miR1446-x	0	0	0	10	18	29	0	0	0	2.3711	4.1783	9.1611	0.01	5.23683	9.03255	0.00502992
miR157-x	110	95	143	5936	8558	4818	119.084	93.4355	100.547	1407.46	1986.53	1522	104.356	1638.66	3.97294	6.03e-07
miR157-y	90	86	14	316	1501	539	97.4323	84.5837	9.8438	74.9252	348.42	170.27	63.9533	197.872	1.62947	0.0134242
miR164-y	34	72	84	463	652	545	36.8078	70.8143	59.0628	109.78	151.346	172.165	55.5616	144.43	1.37821	0.00835452
miR169-x	8	3	5	96	153	34	8.6607	2.9506	3.5156	22.7621	35.5151	10.7406	5.0423	23.0059	2.18985	0.0109531
miR171-z	2175	3934	4165	828	736	906	2354.61	3869.21	2928.53	196.323	170.844	286.205	3050.79	217.791	-3.80817	0.0133084
miR172-y	4	0	8	64	69	36	4.3303	0	5.625	15.1747	16.0166	11.3724	3.31843	14.1879	2.09609	0.0368518
miR319-y	1523	768	835	16799	14404	17959	1648.77	755.352	587.112	3983.13	3343.53	5673.24	997.079	4333.3	2.11969	0.000562375
miR391-x	0	18	19	462	328	514	0	17.7036	13.3594	109.543	76.137	162.372	10.3543	116.017	3.48603	0.00198303
miR398-y	295	1955	1618	254	122	163	319.361	1922.8	1137.66	60.2247	28.3193	51.4916	1126.61	46.6785	-4.59308	0.00651967
miR408-x	248	2240	3800	111	141	109	268.48	2203.11	2671.89	26.3187	32.7296	34.4331	1714.49	31.1605	-5.78192	0.00052973
miR408-y	195	2129	1740	57	45	81	211.103	2093.94	1223.44	13.515	10.4456	25.5879	1176.16	16.5162	-6.15406	0.000257872
miR4393-y	192	131	87	0	0	1	207.856	128.843	61.1722	0	0	0.3159	132.624	0.1053	-10.2986	1.13e-05
miR4414-x	0	0	0	14	7	19	0	0	0	3.3195	1.6249	6.0021	0.01	3.64883	8.51129	0.0165028
miR4995-x	29	1	7	152	145	182	31.3949	0.9835	4.9219	36.04	33.6581	57.4937	12.4334	42.3973	1.76975	0.0416047
miR5072-x	51	70	105	367	370	823	55.2117	68.8472	73.8285	87.0176	85.8863	259.985	65.9625	144.296	1.12932	0.0243176
miR5185-y	25	39	73	3	1	0	27.0645	38.3577	51.3284	0.7113	0.2321	0	38.9169	0.314467	-6.95134	0.00224984
miR530-x	2	18	1	454	316	294	2.1652	17.7036	0.7031	107.646	73.3515	92.8745	6.8573	91.2906	3.73475	0.000255159
miR5575-y	20	33	0	0	1	0	21.6516	32.4565	0	0	0.2321	0	18.036	0.0773667	-7.86495	0.0422402
miR858-x	24	47	42	473	353	274	25.982	46.226	29.5314	112.151	81.9402	86.5565	33.9131	93.5492	1.46388	0.00662717
novel-m0002-3p	0	0	0	21	11	14	0	0	0	4.9792	2.5534	4.4226	0.01	3.98507	8.63846	0.00897623
novel-m0078-3p	9	30	0	0	0	0	9.7432	29.506	0	0	0	0	13.0831	0.01	-10.3535	0.0379617
novel-m0138-5p	257	258	90	2583	2324	1415	278.223	253.751	63.2816	612.443	539.459	446.998	198.419	532.967	1.4255	0.00459676
novel-m0185-5p	35	112	18	0	7	5	37.8904	110.156	12.6563	0	1.6249	1.5795	53.5674	1.06813	-5.64819	0.0206474
novel-m0209-3p	1119	1628	1075	19055	16234	15104	1211.41	1601.19	755.863	4518.04	3768.32	4771.35	1189.49	4352.57	1.87153	0.000297714
novel-m0210-5p	1119	1628	1075	19055	16234	15104	1211.41	1601.19	755.863	4518.04	3768.32	4771.35	1189.49	4352.57	1.87153	0.000276737
novel-m0261-3p	116	342	174	6	9	3	125.579	336.368	122.344	1.4226	2.0891	0.9477	194.764	1.48647	-7.0337	7.33e-05
novel-m0263-3p	0	52	4	0	0	0	0	51.1437	2.8125	0	0	0	17.9854	0.01	-10.8126	0.0319662
novel-m0267-3p	4	25	99	0	2	0	4.3303	24.5883	69.6097	0	0.4643	0	32.8428	0.154767	-7.72934	0.00784345
novel-m0315-5p	14	29	6	0	0	0	15.1561	28.5224	4.2188	0	0	0	15.9658	0.01	-10.6408	0.00548951
novel-m0370-5p	0	0	0	15	25	8	0	0	0	3.5566	5.8031	2.5272	0.01	3.9623	8.63019	0.00870719
novel-m0381-5p	23	112	15	5	9	3	24.8994	110.156	10.5469	1.1855	2.0891	0.9477	48.534	1.40743	-5.10786	0.0271327
novel-m0396-5p	5	36	0	0	0	0	5.4129	35.4071	0	0	0	0	13.6067	0.01	-10.4101	0.0420356
novel-m0419-3p	0	59	9	0	0	0	0	58.0284	6.3282	0	0	0	21.4522	0.01	-11.0669	0.0204272
novel-m0422-5p	20	56	68	5	4	7	21.6516	55.0778	47.8127	1.1855	0.9285	2.2113	41.514	1.44177	-4.84769	0.0141109
novel-m0514-3p	0	59	9	0	0	0	0	58.0284	6.3282	0	0	0	21.4522	0.01	-11.0669	0.0203924
novel-m0518-5p	5	57	2	0	0	2	5.4129	56.0613	1.4063	0	0	0.6318	20.9602	0.2106	-6.637	0.043319
novel-m0561-3p	0	22	27	0	0	0	0	21.6377	18.9845	0	0	0	13.5407	0.01	-10.4031	0.0250341
novel-m0599-3p	15	72	59	5	0	10	16.2387	70.8143	41.4846	1.1855	0	3.159	42.8459	1.44817	-4.88686	0.044308
novel-m0647-3p	13	29	0	0	0	0	14.0736	28.5224	0	0	0	0	14.1987	0.01	-10.4715	0.0313024
novel-m0676-5p	30	0	6	0	0	0	32.4774	0	4.2188	0	0	0	12.2321	0.01	-10.2565	0.0326493
novel-m0715-5p	7	18	5	0	0	0	7.5781	17.7036	3.5156	0	0	0	9.5991	0.01	-9.90676	0.0415484
novel-m0723-3p	0	53	5	0	0	0	0	52.1272	3.5156	0	0	0	18.5476	0.01	-10.857	0.0286071
novel-m0764-5p	1	14	26	0	0	0	1.0826	13.7694	18.2813	0	0	0	11.0444	0.01	-10.1091	0.016521
novel-m0767-5p	25	169	13	0	6	3	27.0645	166.217	9.1407	0	1.3928	0.9477	67.474	0.780167	-6.43441	0.0114274
novel-m0775-3p	16	0	14	0	0	0	17.3213	0	9.8438	0	0	0	9.05503	0.01	-9.82258	0.0462133
novel-m0783-5p	3	24	13	108	118	99	3.2477	23.6048	9.1407	25.6074	27.3908	31.2741	11.9977	28.0908	1.22733	0.0270151
novel-m0785-5p	3	34	19	0	2	0	3.2477	33.4401	13.3594	0	0.4643	0	16.6824	0.154767	-6.75209	0.0323227
novel-m0885-3p	0	34	30	0	0	0	0	33.4401	21.0939	0	0	0	18.178	0.01	-10.828	0.0167978
novel-m0946-5p	0	0	0	19	38	24	0	0	0	4.505	8.8208	7.5816	0.01	6.96913	9.44484	0.00143012
novel-m0989-3p	22	41	16	0	5	3	23.8168	40.3248	11.2501	0	1.1606	0.9477	25.1306	0.702767	-5.16025	0.0373301
novel-m1003-3p	17	162	5	3	1	0	18.4039	159.332	3.5156	0.7113	0.2321	0	60.4172	0.314467	-7.58591	0.0056344
novel-m1024-3p	4	0	7	72	112	60	4.3303	0	4.9219	17.0716	25.998	18.954	3.08407	20.6745	2.74495	0.0121501
novel-m1119-3p	12	35	0	0	0	0	12.991	34.4236	0	0	0	0	15.8049	0.01	-10.6262	0.0270799
novel-m1220-5p	1	26	21	0	0	0	1.0826	25.5718	14.7657	0	0	0	13.8067	0.01	-10.4312	0.0122389
novel-m1311-5p	3	24	28	230	180	168	3.2477	23.6048	19.6876	54.5342	41.7825	53.0711	15.5134	49.7959	1.68252	0.0125337
novel-m1318-5p	9	63	2	0	0	3	9.7432	61.9625	1.4063	0	0	0.9477	24.3707	0.3159	-6.26953	0.0468712
novel-m1339-3p	229	60	0	0	0	0	247.911	59.0119	0	0	0	0	102.308	0.01	-13.3206	0.00205007
novel-m1339-5p	467	219	19	0	0	0	505.566	215.393	13.3594	0	0	0	244.773	0.01	-14.5792	9.99e-06

## Sheet: Table S8
Supplementary Table S8 Differentially exressed miRNAs in stem vs. leaf
id	MS1	MS2	MS3	ML1	ML2	ML3	MS1_TPM	MS2_TPM	MS3_TPM	ML1_TPM	ML2_TPM	ML3_TPM	control_mean	treat_mean	log2(fc)	PValue
miR10986-x	1693	832	1205	8397	7191	20378	401.419	193.128	380.659	1411.11	1529.38	3541.05	325.069	2160.51	2.73256	7.95e-05
miR11293-x	690	824	543	1581	3787	2571	163.603	191.271	171.534	265.686	805.421	446.758	175.469	505.955	1.52779	0.0250902
miR11504-x	0	0	0	2	0	17	0	0	0	0.3361	0	2.9541	0.01	1.09673	6.77707	0.0479668
miR159-x	637	782	483	331	457	423	151.036	181.522	152.579	55.6244	97.1949	73.5039	161.712	75.4411	-1.10001	0.032556
miR162-x	354	375	382	262	174	97	83.9352	87.0469	120.674	44.029	37.0064	16.8555	97.2186	32.6303	-1.57502	0.0165443
miR167-x	1117	764	832	16404	10495	21808	264.846	177.344	262.829	2756.68	2232.08	3789.53	235.006	2926.1	3.63821	4.79e-08
miR171-z	828	736	906	423	141	162	196.323	170.844	286.205	71.0849	29.9879	28.1504	217.791	43.0744	-2.33804	0.00158659
miR1873-x	0	14	1	0	0	0	0	3.2498	0.3159	0	0	0	1.18857	0.01	-6.89308	0.0326749
miR2118-y	787	1192	770	417	562	812	186.602	276.693	243.243	70.0766	119.526	141.1	235.513	110.234	-1.09523	0.039202
miR319-x	410	339	251	238	70	181	97.2131	78.6904	79.2908	39.9958	14.8876	31.452	85.0648	28.7785	-1.56357	0.0272047
miR319-y	16799	14404	17959	1697	1044	2554	3983.13	3343.53	5673.24	285.18	222.038	443.804	4333.3	317.007	-3.77288	1.99e-08
miR391-x	462	328	514	4510	926	2812	109.543	76.137	162.372	757.903	196.942	488.636	116.017	481.16	2.05218	0.00391455
miR395-x	0	2	0	4	29	13	0	0.4643	0	0.6722	6.1677	2.259	0.154767	3.03297	4.29256	0.00611193
miR395-y	2	4	0	31	12	9	0.4742	0.9285	0	5.2095	2.5522	1.5639	0.467567	3.10853	2.73299	0.015319
miR398-x	307	214	472	2172	7650	8215	72.7913	49.6748	149.105	365.003	1627.01	1427.5	90.5236	1139.84	3.65439	1.44e-06
miR398-y	254	122	163	1730	1670	3892	60.2247	28.3193	51.4916	290.726	355.176	676.305	46.6785	440.736	3.23908	3.6e-06
miR399-y	36	46	57	375	63	157	8.5358	10.6778	18.0063	63.0186	13.3989	27.2816	12.4066	34.5664	1.47826	0.0474731
miR408-x	111	141	109	789	2842	2000	26.3187	32.7296	34.4331	132.591	604.438	347.536	31.1605	361.522	3.53629	9.63e-07
miR408-y	57	45	81	3181	4431	6099	13.515	10.4456	25.5879	534.565	942.387	1059.81	16.5162	845.588	5.678	1.39e-14
miR4405-y	0	1	0	0	993	1	0	0.2321	0	0	211.192	0.1738	0.0773667	70.4551	9.83078	0.000481686
miR4414-x	14	7	19	1	0	0	3.3195	1.6249	6.0021	0.168	0	0	3.64883	0.056	-6.02586	4.33e-05
miR5072-x	367	370	823	237	395	308	87.0176	85.8863	259.985	39.8277	84.0088	53.5206	144.296	59.119	-1.28734	0.0329733
miR5077-x	17	11	32	5	1	2	4.0308	2.5534	10.1088	0.8402	0.2127	0.3475	5.56433	0.4668	-3.57533	0.000476428
miR530-x	454	316	294	3375	2005	6871	107.646	73.3515	92.8745	567.167	426.424	1193.96	91.2906	729.184	2.99774	1.63e-05
miR6118-y	1	4	1	13	25	22	0.2371	0.9285	0.3159	2.1846	5.317	3.8229	0.493833	3.77483	2.93432	0.00473842
miR6284-y	2	5	5	0	0	2	0.4742	1.1606	1.5795	0	0	0.3475	1.07143	0.115833	-3.20942	0.0444929
miR6478-x	20	40	31	20	15	14	4.7421	9.285	9.7929	3.361	3.1902	2.4328	7.94	2.99467	-1.40674	0.0354072
miR7122-x	6	15	3	0	0	0	1.4226	3.4819	0.9477	0	0	0	1.95073	0.01	-7.60787	0.00048914
miR8051-x	0	0	0	26	0	13	0	0	0	4.3693	0	2.259	0.01	2.20943	7.78753	0.00199456
miR8175-y	563	486	605	368	370	335	133.49	112.813	191.119	61.8422	78.6917	58.2123	145.807	66.2487	-1.1381	0.0390145
miR858-z	0	0	2	31	5	10	0	0	0.6318	5.2095	1.0634	1.7377	0.2106	2.6702	3.66437	0.00590273
miR894-x	20539	18657	40660	6406	9241	5720	4869.9	4330.76	12844.5	1076.53	1965.38	993.953	7348.38	1345.29	-2.44951	0.000106922
miR9560-x	9	9	21	88	23	864	2.1339	2.0891	6.6339	14.7884	4.8916	150.136	3.61897	56.6052	3.96728	0.000706161
novel-m0009-5p	3	5	0	11	7	61	0.7113	1.1606	0	1.8485	1.4888	10.5999	0.623967	4.64573	2.89637	0.0186474
novel-m0012-5p	0	0	0	3	3	8	0	0	0	0.5041	0.638	1.3901	0.01	0.844067	6.39929	0.041375
novel-m0022-5p	0	5	0	13	1	43	0	1.1606	0	2.1846	0.2127	7.472	0.386867	3.28977	3.08808	0.0457473
novel-m0035-5p	310	156	309	14143	170	1301	73.5026	36.2115	97.613	2376.72	36.1557	226.072	69.109	879.651	3.66998	0.00132572
novel-m0050-3p	0	0	0	4	2	11	0	0	0	0.6722	0.4254	1.9114	0.01	1.003	6.64818	0.021355
novel-m0104-5p	8	11	8	51	27	75	1.8968	2.5534	2.5272	8.5705	5.7424	13.0326	2.3258	9.11517	1.97054	0.00964964
novel-m0138-5p	2583	2324	1415	12989	7148	9570	612.443	539.459	446.998	2182.79	1520.24	1662.96	532.967	1788.66	1.74677	0.00556273
novel-m0141-5p	11	7	12	0	0	1	2.6082	1.6249	3.7908	0	0	0.1738	2.67463	0.0579333	-5.5288	0.000188845
novel-m0167-5p	76	128	77	23	39	31	18.02	29.712	24.3243	3.8651	8.2945	5.3868	24.0188	5.8488	-2.03795	0.000616558
novel-m0189-3p	1	0	0	7	4	5	0.2371	0	0	1.1763	0.8507	0.8688	0.0790333	0.965267	3.61039	0.046275
novel-m0190-5p	0	0	0	8	16	14	0	0	0	1.3444	3.4029	2.4328	0.01	2.39337	7.9029	8.94e-05
novel-m0209-3p	19055	16234	15104	69729	65851	93637	4518.04	3768.32	4771.35	11717.9	14005.2	16271.1	4352.57	13998.1	1.68529	0.00561209
novel-m0210-5p	19055	16234	15104	69729	65851	93637	4518.04	3768.32	4771.35	11717.9	14005.2	16271.1	4352.57	13998.1	1.68529	0.00565738
novel-m0270-5p	0	0	0	2	13	7	0	0	0	0.3361	2.7648	1.2164	0.01	1.4391	7.16902	0.00754715
novel-m0281-3p	9	3	5	18	21	44	2.1339	0.6964	1.5795	3.0249	4.4663	7.6458	1.46993	5.04567	1.77929	0.0349124
novel-m0282-5p	0	5	1	8	33	12	0	1.1606	0.3159	1.3444	7.0185	2.0852	0.492167	3.4827	2.82299	0.0291531
novel-m0283-5p	0	5	1	8	33	12	0	1.1606	0.3159	1.3444	7.0185	2.0852	0.492167	3.4827	2.82299	0.0293701
novel-m0305-3p	52	45	26	566	307	340	12.3295	10.4456	8.2134	95.116	65.2929	59.0811	10.3295	73.1633	2.82435	5.1e-05
novel-m0320-5p	19	23	11	56	52	203	4.505	5.3389	3.4749	9.4108	11.0594	35.2749	4.4396	18.5817	2.06538	0.010261
novel-m0406-5p	6	6	2	17	31	22	1.4226	1.3928	0.6318	2.8568	6.5931	3.8229	1.14907	4.42427	1.94498	0.0278808
novel-m0410-5p	146	74	80	627	223	333	34.6174	17.1773	25.272	105.367	47.4277	57.8648	25.6889	70.2198	1.45073	0.0356207
novel-m0422-5p	5	4	7	68	60	179	1.1855	0.9285	2.2113	11.4274	12.7608	31.1045	1.44177	18.4309	3.67622	1.1e-05
novel-m0477-3p	4	15	16	3	0	7	0.9484	3.4819	5.0544	0.5041	0	1.2164	3.16157	0.5735	-2.46277	0.026075
novel-m0489-5p	222	149	133	25	23	16	52.6374	34.5866	42.0147	4.2012	4.8916	2.7803	43.0796	3.9577	-3.44427	2.86e-07
novel-m0500-3p	744	1237	537	334	508	322	176.406	287.139	169.638	56.1285	108.042	55.9533	211.061	73.3745	-1.52431	0.00603883
novel-m0500-5p	1236	1496	387	174	658	725	293.062	347.259	122.253	29.2406	139.944	125.982	254.191	98.3887	-1.36935	0.0236567
novel-m0501-3p	2	0	0	3	39	9	0.4742	0	0	0.5041	8.2945	1.5639	0.158067	3.45417	4.44973	0.00802961
novel-m0515-5p	980	829	1125	5024	1763	4525	232.363	192.432	355.387	844.281	374.955	786.3	260.061	668.512	1.36211	0.0327902
novel-m0516-3p	56	71	29	152	188	220	13.2779	16.4809	9.1611	25.5435	39.9839	38.229	12.9733	34.5855	1.41462	0.0422981
novel-m0519-3p	0	0	0	2	4	18	0	0	0	0.3361	0.8507	3.1278	0.01	1.4382	7.16812	0.00747379
novel-m0523-5p	19	23	11	56	52	203	4.505	5.3389	3.4749	9.4108	11.0594	35.2749	4.4396	18.5817	2.06538	0.0103109
novel-m0527-3p	11	11	2	35	60	42	2.6082	2.5534	0.6318	5.8817	12.7608	7.2983	1.93113	8.64693	2.16274	0.0118606
novel-m0531-5p	8	16	7	33	35	79	1.8968	3.714	2.2113	5.5456	7.4438	13.7277	2.60737	8.9057	1.77214	0.0249471
novel-m0545-5p	0	0	0	3	0	18	0	0	0	0.5041	0	3.1278	0.01	1.21063	6.91962	0.0286109
novel-m0550-3p	139	176	106	75	101	90	32.9576	40.854	33.4854	12.6037	21.4807	15.6391	35.7657	16.5745	-1.10961	0.0364248
novel-m0556-3p	62	46	33	3	0	1	14.7005	10.6778	10.4247	0.5041	0	0.1738	11.9343	0.225967	-5.72286	6.81e-09
novel-m0556-5p	91	133	35	2	0	0	21.5766	30.8726	11.0565	0.3361	0	0	21.1686	0.112033	-7.56185	1.75e-10
novel-m0558-5p	0	0	0	2	7	20	0	0	0	0.3361	1.4888	3.4754	0.01	1.76677	7.46497	0.00267846
novel-m0571-5p	3	4	2	0	0	0	0.7113	0.9285	0.6318	0	0	0	0.7572	0.01	-6.2426	0.0472886
novel-m0574-5p	6	5	6	17	51	27	1.4226	1.1606	1.8954	2.8568	10.8467	4.6917	1.49287	6.13173	2.03821	0.0154937
novel-m0579-3p	0	3	2	23	9	15	0	0.6964	0.6318	3.8651	1.9141	2.6065	0.442733	2.79523	2.65846	0.0171471
novel-m0588-3p	20	3	12	0	0	4	4.7421	0.6964	3.7908	0	0	0.6951	3.07643	0.2317	-3.73093	0.00374484
novel-m0597-5p	3	2	5	0	0	0	0.7113	0.4643	1.5795	0	0	0	0.918367	0.01	-6.521	0.0334492
novel-m0601-3p	0	0	0	4	10	2	0	0	0	0.6722	2.1268	0.3475	0.01	1.04883	6.71264	0.0253855
novel-m0630-3p	0	0	0	7	14	1	0	0	0	1.1763	2.9775	0.1738	0.01	1.44253	7.17246	0.010179
novel-m0668-3p	0	0	0	12	0	8	0	0	0	2.0166	0	1.3901	0.01	1.13557	6.82727	0.01967
novel-m0735-5p	5	5	2	0	0	0	1.1855	1.1606	0.6318	0	0	0	0.992633	0.01	-6.63319	0.0152253
novel-m0742-5p	209	490	207	118	256	162	49.555	113.741	65.3912	19.8298	54.4462	28.1504	76.2292	34.1421	-1.15879	0.0351094
novel-m0743-5p	9	2	6	0	0	0	2.1339	0.4643	1.8954	0	0	0	1.49787	0.01	-7.22677	0.00273722
novel-m0774-5p	0	0	0	4	0	13	0	0	0	0.6722	0	2.259	0.01	0.977067	6.61039	0.0467089
novel-m0783-5p	108	118	99	400	509	586	25.6074	27.3908	31.2741	67.2198	108.254	101.828	28.0908	92.4341	1.71833	0.00648215
novel-m0787-3p	3	1	8	37	8	37	0.7113	0.2321	2.5272	6.2178	1.7014	6.4294	1.15687	4.78287	2.04765	0.0298595
novel-m0788-5p	46	71	34	209	276	155	10.9068	16.4809	10.7406	35.1223	58.6998	26.934	12.7094	40.252	1.66316	0.017184
novel-m0789-5p	46	71	34	209	276	155	10.9068	16.4809	10.7406	35.1223	58.6998	26.934	12.7094	40.252	1.66316	0.0171762
novel-m0794-5p	4	3	0	27	6	19	0.9484	0.6964	0	4.5373	1.2761	3.3016	0.548267	3.03833	2.47033	0.0220232
novel-m0873-5p	0	0	0	1	4	26	0	0	0	0.168	0.8507	4.518	0.01	1.84557	7.52792	0.00527886
novel-m0885-3p	0	0	0	3	15	0	0	0	0	0.5041	3.1902	0	0.01	1.23143	6.94419	0.0489355
novel-m0951-5p	18	17	37	7	10	19	4.2679	3.9461	11.6883	1.1763	2.1268	3.3016	6.6341	2.20157	-1.59137	0.0303173
novel-m0968-3p	12	7	3	2	0	0	2.8453	1.6249	0.9477	0.3361	0	0	1.80597	0.112033	-4.01077	0.00826254
novel-m0977-5p	0	2	4	50	0	15	0	0.4643	1.2636	8.4025	0	2.6065	0.575967	3.66967	2.67159	0.0445647
novel-m0991-3p	0	0	0	6	7	4	0	0	0	1.0083	1.4888	0.6951	0.01	1.06407	6.73344	0.0131021
novel-m1024-3p	72	112	60	22	55	47	17.0716	25.998	18.954	3.6971	11.6974	8.1671	20.6745	7.85387	-1.39638	0.0134668
novel-m1056-3p	145	165	86	11	22	16	34.3803	38.3006	27.1674	1.8485	4.679	2.7803	33.2828	3.1026	-3.42323	1.73e-07
novel-m1056-5p	2	4	4	0	0	0	0.4742	0.9285	1.2636	0	0	0	0.888767	0.01	-6.47373	0.0320184
novel-m1108-3p	811	838	521	104	7	74	192.292	194.521	164.584	17.4771	1.4888	12.8588	183.799	10.6082	-4.11487	1.68e-05
novel-m1127-3p	5	0	1	18	47	381	1.1855	0	0.3159	3.0249	9.996	66.2056	0.500467	26.4088	5.7216	2.91e-05
novel-m1130-5p	15	24	10	77	25	230	3.5566	5.571	3.159	12.9398	5.317	39.9667	4.09553	19.4078	2.24452	0.0118682
novel-m1158-5p	4	15	1	0	0	1	0.9484	3.4819	0.3159	0	0	0.1738	1.58207	0.0579333	-4.77127	0.0127511
novel-m1174-3p	14	23	1	0	0	0	3.3195	5.3389	0.3159	0	0	0	2.99143	0.01	-8.22469	0.000175264
novel-m1174-5p	1	5	4	0	0	0	0.2371	1.1606	1.2636	0	0	0	0.8871	0.01	-6.47102	0.0400407
novel-m1197-3p	12	4	2	37	17	64	2.8453	0.9285	0.6318	6.2178	3.6156	11.1212	1.46853	6.98487	2.24986	0.0139011
novel-m1214-5p	6	8	11	1	1	4	1.4226	1.857	3.4749	0.168	0.2127	0.6951	2.2515	0.3586	-2.65044	0.0159193
novel-m1252-5p	3	3	0	7	28	10	0.7113	0.6964	0	1.1763	5.9551	1.7377	0.469233	2.95637	2.65545	0.0318087
novel-m1259-3p	12	7	7	0	3	0	2.8453	1.6249	2.2113	0	0.638	0	2.22717	0.212667	-3.38854	0.00252737
novel-m1301-3p	3	0	0	8	8	12	0.7113	0	0	1.3444	1.7014	2.0852	0.2371	1.71033	2.85071	0.0472983
novel-m1307-5p	0	0	1	6	10	12	0	0	0.3159	1.0083	2.1268	2.0852	0.1053	1.7401	4.04659	0.0095889
novel-m1311-5p	230	180	168	896	872	1093	54.5342	41.7825	53.0711	150.572	185.457	189.929	49.7959	175.319	1.81589	0.00353617
novel-m1340-3p	0	3	0	3	27	7	0	0.6964	0	0.5041	5.7424	1.2164	0.232133	2.48763	3.42175	0.0467311
novel-m1342-3p	4	10	6	0	0	0	0.9484	2.3213	1.8954	0	0	0	1.7217	0.01	-7.42769	0.000769832

## Sheet: Table S9
Supplementary Table S9 Differentially exressed miRNAs in root vs. leaf
id	MR1	MR2	MR3	ML1	ML2	ML3	MR1_TPM	MR2_TPM	MR3_TPM	ML1_TPM	ML2_TPM	ML3_TPM	control_mean	treat_mean	log2(fc)	PValue
miR10986-x	418	1458	957	8397	7191	20378	452.519	1433.99	672.894	1411.11	1529.38	3541.05	853.134	2160.51	1.34053	0.0041683
miR11293-x	223	153	182	1581	3787	2571	241.416	150.48	127.969	265.686	805.421	446.758	173.288	505.955	1.54583	0.00463994
miR1446-x	0	0	0	7	20	20	0	0	0	1.1763	4.2536	3.4754	0.01	2.96843	8.21356	0.0158423
miR157-x	110	95	143	6555	2393	4786	119.084	93.4355	100.547	1101.56	508.944	831.654	104.356	814.054	2.96362	8.28508e-05
miR157-y	90	86	14	300	1463	500	97.4323	84.5837	9.8438	50.4148	311.151	86.884	63.9533	149.483	1.2249	0.0286501
miR164-y	34	72	84	691	894	829	36.8078	70.8143	59.0628	116.122	190.136	144.054	55.5616	150.104	1.4338	0.00539346
miR167-x	610	1528	1638	16404	10495	21808	660.375	1502.84	1151.72	2756.68	2232.08	3789.53	1104.98	2926.1	1.40496	0.00307604
miR169-x	8	3	5	171	97	660	8.6607	2.9506	3.5156	28.7365	20.63	114.687	5.0423	54.6845	3.43898	0.00089659
miR171-z	2175	3934	4165	423	141	162	2354.61	3869.21	2928.53	71.0849	29.9879	28.1504	3050.79	43.0744	-6.14621	0.000205058
miR384-x	81	158	261	4340	597	1472	87.6891	155.398	183.517	729.335	126.97	255.787	142.201	370.697	1.38231	0.0116586
miR391-x	0	18	19	4510	926	2812	0	17.7036	13.3594	757.903	196.942	488.636	10.3543	481.16	5.53821	4.20345e-05
miR393-x	27	36	32	622	446	489	29.2297	35.4071	22.5001	104.527	94.8555	84.9726	29.0456	94.785	1.70634	0.00308049
miR394-x	91	158	278	4512	598	1492	98.5149	155.398	195.47	758.239	127.183	259.262	149.794	381.561	1.34893	0.0125369
miR395-x	0	0	0	4	29	13	0	0	0	0.6722	6.1677	2.259	0.01	3.03297	8.24459	0.0286125
miR4393-y	192	131	87	0	0	1	207.856	128.843	61.1722	0	0	0.1738	132.624	0.0579333	-11.1607	1.45408e-05
miR4405-y	0	1	0	0	993	1	0	0.9835	0	0	211.192	0.1738	0.327833	70.4551	7.7476	0.00799596
miR4995-x	29	1	7	274	201	274	31.3949	0.9835	4.9219	46.0456	42.7488	47.6124	12.4334	45.4689	1.87066	0.0237088
miR5078-y	0	1	0	18	22	43	0	0.9835	0	3.0249	4.679	7.472	0.327833	5.05863	3.94771	0.00603055
miR5185-y	25	39	73	5	6	5	27.0645	38.3577	51.3284	0.8402	1.2761	0.8688	38.9169	0.995033	-5.28951	0.0106591
miR530-x	2	18	1	3375	2005	6871	2.1652	17.7036	0.7031	567.167	426.424	1193.96	6.8573	729.184	6.7325	4.28327e-07
miR5371-x	0	74	0	0	0	0	0	72.7813	0	0	0	0	24.2604	0.01	-11.2444	0.0493501
miR5575-y	20	33	0	0	0	1	21.6516	32.4565	0	0	0	0.1738	18.036	0.0579333	-8.28227	0.0401005
miR7767-x	34	73	40	276	723	472	36.8078	71.7978	28.1251	46.3817	153.768	82.0185	45.5769	94.056	1.04522	0.0165823
miR858-x	24	47	42	1540	498	1639	25.982	46.226	29.5314	258.796	105.915	284.806	33.9131	216.506	2.67449	0.000338197
miR9560-x	0	18	3	88	23	864	0	17.7036	2.1094	14.7884	4.8916	150.136	6.60433	56.6052	3.09945	0.00895186
novel-m0002-3p	0	0	0	11	43	54	0	0	0	1.8485	9.1453	9.3835	0.01	6.79243	9.40778	0.00137985
novel-m0009-5p	0	0	0	11	7	61	0	0	0	1.8485	1.4888	10.5999	0.01	4.64573	8.85976	0.00447373
novel-m0022-5p	0	0	0	13	1	43	0	0	0	2.1846	0.2127	7.472	0.01	3.28977	8.36184	0.0158458
novel-m0035-5p	142	330	514	14143	170	1301	153.727	324.565	361.408	2376.72	36.1557	226.072	279.9	879.651	1.65202	0.0270509
novel-m0068-5p	27	35	3	0	5	1	29.2297	34.4236	2.1094	0	1.0634	0.1738	21.9209	0.4124	-5.73212	0.04389
novel-m0075-5p	0	0	0	10	44	22	0	0	0	1.6805	9.3579	3.8229	0.01	4.95377	8.95238	0.00384537
novel-m0078-3p	9	30	0	0	0	0	9.7432	29.506	0	0	0	0	13.0831	0.01	-10.3535	0.0384685
novel-m0138-5p	257	258	90	12989	7148	9570	278.223	253.751	63.2816	2182.79	1520.24	1662.96	198.419	1788.66	3.17226	4.14573e-05
novel-m0185-5p	35	112	18	0	3	0	37.8904	110.156	12.6563	0	0.638	0	53.5674	0.212667	-7.97662	0.00166855
novel-m0209-3p	1119	1628	1075	69729	65851	93637	1211.41	1601.19	755.863	11717.9	14005.2	16271.1	1189.49	13998.1	3.55682	2.67168e-06
novel-m0210-5p	1119	1628	1075	69729	65851	93637	1211.41	1601.19	755.863	11717.9	14005.2	16271.1	1189.49	13998.1	3.55682	2.48072e-06
novel-m0243-3p	0	0	0	18	4	19	0	0	0	3.0249	0.8507	3.3016	0.01	2.3924	7.90231	0.0365289
novel-m0261-3p	116	342	174	2	0	3	125.579	336.368	122.344	0.3361	0	0.5213	194.764	0.2858	-9.4125	2.19068e-05
novel-m0263-3p	0	52	4	0	0	0	0	51.1437	2.8125	0	0	0	17.9854	0.01	-10.8126	0.0303875
novel-m0267-3p	4	25	99	4	0	0	4.3303	24.5883	69.6097	0.6722	0	0	32.8428	0.224067	-7.1955	0.0117279
novel-m0282-5p	0	0	0	8	33	12	0	0	0	1.3444	7.0185	2.0852	0.01	3.4827	8.44406	0.0110532
novel-m0283-5p	0	0	0	8	33	12	0	0	0	1.3444	7.0185	2.0852	0.01	3.4827	8.44406	0.0111727
novel-m0305-3p	19	1	54	566	307	340	20.569	0.9835	37.9689	95.116	65.2929	59.0811	19.8405	73.1633	1.88267	0.0250211
novel-m0315-5p	14	29	6	0	0	0	15.1561	28.5224	4.2188	0	0	0	15.9658	0.01	-10.6408	0.00526627
novel-m0370-5p	0	0	0	14	24	37	0	0	0	2.3527	5.1043	6.4294	0.01	4.6288	8.85449	0.00312581
novel-m0379-5p	2	62	0	0	0	0	2.1652	60.979	0	0	0	0	21.0481	0.01	-11.0395	0.0281667
novel-m0381-5p	23	112	15	4	4	2	24.8994	110.156	10.5469	0.6722	0.8507	0.3475	48.534	0.623467	-6.28254	0.00652459
novel-m0386-5p	9	21	3	0	0	0	9.7432	20.6542	2.1094	0	0	0	10.8356	0.01	-10.0816	0.0309348
novel-m0389-5p	0	0	0	10	15	15	0	0	0	1.6805	3.1902	2.6065	0.01	2.4924	7.96139	0.0420115
novel-m0405-3p	0	0	0	7	13	22	0	0	0	1.1763	2.7648	3.8229	0.01	2.588	8.01569	0.0285035
novel-m0410-5p	7	25	49	627	223	333	7.5781	24.5883	34.4533	105.367	47.4277	57.8648	22.2066	70.2198	1.66089	0.00999271
novel-m0419-3p	0	59	9	0	0	0	0	58.0284	6.3282	0	0	0	21.4522	0.01	-11.0669	0.0184199
novel-m0473-3p	0	0	0	1	8	41	0	0	0	0.168	1.7014	7.1245	0.01	2.99797	8.22784	0.0204109
novel-m0475-5p	0	0	0	10	44	22	0	0	0	1.6805	9.3579	3.8229	0.01	4.95377	8.95238	0.00385184
novel-m0486-3p	15	13	11	0	0	0	16.2387	12.7859	7.7344	0	0	0	12.253	0.01	-10.2589	0.00680994
novel-m0497-5p	49	65	37	9	5	14	53.0465	63.9296	26.0158	1.5124	1.0634	2.4328	47.664	1.66953	-4.83538	0.0358956
novel-m0501-3p	0	0	0	3	39	9	0	0	0	0.5041	8.2945	1.5639	0.01	3.45417	8.43219	0.0218914
novel-m0514-3p	0	59	9	0	0	0	0	58.0284	6.3282	0	0	0	21.4522	0.01	-11.0669	0.0182821
novel-m0516-5p	29	24	37	677	313	941	31.3949	23.6048	26.0158	113.769	66.569	163.516	27.0052	114.618	2.08553	0.0020569
novel-m0535-3p	0	0	0	26	26	32	0	0	0	4.3693	5.5297	5.5606	0.01	5.1532	9.00932	0.00189529
novel-m0549-3p	2	0	0	8	38	45	2.1652	0	0	1.3444	8.0819	7.8196	0.721733	5.74863	2.99368	0.0269851
novel-m0556-5p	11	23	17	2	0	0	11.9084	22.6212	11.9532	0.3361	0	0	15.4943	0.112033	-7.11166	0.0114464
novel-m0561-3p	0	22	27	0	0	0	0	21.6377	18.9845	0	0	0	13.5407	0.01	-10.4031	0.0236586
novel-m0574-5p	0	1	0	17	51	27	0	0.9835	0	2.8568	10.8467	4.6917	0.327833	6.13173	4.22526	0.00466316
novel-m0579-3p	0	0	0	23	9	15	0	0	0	3.8651	1.9141	2.6065	0.01	2.79523	8.12682	0.0194577
novel-m0599-3p	15	72	59	3	4	8	16.2387	70.8143	41.4846	0.5041	0.8507	1.3901	42.8459	0.914967	-5.54929	0.0149483
novel-m0631-3p	0	0	0	15	13	13	0	0	0	2.5207	2.7648	2.259	0.01	2.51483	7.97432	0.0398459
novel-m0647-3p	13	29	0	0	0	0	14.0736	28.5224	0	0	0	0	14.1987	0.01	-10.4715	0.0293573
novel-m0652-3p	0	0	0	7	13	22	0	0	0	1.1763	2.7648	3.8229	0.01	2.588	8.01569	0.0288822
novel-m0676-5p	30	0	6	0	0	0	32.4774	0	4.2188	0	0	0	12.2321	0.01	-10.2565	0.0311445
novel-m0703-3p	9	34	0	0	0	0	9.7432	33.4401	0	0	0	0	14.3944	0.01	-10.4913	0.0324412
novel-m0723-3p	0	53	5	0	0	0	0	52.1272	3.5156	0	0	0	18.5476	0.01	-10.857	0.0272569
novel-m0764-5p	1	14	26	0	0	0	1.0826	13.7694	18.2813	0	0	0	11.0444	0.01	-10.1091	0.0158256
novel-m0767-5p	25	169	13	1	0	0	27.0645	166.217	9.1407	0.168	0	0	67.474	0.056	-10.2347	0.000615125
novel-m0775-3p	16	0	14	0	0	0	17.3213	0	9.8438	0	0	0	9.05503	0.01	-9.82258	0.0496286
novel-m0782-3p	0	0	0	2	40	9	0	0	0	0.3361	8.5072	1.5639	0.01	3.46907	8.4384	0.0242374
novel-m0783-5p	3	24	13	400	509	586	3.2477	23.6048	9.1407	67.2198	108.254	101.828	11.9977	92.4341	2.94566	0.000399622
novel-m0787-3p	0	0	0	37	8	37	0	0	0	6.2178	1.7014	6.4294	0.01	4.78287	8.90173	0.00307594
novel-m0794-5p	0	0	0	27	6	19	0	0	0	4.5373	1.2761	3.3016	0.01	3.03833	8.24714	0.0109993
novel-m0853-3p	14	68	20	1	0	2	15.1561	66.8802	14.0626	0.168	0	0.3475	32.033	0.171833	-7.5424	0.00588654
novel-m0861-3p	8	85	0	1	0	0	8.6607	83.6002	0	0.168	0	0	30.7536	0.056	-9.10111	0.0251068
novel-m0901-5p	7	32	0	0	0	0	7.5781	31.473	0	0	0	0	13.017	0.01	-10.3462	0.0438646
novel-m0907-3p	11	32	0	0	0	0	11.9084	31.473	0	0	0	0	14.4605	0.01	-10.4979	0.0299751
novel-m0946-3p	0	0	0	49	8	19	0	0	0	8.2344	1.7014	3.3016	0.01	4.41247	8.78544	0.00477383
novel-m0946-5p	0	0	0	60	122	53	0	0	0	10.083	25.947	9.2097	0.01	15.0799	10.5584	7.45146e-05
novel-m0950-5p	7	50	9	0	0	0	7.5781	49.1766	6.3282	0	0	0	21.0276	0.01	-11.0381	0.0034472
novel-m0958-5p	0	0	0	8	5	29	0	0	0	1.3444	1.0634	5.0393	0.01	2.48237	7.95557	0.0255838
novel-m1003-3p	17	162	5	0	3	3	18.4039	159.332	3.5156	0	0.638	0.5213	60.4172	0.386433	-7.2886	0.00895004
novel-m1118-5p	10	81	0	0	0	0	10.8258	79.6661	0	0	0	0	30.164	0.01	-11.5586	0.0119117
novel-m1119-3p	12	35	0	0	0	0	12.991	34.4236	0	0	0	0	15.8049	0.01	-10.6262	0.0259104
novel-m1127-3p	0	0	0	18	47	381	0	0	0	3.0249	9.996	66.2056	0.01	26.4088	11.3668	0.000149199
novel-m1130-5p	0	0	8	77	25	230	0	0	5.625	12.9398	5.317	39.9667	1.875	19.4078	3.37168	0.0173142
novel-m1179-3p	0	43	8	0	0	0	0	42.2919	5.625	0	0	0	15.9723	0.01	-10.6414	0.0285922
novel-m1220-5p	1	26	21	0	0	0	1.0826	25.5718	14.7657	0	0	0	13.8067	0.01	-10.4312	0.0115741
novel-m1311-5p	3	24	28	896	872	1093	3.2477	23.6048	19.6876	150.572	185.457	189.929	15.5134	175.319	3.4984	0.000131653
novel-m1318-5p	9	63	2	0	0	0	9.7432	61.9625	1.4063	0	0	0	24.3707	0.01	-11.2509	0.00504829
novel-m1322-3p	0	0	0	16	4	21	0	0	0	2.6888	0.8507	3.6491	0.01	2.3962	7.9046	0.0351539
novel-m1339-3p	229	60	0	0	0	0	247.911	59.0119	0	0	0	0	102.308	0.01	-13.3206	0.00191646
novel-m1339-5p	467	219	19	0	0	0	505.566	215.393	13.3594	0	0	0	244.773	0.01	-14.5792	1.41433e-05

## Sheet: Table S10
Supplementary Table S10 Targets of known miRNAs and their predicted functions.
miRNA	target	target_start	target_end	energy(kcal/mol)	MFE ratio	target_region(3'->5')	mirna-target_pairing(5'->3')	miRNA_sequence(5'->3')		GO-BiologicalProcess	GO-MolecularFunction	GO-CellularComponent	KEGG-Evalue	KEGG-Score	KEGG-Gene	Pathway
miR1030-x	Unigene0001581	1852	1872	-29.9	0.7257	AGACGGAAACGUUGACGUGGA	|||||x||||||x|||||||x	UCUGCAUUUGCACCUGCACCA		GO:0051234//establishment of localization;GO:0016192//vesicle-mediated transport;GO:0006810//transport;GO:0051179//localization	-	-	0	1301	fve:101298568	--
miR1030-x	Unigene0007699	357	377	-25.9	0.6286	AAACGUAAACGUGGCCGUAAU	|x||||||||||||x|||xx|	UCUGCAUUUGCACCUGCACCA		-	-	-	--	--	--	--
miR1030-x	Unigene0009607	157	177	-36.6	0.8905	AGAGGUGGACGUGGACGUGGU	|||x||oo|||||||||||||	UCUGCAUUUGCACCUGCACCA		-	-	-	--	--	--	--
miR1030-x	Unigene0028467	195	215	-25.5	0.6189	AGAGGUGAACGUGGAAGUAGU	|||x||o||||||||x||x||	UCUGCAUUUGCACCUGCACCA		GO:0008152//metabolic process;GO:0009987//cellular process;GO:0044237//cellular metabolic process	-	-	3.15e-91	285	fve:101293066	ko03022//Basal transcription factors//Transcription//Genetic Information Processing
miR1030-x	Unigene0031424	1005	1025	-28.3	0.6869	AGUCGUAGUCGUGGUCGUGGU	||x||||ox|||||x||||||	UCUGCAUUUGCACCUGCACCA		-	-	-	--	--	--	--
miR1030-x	Unigene0034324	348	368	-39.9	0.9708	GGACGUGAACGUGGACGUGGA	o|||||o|||||||||||||x	UCUGCAUUUGCACCUGCACCA		-	-	-	--	--	--	--
miR1030-x	Unigene0035736	1308	1328	-24.8	0.6005	AAUCGUAAACGUGUACGUCGU	|xx||||||||||x||||x||	UCUGCAUUUGCACCUGCACCA		-	-	-	--	--	--	--
miR1030-x	Unigene0040932	7	27	-28.3	0.6886	AGACGUAGACGUGGAAGUCGU	|||||||o|||||||x||x||	UCUGCAUUUGCACCUGCACCA		GO:0006725//cellular aromatic compound metabolic process;GO:0043170//macromolecule metabolic process;GO:0010467//gene expression;GO:1901360//organic cyclic compound metabolic process;GO:0044249//cellular biosynthetic process;GO:0044238//primary metabolic process;GO:0009987//cellular process;GO:0090304//nucleic acid metabolic process;GO:0006807//nitrogen compound metabolic process;GO:0044260//cell…	GO:0005198//structural molecule activity	GO:0044424//intracellular part;GO:0005840//ribosome;GO:0044422//organelle part;GO:1990904//ribonucleoprotein complex;GO:0043232//intracellular non-membrane-bounded organelle;GO:0044446//intracellular organelle part;GO:0032991//macromolecular complex;GO:0043226//organelle;GO:0044391//ribosomal subunit;GO:0043228//non-membrane-bounded organelle;GO:0043229//intracellular organelle;GO:0044464//cell p…	--	--	--	--
miR1030-x	Unigene0043034	1464	1484	-28.3	0.6886	AGACGUAGACGUAGACGAGCU	|||||||o||||x||||x|x|	UCUGCAUUUGCACCUGCACCA		-	-	-	--	--	--	--
miR1030-x	Unigene0046032	2134	2154	-35.2	0.8585	AGACGUGGACGUGGACGAGGA	||||||oo|||||||||x||x	UCUGCAUUUGCACCUGCACCA		GO:1901360//organic cyclic compound metabolic process;GO:0000278//mitotic cell cycle;GO:0006139//nucleobase-containing compound metabolic process;GO:0007049//cell cycle;GO:0044238//primary metabolic process;GO:0006725//cellular aromatic compound metabolic process;GO:0090304//nucleic acid metabolic process;GO:0034641//cellular nitrogen compound metabolic process;GO:0071704//organic substance metab…	GO:0004518//nuclease activity;GO:0003824//catalytic activity;GO:0005488//binding;GO:0043169//cation binding;GO:0016788//hydrolase activity, acting on ester bonds;GO:0043167//ion binding;GO:0016787//hydrolase activity	-	6.54e-149	446	fve:101299064	--
miR1030-x	Unigene0059298	4400	4420	-30	0.7299	AGACGUGAACGUGGAGGUUGA	||||||o||||||||x||x|x	UCUGCAUUUGCACCUGCACCA		GO:0007059//chromosome segregation;GO:0044699//single-organism process;GO:0022402//cell cycle process;GO:0071840//cellular component organization or biogenesis;GO:0044763//single-organism cellular process;GO:0006996//organelle organization;GO:0016043//cellular component organization;GO:0007049//cell cycle;GO:0009987//cellular process	-	-	0	2308	fve:101295329	--
miR1030-x	Unigene0061950	2160	2180	-39.9	0.9732	GGACGUAAACGUGGACGUGGA	o|||||||||||||||||||x	UCUGCAUUUGCACCUGCACCA		-	-	-	--	--	--	--
miR1030-x	Unigene0070174	6627	6647	-27.5	0.6675	AGACGACAACGUGAUCGUGGU	|||||xx||||||xx||||||	UCUGCAUUUGCACCUGCACCA		GO:0036211//protein modification process;GO:0009653//anatomical structure morphogenesis;GO:0051704//multi-organism process;GO:0032870//cellular response to hormone stimulus;GO:0070887//cellular response to chemical stimulus;GO:0050896//response to stimulus;GO:0000003//reproduction;GO:0008152//metabolic process;GO:0009987//cellular process;GO:0044763//single-organism cellular process;GO:0032989//c…	GO:0005488//binding;GO:0016740//transferase activity;GO:0043169//cation binding;GO:0043167//ion binding;GO:0003824//catalytic activity;GO:0019787//ubiquitin-like protein transferase activity	GO:0030054//cell junction;GO:0044464//cell part;GO:0016020//membrane;GO:0005622//intracellular;GO:0044444//cytoplasmic part;GO:0031224//intrinsic component of membrane;GO:0044424//intracellular part;GO:0044425//membrane part;GO:0005623//cell;GO:0005911//cell-cell junction;GO:0005737//cytoplasm	0	9586	fve:101292150	--
miR10436-x	Unigene0000377	1806	1823	-13.5	0.6338	UUUUUGUUGAAAACGGUU	x||||||||||||xx|||	CAAAACAACUUUUAACAA		-	-	-	2.65e-76	259	fve:101309212	ko01100//Metabolic pathways//Global and Overview//Metabolism;ko01110//Biosynthesis of secondary metabolites//Global and Overview//Metabolism;ko01130//Biosynthesis of antibiotics//Global and Overview//Metabolism;ko01120//Microbial metabolism in diverse environments//Global and Overview//Metabolism;ko01200//Carbon metabolism//Global and Overview//Metabolism;ko01230//Biosynthesis of amino acids//Glo…
miR10436-x	Unigene0000953	1255	1272	-13.9	0.6715	GUGUCGUUGAAGGUUGUU	||x|x||||||oo|||||	CAAAACAACUUUUAACAA		-	-	-	--	--	--	--
miR10436-x	Unigene0001823	968	985	-13.3	0.6244	UUUUUGUUGAAAUCUGUC	x|||||||||||xx|||x	CAAAACAACUUUUAACAA		GO:1901575//organic substance catabolic process;GO:0044257//cellular protein catabolic process;GO:0006511//ubiquitin-dependent protein catabolic process;GO:0071704//organic substance metabolic process;GO:0043170//macromolecule metabolic process;GO:0051603//proteolysis involved in cellular protein catabolic process;GO:0044763//single-organism cellular process;GO:0044267//cellular protein metabolic…	-	GO:0043229//intracellular organelle;GO:0043226//organelle;GO:0043227//membrane-bounded organelle;GO:0005622//intracellular;GO:0044424//intracellular part;GO:0043231//intracellular membrane-bounded organelle;GO:0044464//cell part;GO:0005623//cell	2.96e-105	342	mdm:103442520	ko04141//Protein processing in endoplasmic reticulum//Folding, sorting and degradation//Genetic Information Processing;ko03420//Nucleotide excision repair//Replication and repair//Genetic Information Processing
miR10436-x	Unigene0002631	2754	2771	-14.8	0.715	GUUUAGUUGAAGGUUGAU	||||x||||||oo|||x|	CAAAACAACUUUUAACAA		GO:0042157//lipoprotein metabolic process;GO:0031365//N-terminal protein amino acid modification;GO:0044237//cellular metabolic process;GO:0010646//regulation of cell communication;GO:0043412//macromolecule modification;GO:0044260//cellular macromolecule metabolic process;GO:0071704//organic substance metabolic process;GO:0042158//lipoprotein biosynthetic process;GO:0065007//biological regulation…	-	GO:0005911//cell-cell junction;GO:0005622//intracellular;GO:0030054//cell junction;GO:0031090//organelle membrane;GO:0043226//organelle;GO:0043229//intracellular organelle;GO:0016020//membrane;GO:0043227//membrane-bounded organelle;GO:0044424//intracellular part;GO:0044464//cell part;GO:0044422//organelle part;GO:0005623//cell;GO:0043231//intracellular membrane-bounded organelle	--	--	--	--
miR10436-x	Unigene0002892	233	250	-12.9	0.6232	CGUUUGUUGAAAAUUUUG	xx|||||||||||||x|x	CAAAACAACUUUUAACAA		-	-	-	--	--	--	--
miR10436-x	Unigene0005067	665	682	-14.3	0.6745	GUUUUGUUGAAAACUCAA	|||||||||||||x|xxx	CAAAACAACUUUUAACAA		-	-	-	--	--	--	--
miR10436-x	Unigene0005518	821	838	-15.1	0.733	GUUUUGUUGAAAAUAUAG	||||||||||||||xxxx	CAAAACAACUUUUAACAA		-	-	-	--	--	--	--
miR10436-x	Unigene0006141	66	83	-12.4	0.6049	GUUUUGUAGAAAAGGGUC	|||||||x|||||xx||x	CAAAACAACUUUUAACAA		-	-	-	--	--	--	--
miR10436-x	Unigene0010562	2936	2953	-15.7	0.7621	UUUAUGUUGAAAGUUGUC	x||x||||||||o||||x	CAAAACAACUUUUAACAA		-	-	-	--	--	--	--
miR10436-x	Unigene0010900	157	174	-12.5	0.6068	GUUUUGGUGAAAAUUUGU	||||||x||||||||xx|	CAAAACAACUUUUAACAA		-	-	-	--	--	--	--
miR10436-x	Unigene0012189	3900	3917	-13	0.6341	AUUUAGUUGAAGAUUGAU	x|||x||||||o||||x|	CAAAACAACUUUUAACAA		-	-	-	--	--	--	--
miR10436-x	Unigene0012794	422	439	-13.2	0.6226	GUUUUGUUGAAACUGGAC	||||||||||||x|x|xx	CAAAACAACUUUUAACAA		-	-	-	--	--	--	--
miR10436-x	Unigene0013129	2395	2412	-15.9	0.7794	GUUUUGUUGAAGAUGUUA	|||||||||||o||xx|x	CAAAACAACUUUUAACAA		-	-	-	--	--	--	--
miR10436-x	Unigene0013336	1672	1689	-12.8	0.6038	GUUCUGUUGAAAAUGGUG	|||x||||||||||x||x	CAAAACAACUUUUAACAA		-	-	-	--	--	--	--
miR10436-x	Unigene0015315	527	544	-12.9	0.6232	UGUUUGUUGAAAAUUCUC	xx|||||||||||||x|x	CAAAACAACUUUUAACAA		GO:0008152//metabolic process	GO:0003824//catalytic activity;GO:0016741//transferase activity, transferring one-carbon groups;GO:0016740//transferase activity	-	--	--	--	--
miR10436-x	Unigene0016696	344	361	-12.9	0.6028	UGUUUGUUGAAAAUUUAU	xx|||||||||||||xx|	CAAAACAACUUUUAACAA		-	-	-	3.44e-26	110	pda:103714952	--
miR10436-x	Unigene0017738	119	136	-13.2	0.6408	GUUUUCUUGAAGAUUGGU	|||||x|||||o||||x|	CAAAACAACUUUUAACAA		-	-	-	--	--	--	--
miR10436-x	Unigene0019797	765	782	-12.9	0.6114	UGUUUGUUGAAAAUUCCU	xx|||||||||||||xx|	CAAAACAACUUUUAACAA		-	-	-	--	--	--	--
miR10436-x	Unigene0019799	358	375	-13.3	0.6552	UUUUUGUUGAAAAUUCAA	x||||||||||||||xxx	CAAAACAACUUUUAACAA		-	GO:0005488//binding;GO:0043167//ion binding;GO:0043169//cation binding	-	--	--	--	--
miR10436-x	Unigene0022649	161	178	-14.4	0.6729	GUUUUGUUGAAACUGGUU	||||||||||||x|x|||	CAAAACAACUUUUAACAA		-	-	-	--	--	--	--
miR10436-x	Unigene0023205	232	249	-15.2	0.7451	GUUUUGUUGAACGUUGAG	|||||||||||xo|||xx	CAAAACAACUUUUAACAA		-	-	-	--	--	--	--
miR10436-x	Unigene0027091	297	314	-13.1	0.615	GUUUGGUUGAAAAGCCUU	||||x||||||||xxx||	CAAAACAACUUUUAACAA		-	-	-	--	--	--	--
miR10436-x	Unigene0027656	207	224	-14.4	0.699	GUUUUGUUGAACUUAGUU	|||||||||||xx|x|||	CAAAACAACUUUUAACAA		-	-	-	--	--	--	--
miR10436-x	Unigene0028095	785	802	-14.1	0.6845	GUUUUGUUUAAGAAGGUU	||||||||x||o|xx|||	CAAAACAACUUUUAACAA		-	-	-	--	--	--	--
miR10436-x	Unigene0030054	1900	1917	-13	0.6075	AGUUUGUUGAAAGUUUUU	xx||||||||||o||x||	CAAAACAACUUUUAACAA		-	-	-	--	--	--	--
miR10436-x	Unigene0030493	95	112	-13.1	0.6359	AUUUUGUUGAAAAUAAGU	x|||||||||||||xxx|	CAAAACAACUUUUAACAA		-	-	-	--	--	--	--
miR10436-x	Unigene0033642	1773	1790	-15	0.7109	GUUACGUUGAAGAUUGUA	|||xx||||||o|||||x	CAAAACAACUUUUAACAA		GO:0044710//single-organism metabolic process;GO:0006801//superoxide metabolic process;GO:0009987//cellular process;GO:0072593//reactive oxygen species metabolic process;GO:0044237//cellular metabolic process;GO:0044699//single-organism process;GO:0008152//metabolic process	GO:0043167//ion binding;GO:0043169//cation binding;GO:0003824//catalytic activity;GO:0005488//binding	-	7.61e-54	191	fve:101311956	ko04146//Peroxisome//Transport and catabolism//Cellular Processes
miR10436-x	Unigene0034734	12	29	-12.5	0.6127	GUUUUGUCAAAGAUUGUG	|||||||xx||o|||||x	CAAAACAACUUUUAACAA		GO:0023052//signaling;GO:0033036//macromolecule localization;GO:0008104//protein localization;GO:0044763//single-organism cellular process;GO:0065007//biological regulation;GO:0050896//response to stimulus;GO:0035556//intracellular signal transduction;GO:0051716//cellular response to stimulus;GO:0007165//signal transduction;GO:0051179//localization;GO:0044699//single-organism process;GO:0009987//…	GO:0036094//small molecule binding;GO:0032550//purine ribonucleoside binding;GO:1901363//heterocyclic compound binding;GO:0032549//ribonucleoside binding;GO:0097159//organic cyclic compound binding;GO:0001882//nucleoside binding;GO:0001883//purine nucleoside binding;GO:0097367//carbohydrate derivative binding;GO:0005488//binding	-	1.65e-116	308	eus:EUTSA_v10025789mg	--
miR10436-x	Unigene0034941	1245	1262	-13.1	0.6179	GUUUUGUAAAAGAUUGUA	|||||||xx||o|||||x	CAAAACAACUUUUAACAA		GO:0044272//sulfur compound biosynthetic process;GO:0044699//single-organism process;GO:0009086//methionine biosynthetic process;GO:0044238//primary metabolic process;GO:0044711//single-organism biosynthetic process;GO:0000096//sulfur amino acid metabolic process;GO:0008652//cellular amino acid biosynthetic process;GO:0044237//cellular metabolic process;GO:0044281//small molecule metabolic proces…	GO:0051213//dioxygenase activity;GO:0016491//oxidoreductase activity;GO:0003824//catalytic activity	GO:0005622//intracellular;GO:0044424//intracellular part;GO:0005623//cell;GO:0044464//cell part	5.94e-109	325	pper:PRUPE_ppa010941mg	ko01100//Metabolic pathways//Global and Overview//Metabolism;ko00270//Cysteine and methionine metabolism//Amino acid metabolism//Metabolism
miR10436-x	Unigene0035253	429	446	-13.6	0.6445	UUUUUGUUGAAACUUGUG	x|||||||||||x||||x	CAAAACAACUUUUAACAA		GO:0051252//regulation of RNA metabolic process;GO:0051171//regulation of nitrogen compound metabolic process;GO:0010468//regulation of gene expression;GO:0010556//regulation of macromolecule biosynthetic process;GO:0019222//regulation of metabolic process;GO:0060255//regulation of macromolecule metabolic process;GO:0006355//regulation of transcription, DNA-templated;GO:2000112//regulation of cel…	GO:0043167//ion binding;GO:0043169//cation binding;GO:0046872//metal ion binding;GO:0005488//binding;GO:0046914//transition metal ion binding	-	4.83e-45	148	fve:101291487	--
miR10436-x	Unigene0036945	246	263	-16.5	0.7971	GUUUUGUUGAAUAAUUGU	|||||||||||x|x|xx|	CAAAACAACUUUUAACAA		-	-	-	2.49e-06	53.1	fve:101309089	ko03015//mRNA surveillance pathway//Translation//Genetic Information Processing
miR10436-x	Unigene0039978	196	213	-14.3	0.6745	GUGUCGUUGAAGAUUGUC	||x|x||||||o|||||x	CAAAACAACUUUUAACAA		-	-	-	2.7e-86	260	fve:101292854	ko04075//Plant hormone signal transduction//Signal transduction//Environmental Information Processing
miR10436-x	Unigene0040342	840	857	-14.5	0.6872	GUUUUGUUGAAUGUGUUU	|||||||||||xo|xx||	CAAAACAACUUUUAACAA		-	-	-	--	--	--	--
miR10436-x	Unigene0044023	3275	3292	-14	0.6863	CUUUUGUUGAACGUUGUU	x||||||||||xo|||||	CAAAACAACUUUUAACAA		-	GO:0043167//ion binding;GO:0005488//binding;GO:0043169//cation binding	-	1.08e-83	283	fve:101308158	ko04144//Endocytosis//Transport and catabolism//Cellular Processes
miR10436-x	Unigene0044921	145	162	-12.9	0.6085	GGUUUGUUGAAGAUUAUU	|x|||||||||o|||x||	CAAAACAACUUUUAACAA		-	-	-	--	--	--	--
miR10436-x	Unigene0045476	77	94	-12.4	0.6049	CUAUUGUUGAAAAUAGUU	x|x|||||||||||x|||	CAAAACAACUUUUAACAA		-	-	-	--	--	--	--
miR10436-x	Unigene0049402	1630	1647	-17.6	0.8263	CGUUUGUUGAAAAUUGUU	xx||||||||||||||||	CAAAACAACUUUUAACAA		GO:0044699//single-organism process;GO:0044763//single-organism cellular process;GO:0019752//carboxylic acid metabolic process;GO:0043436//oxoacid metabolic process;GO:0044237//cellular metabolic process;GO:0009987//cellular process;GO:0008152//metabolic process;GO:0006082//organic acid metabolic process;GO:0071704//organic substance metabolic process;GO:0044281//small molecule metabolic process;…	GO:0043168//anion binding;GO:0016829//lyase activity;GO:0016832//aldehyde-lyase activity;GO:0003824//catalytic activity;GO:0043167//ion binding;GO:0005488//binding;GO:0016830//carbon-carbon lyase activity	-	0	662	pmum:103318691	ko01100//Metabolic pathways//Global and Overview//Metabolism;ko01110//Biosynthesis of secondary metabolites//Global and Overview//Metabolism;ko01130//Biosynthesis of antibiotics//Global and Overview//Metabolism;ko01120//Microbial metabolism in diverse environments//Global and Overview//Metabolism;ko01230//Biosynthesis of amino acids//Global and Overview//Metabolism;ko00260//Glycine, serine and th…
miR10436-x	Unigene0051389	1053	1070	-13.2	0.6286	GUUUUGUUGAAACUAUUA	||||||||||||x|xx|x	CAAAACAACUUUUAACAA		GO:0034645//cellular macromolecule biosynthetic process;GO:0044237//cellular metabolic process;GO:0009987//cellular process;GO:0009058//biosynthetic process;GO:0043170//macromolecule metabolic process;GO:0071704//organic substance metabolic process;GO:0008152//metabolic process;GO:1901576//organic substance biosynthetic process;GO:0009059//macromolecule biosynthetic process;GO:0010467//gene expre…	-	-	--	--	--	--
miR10436-x	Unigene0052852	225	242	-13.9	0.6715	GUAUAGUUGAAGGUUGUU	||x|x||||||oo|||||	CAAAACAACUUUUAACAA		-	-	-	--	--	--	--
miR10436-x	Unigene0054376	1063	1080	-14.4	0.7024	GUUUUGUUUAAAGUUGUU	||||||||x|||o|||||	CAAAACAACUUUUAACAA		-	-	-	--	--	--	--
miR10436-x	Unigene0055411	153	170	-16	0.7583	ACUUUGUUGAAAAUUGAA	xx||||||||||||||xx	CAAAACAACUUUUAACAA		-	-	-	--	--	--	--
miR10436-x	Unigene0058303	1573	1590	-15.3	0.7427	UUAUUGUUGAAAAUUGGA	x|x|||||||||||||xx	CAAAACAACUUUUAACAA		-	-	-	2.81e-31	88.2	fve:101308783	ko01100//Metabolic pathways//Global and Overview//Metabolism;ko01110//Biosynthesis of secondary metabolites//Global and Overview//Metabolism;ko00130//Ubiquinone and other terpenoid-quinone biosynthesis//Metabolism of cofactors and vitamins//Metabolism
miR10436-x	Unigene0058315	2409	2426	-12.9	0.6262	GGUUUGUUGAAAGUUAUU	|x||||||||||o||x||	CAAAACAACUUUUAACAA		-	-	-	--	--	--	--
miR10436-x	Unigene0058842	307	324	-13.1	0.6209	GAUUUGUUGAAAGUGGUG	|x||||||||||o|x||x	CAAAACAACUUUUAACAA		-	-	-	--	--	--	--
miR10436-x	Unigene0059165	4669	4686	-13	0.6103	GUUGUGUUGAAGAUGUUU	|||x|||||||o||xx||	CAAAACAACUUUUAACAA		-	-	-	0	1281	fve:101300645	ko03013//RNA transport//Translation//Genetic Information Processing
miR10436-x	Unigene0059700	1712	1729	-13.7	0.6749	GAUUUGUUGAAAGUUUGU	|x||||||||||o||xx|	CAAAACAACUUUUAACAA		-	-	-	--	--	--	--
miR10436-x	Unigene0061026	2049	2066	-14	0.6796	AUUUUGUUGAAGAUAGUU	x||||||||||o||x|||	CAAAACAACUUUUAACAA		-	-	-	--	--	--	--
miR10436-x	Unigene0061231	766	783	-14.4	0.6729	UUUUUGUUGAAUGUUGUU	x||||||||||xo|||||	CAAAACAACUUUUAACAA		-	-	-	--	--	--	--
miR10436-x	Unigene0061666	633	650	-13.3	0.6552	UUUUUGUUGAAAAUUCAA	x||||||||||||||xxx	CAAAACAACUUUUAACAA		-	GO:0005488//binding;GO:0043169//cation binding;GO:0043167//ion binding	GO:0016020//membrane;GO:0031224//intrinsic component of membrane;GO:0044425//membrane part	--	--	--	--
miR10436-x	Unigene0062885	230	247	-13.1	0.6209	GAUUUGUUGAAAGUGGUG	|x||||||||||o|x||x	CAAAACAACUUUUAACAA		-	-	-	--	--	--	--
miR10436-x	Unigene0063975	624	641	-13.9	0.6588	AUUUUGUAGAAGAUUGUC	x||||||x|||o|||||x	CAAAACAACUUUUAACAA		GO:0044238//primary metabolic process;GO:0008152//metabolic process	GO:0004553//hydrolase activity, hydrolyzing O-glycosyl compounds;GO:0016160//amylase activity;GO:0016787//hydrolase activity;GO:0016798//hydrolase activity, acting on glycosyl bonds;GO:0003824//catalytic activity	-	--	--	--	--
miR10436-x	Unigene0065808	143	160	-14.2	0.6698	GUUUUGUUGAACACAAUU	|||||||||||x|xxx||	CAAAACAACUUUUAACAA		-	-	-	--	--	--	--
miR10436-x	Unigene0067441	3820	3837	-13.2	0.6226	AUUUUGUUGAAAGUCGGU	x|||||||||||o|x|x|	CAAAACAACUUUUAACAA		-	-	-	0	662	fve:101300357	--
miR10436-x	Unigene0071266	69	86	-12.4	0.6019	UCUUUGUUGAAAAUUAUU	xx|||||||||||||x||	CAAAACAACUUUUAACAA		-	-	-	--	--	--	--
miR10436-x	Unigene0073333	47	64	-13.3	0.652	GUUUUGUUGAAUCCUGUA	|||||||||||xxx|||x	CAAAACAACUUUUAACAA		-	-	-	--	--	--	--
miR10436-x	Unigene0074013	536	553	-13.6	0.6385	UUUUUGUUGAAGAAGGUU	x||||||||||o|xx|||	CAAAACAACUUUUAACAA		-	-	-	--	--	--	--
miR10436-x	Unigene0079029	498	515	-15.4	0.7299	GGAUUGUUGAAAAUUGCU	|xx|||||||||||||x|	CAAAACAACUUUUAACAA		-	-	-	--	--	--	--
miR10436-x	Unigene0079030	355	372	-15.4	0.7299	GGAUUGUUGAAAAUUGCU	|xx|||||||||||||x|	CAAAACAACUUUUAACAA		-	-	-	--	--	--	--
miR10436-x	Unigene0079151	1928	1945	-13.1	0.615	GUUAUGUAGAAAGUUGUA	|||x|||x||||o||||x	CAAAACAACUUUUAACAA		-	-	-	--	--	--	--
miR10436-x	Unigene0079152	310	327	-13.1	0.615	GUUAUGUAGAAAGUUGUA	|||x|||x||||o||||x	CAAAACAACUUUUAACAA		-	-	-	--	--	--	--
miR10986-x	Unigene0013630	2607	2627	-30.7	0.758	GCAGUGGUUUCAGUGGUGGUA	o|x|||||||||||||||o|x	UGGCACCAAAGUCACCACUAG		GO:0044238//primary metabolic process;GO:0008152//metabolic process	GO:0016798//hydrolase activity, acting on glycosyl bonds;GO:0005488//binding;GO:0016787//hydrolase activity;GO:0015925//galactosidase activity;GO:0004553//hydrolase activity, hydrolyzing O-glycosyl compounds;GO:0003824//catalytic activity	GO:0043234//protein complex;GO:1902494//catalytic complex;GO:0032991//macromolecular complex	0	1105	fve:101298174	ko01100//Metabolic pathways//Global and Overview//Metabolism;ko00052//Galactose metabolism//Carbohydrate metabolism//Metabolism;ko00600//Sphingolipid metabolism//Lipid metabolism//Metabolism;ko00511//Other glycan degradation//Glycan biosynthesis and metabolism//Metabolism
miR10986-x	Unigene0014670	1223	1243	-27.5	0.674	ACCGUGGGUUCAUGGGUGAUA	|||||||x||||xx||||||x	UGGCACCAAAGUCACCACUAG		-	-	-	--	--	--	--
miR10986-x	Unigene0015954	1956	1976	-40.7	1	ACCGUGGUUUCAGUGGUGAUC	|||||||||||||||||||||	UGGCACCAAAGUCACCACUAG		GO:0008152//metabolic process;GO:0044699//single-organism process;GO:0044710//single-organism metabolic process	-	-	2.41e-81	268	fve:101295399	ko01100//Metabolic pathways//Global and Overview//Metabolism;ko01110//Biosynthesis of secondary metabolites//Global and Overview//Metabolism;ko00350//Tyrosine metabolism//Amino acid metabolism//Metabolism;ko00950//Isoquinoline alkaloid biosynthesis//Biosynthesis of other secondary metabolites//Metabolism
miR10986-x	Unigene0015954	3164	3184	-32.3	0.7936	ACCGUGGUUUCAGUGGAAUUA	||||||||||||||||xxx|x	UGGCACCAAAGUCACCACUAG		GO:0008152//metabolic process;GO:0044699//single-organism process;GO:0044710//single-organism metabolic process	-	-	2.41e-81	268	fve:101295399	ko01100//Metabolic pathways//Global and Overview//Metabolism;ko01110//Biosynthesis of secondary metabolites//Global and Overview//Metabolism;ko00350//Tyrosine metabolism//Amino acid metabolism//Metabolism;ko00950//Isoquinoline alkaloid biosynthesis//Biosynthesis of other secondary metabolites//Metabolism
miR10986-x	Unigene0015954	4809	4829	-32.3	0.7936	ACCGUGGUUUCAGUGGAACUA	||||||||||||||||xxx|x	UGGCACCAAAGUCACCACUAG		GO:0008152//metabolic process;GO:0044699//single-organism process;GO:0044710//single-organism metabolic process	-	-	2.41e-81	268	fve:101295399	ko01100//Metabolic pathways//Global and Overview//Metabolism;ko01110//Biosynthesis of secondary metabolites//Global and Overview//Metabolism;ko00350//Tyrosine metabolism//Amino acid metabolism//Metabolism;ko00950//Isoquinoline alkaloid biosynthesis//Biosynthesis of other secondary metabolites//Metabolism
miR10986-x	Unigene0037514	140	160	-37.5	0.9124	GCCGUGGUUUCGGUGGUGAUG	o||||||||||o||||||||x	UGGCACCAAAGUCACCACUAG		-	-	-	--	--	--	--
miR10986-x	Unigene0041471	2032	2052	-37.8	0.9242	GCCGUGGUUUCAGUGGUGGUG	o|||||||||||||||||o|x	UGGCACCAAAGUCACCACUAG		-	-	-	0	956	fve:101301988	ko01100//Metabolic pathways//Global and Overview//Metabolism;ko01110//Biosynthesis of secondary metabolites//Global and Overview//Metabolism;ko00350//Tyrosine metabolism//Amino acid metabolism//Metabolism;ko00950//Isoquinoline alkaloid biosynthesis//Biosynthesis of other secondary metabolites//Metabolism
miR10986-x	Unigene0065889	247	267	-37.3	0.9165	UCCGUGGUUUCAGUGGUGGUG	x|||||||||||||||||o|x	UGGCACCAAAGUCACCACUAG		-	-	-	1.07e-53	185	fve:101301080	ko01100//Metabolic pathways//Global and Overview//Metabolism;ko01110//Biosynthesis of secondary metabolites//Global and Overview//Metabolism;ko00350//Tyrosine metabolism//Amino acid metabolism//Metabolism;ko00950//Isoquinoline alkaloid biosynthesis//Biosynthesis of other secondary metabolites//Metabolism
miR10986-x	Unigene0065890	1325	1345	-36.9	0.9066	CCCGUGGUUUCAGUGGUGGUG	x|||||||||||||||||o|x	UGGCACCAAAGUCACCACUAG		-	-	-	0	805	fve:101301080	ko01100//Metabolic pathways//Global and Overview//Metabolism;ko01110//Biosynthesis of secondary metabolites//Global and Overview//Metabolism;ko00350//Tyrosine metabolism//Amino acid metabolism//Metabolism;ko00950//Isoquinoline alkaloid biosynthesis//Biosynthesis of other secondary metabolites//Metabolism
miR11117-y	Unigene0000107	715	735	-26.1	0.7112	AGCUACUCCUUCACCUUCUUC	|oxo||||||||x||||||||	UUAGUGAGGAAGAGGAAGAAG		-	GO:0005488//binding;GO:0043169//cation binding;GO:0043167//ion binding	-	--	--	--	--
miR11117-y	Unigene0000746	101	121	-25.5	0.6967	UUUUACUCCUUCUACUUCUUC	xx|o|||||||||x|||||||	UUAGUGAGGAAGAGGAAGAAG		GO:0034645//cellular macromolecule biosynthetic process;GO:0060255//regulation of macromolecule metabolic process;GO:0044260//cellular macromolecule metabolic process;GO:0009987//cellular process;GO:0050789//regulation of biological process;GO:0019222//regulation of metabolic process;GO:0008152//metabolic process;GO:0009058//biosynthetic process;GO:0065007//biological regulation;GO:0043170//macro…	-	-	--	--	--	--
miR11117-y	Unigene0000919	1118	1138	-25.3	0.6894	ACUUACUACUUCUCCUUCUUC	|x|o|||x|||||||||||||	UUAGUGAGGAAGAGGAAGAAG		-	-	-	--	--	--	--
miR11117-y	Unigene0001042	8	28	-22.6	0.6092	AAUCACUCCUUCAACAACUUC	||||||||||||xx|xx||||	UUAGUGAGGAAGAGGAAGAAG		-	-	-	--	--	--	--
miR11117-y	Unigene0001078	414	434	-25.6	0.6975	AAUCAUGUCUUCUUCUUCUUC	|||||oxo|||||o|||||||	UUAGUGAGGAAGAGGAAGAAG		-	-	-	--	--	--	--
miR11117-y	Unigene0001851	136	156	-23.8	0.6538	AAACCCUUCUUCUUCUUCUUC	||x|x||o|||||o|||||||	UUAGUGAGGAAGAGGAAGAAG		-	-	-	--	--	--	--
miR11117-y	Unigene0003130	158	178	-26	0.7123	AAACAUUUCUUCUUCUUCUUC	||x||o|o|||||o|||||||	UUAGUGAGGAAGAGGAAGAAG		-	-	-	--	--	--	--
miR11117-y	Unigene0003140	385	405	-27.3	0.75	CUUCACUUCUUCUCCUACUUC	xx|||||o||||||||x||||	UUAGUGAGGAAGAGGAAGAAG		-	-	-	--	--	--	--
miR11117-y	Unigene0003510	1469	1489	-28.8	0.7912	UACUACUCCUUCUUCUUCUUC	x|xo|||||||||o|||||||	UUAGUGAGGAAGAGGAAGAAG		-	-	-	4.99e-138	416	fve:101302865	--
miR11117-y	Unigene0005505	286	306	-27.1	0.7344	GAUUACUCCUUCUUCCUCUUC	o||o|||||||||o|x|||||	UUAGUGAGGAAGAGGAAGAAG		-	-	-	--	--	--	--
miR11117-y	Unigene0005546	57	77	-25.8	0.703	UAUCACUUCUUACCCUUCUUC	x||||||o|||xx||||||||	UUAGUGAGGAAGAGGAAGAAG		GO:0006753//nucleoside phosphate metabolic process;GO:0044249//cellular biosynthetic process;GO:0006220//pyrimidine nucleotide metabolic process;GO:0006139//nucleobase-containing compound metabolic process;GO:0006796//phosphate-containing compound metabolic process;GO:0044710//single-organism metabolic process;GO:0010467//gene expression;GO:0072527//pyrimidine-containing compound metabolic proces…	-	GO:0032991//macromolecular complex;GO:0005622//intracellular;GO:0044464//cell part;GO:0005623//cell;GO:0044424//intracellular part;GO:0030529//intracellular ribonucleoprotein complex;GO:1990904//ribonucleoprotein complex	3.78e-51	162	vvi:100246720	ko03010//Ribosome//Translation//Genetic Information Processing
miR11117-y	Unigene0006621	50	70	-24.9	0.6822	ACUUACUCCUUCUCUUACUUC	|x|o||||||||||o|x||||	UUAGUGAGGAAGAGGAAGAAG		-	GO:0003824//catalytic activity;GO:0016740//transferase activity	GO:0043229//intracellular organelle;GO:0043226//organelle;GO:0044464//cell part;GO:0005623//cell;GO:0044424//intracellular part;GO:0005622//intracellular;GO:0044422//organelle part;GO:0031984//organelle subcompartment;GO:0044446//intracellular organelle part;GO:0043231//intracellular membrane-bounded organelle;GO:0043227//membrane-bounded organelle	--	--	--	--
miR11117-y	Unigene0007825	514	534	-26.6	0.717	AUUCACUUCUUUUUCUUCUUC	|x|||||o|||o|o|||||||	UUAGUGAGGAAGAGGAAGAAG		-	-	-	--	--	--	--
miR11117-y	Unigene0012646	4398	4418	-31.4	0.8556	UAUCACUCCUUCUUCUUCUUU	x||||||||||||o||||||o	UUAGUGAGGAAGAGGAAGAAG		-	-	-	--	--	--	--
miR11117-y	Unigene0012807	1795	1815	-25	0.6849	AACGACUCCUUCUUCUCCUUC	||xx|||||||||o||x||||	UUAGUGAGGAAGAGGAAGAAG		-	-	-	0	700	fve:101310501	--
miR11117-y	Unigene0013568	121	141	-27.9	0.7561	AAUCACUCCUUUUCCCUCUUU	|||||||||||o|||x||||o	UUAGUGAGGAAGAGGAAGAAG		-	-	-	--	--	--	--
miR11117-y	Unigene0013679	161	181	-23.7	0.6423	AGUCACUCAUUCUCUCUCUUC	|o||||||x|||||ox|||||	UUAGUGAGGAAGAGGAAGAAG		-	-	-	0	1327	fve:101300415	ko03013//RNA transport//Translation//Genetic Information Processing
miR11117-y	Unigene0015128	634	654	-22.7	0.6236	UAUUACUACUUCUCCUACUUC	x||o|||x||||||||x||||	UUAGUGAGGAAGAGGAAGAAG		-	-	-	--	--	--	--
miR11117-y	Unigene0016434	223	243	-27.4	0.7486	UCUCACUCCUUCUCUCUCUUC	xx||||||||||||ox|||||	UUAGUGAGGAAGAGGAAGAAG		-	-	-	1.19e-163	477	fve:101296900	--
miR11117-y	Unigene0018271	6	26	-25.3	0.6875	AAUUCUUCCUUCUUCUUCUUC	|||oxo|||||||o|||||||	UUAGUGAGGAAGAGGAAGAAG		GO:0051179//localization;GO:0065007//biological regulation;GO:0032506//cytokinetic process;GO:0022402//cell cycle process;GO:0051716//cellular response to stimulus;GO:0050789//regulation of biological process;GO:0000278//mitotic cell cycle;GO:0050794//regulation of cellular process;GO:0007049//cell cycle;GO:1903047//mitotic cell cycle process;GO:0023052//signaling;GO:0009987//cellular process;GO:…	GO:0032549//ribonucleoside binding;GO:0001883//purine nucleoside binding;GO:0001882//nucleoside binding;GO:0005488//binding;GO:0097159//organic cyclic compound binding;GO:0097367//carbohydrate derivative binding;GO:0036094//small molecule binding;GO:1901363//heterocyclic compound binding;GO:0032550//purine ribonucleoside binding	GO:0005623//cell;GO:0005622//intracellular;GO:0005737//cytoplasm;GO:0031090//organelle membrane;GO:0016020//membrane;GO:0043226//organelle;GO:0044424//intracellular part;GO:0043227//membrane-bounded organelle;GO:0043231//intracellular membrane-bounded organelle;GO:0044464//cell part;GO:0044444//cytoplasmic part;GO:0044422//organelle part;GO:0043229//intracellular organelle	2.05e-65	201	eus:EUTSA_v10008742mg	ko04144//Endocytosis//Transport and catabolism//Cellular Processes
miR11117-y	Unigene0018285	234	254	-28.7	0.7863	UCUCACUCCUUCUUCUUCUAC	xx|||||||||||o|||||x|	UUAGUGAGGAAGAGGAAGAAG		-	-	-	--	--	--	--
miR11117-y	Unigene0018307	1053	1073	-27.1	0.7425	ACUCUCUUCUUCUUCUUCUUC	|x||x||o|||||o|||||||	UUAGUGAGGAAGAGGAAGAAG		-	-	-	--	--	--	--
miR11117-y	Unigene0018595	492	512	-26.2	0.7178	ACUUUCUCCUUCUCCUUCUAC	|x|ox||||||||||||||x|	UUAGUGAGGAAGAGGAAGAAG		-	-	-	--	--	--	--
miR11117-y	Unigene0019121	936	956	-24.8	0.6685	AACCACUCCUUCUCGUUCCAC	||x|||||||||||x|||xx|	UUAGUGAGGAAGAGGAAGAAG		-	GO:0003824//catalytic activity;GO:0016787//hydrolase activity;GO:0008233//peptidase activity	-	1.01e-65	150	fve:101300046	--
miR11117-y	Unigene0020510	208	228	-24.8	0.6813	ACUAACUUCUUCUUCUUCUUC	|x|x|||o|||||o|||||||	UUAGUGAGGAAGAGGAAGAAG		-	-	GO:0016020//membrane	--	--	--	--
miR11117-y	Unigene0020776	1314	1334	-33.2	0.8949	GGUCACUCCUUCUCCUUCUAC	oo|||||||||||||||||x|	UUAGUGAGGAAGAGGAAGAAG		-	-	-	--	--	--	--
miR11117-y	Unigene0027867	3058	3078	-25.3	0.6894	AAUUAUUCGUUUUCCUUCUUC	|||o|o||x||o|||||||||	UUAGUGAGGAAGAGGAAGAAG		GO:0007165//signal transduction;GO:0005975//carbohydrate metabolic process;GO:0044255//cellular lipid metabolic process;GO:0044700//single organism signaling;GO:0010383//cell wall polysaccharide metabolic process;GO:0050896//response to stimulus;GO:0009987//cellular process;GO:0043170//macromolecule metabolic process;GO:0072593//reactive oxygen species metabolic process;GO:0051716//cellular respo…	GO:0016301//kinase activity;GO:0003824//catalytic activity;GO:0016772//transferase activity, transferring phosphorus-containing groups;GO:0016740//transferase activity	GO:0016020//membrane	--	--	--	--
[truncated: 12,283 more rows]

[truncated: 1 more sheets: Table S11]
